# Supplementary material for: Identification of novel candidate genes for regulating oil composition in soybean seeds under environmental stresses
Source: Front Plant Sci. 2025 Apr 17;16:1572319. doi: 10.3389/fpls.2025.1572319 (PMC12044429; doi:10.3389/fpls.2025.1572319)
Supplement: Supplementary file 5 [file Table1.xlsx]

## Sheet: Supplementary Table S1A
Supplementary Table S1: Average temperatures and cumulative precipitation in Blacksburg and Warsaw in Virginia 2020 and 2021. (A) Average monthly temperatures (°C) and cumulative monthly precipitation (mm) and (B) Average daily temperatures (°C) and cumulative daily precipitation (mm). Environmental data were obtained from NOAA’s National Center for Environmental Information (Menne et al., 2012) …
	Average monthly temperature (°C)				Cummulative precipitation (mm)
	Blacksburg		Warsaw		Blacksburg		Warsaw
Month	2020	2021	2020	2021	2020	2021	2020	2021
May	13.8 B	14.9 AB	17.3 A	17.9 A	187.6	73.7	56.4	123.7
Jun	19.7 B	20.3 B	23.8 A	23.6 A	127	58.7	85.8	170.3
Jul	24.0 C	22.4 D	28.0 A	25.6 B	66.7	177.6	84.3	113.3
Aug	22.3 B	23.1 B	25.0 A	25.9 A	182.9	117.8	271.7	103.2
Sep	17.2 C	18.2 BC	20.8 AB	21.7 A	116.7	184	91.2	93.2
Oct	12.9 C	15.3 B	16.2 AB	18.0 A	99.7	81.4	177.3	99.9
Season average	18.3 B	17.9 B	20.7 A	20.9 A	780.6	693.2	766.7	703.6
Season total					130.1	115.5	127.8	117.3

## Sheet: Supplementary Table S1B
Supplementary Table S1. Average temperatures and cumulative precipitation in Blacksburg and Warsaw in Virginia 2020 and 2021. (A) Average monthly temperatures (°C) and cumulative monthly precipitation (mm) and (B) Average daily temperatures (°C) and cumulative daily precipitation (mm). Environmental data were obtained from NOAA’s National Center for Environmental Information (Menne et al., 2012) …
	Average daily temperature (°C)					Cummulative daily precipitation (mm)
	Blacksburg		Warsaw			Blacksburg		Warsaw
	2020	2021	2020	2021		2020	2021	2020	2021
Date	B-2020	B-2021	W-2020	W-2021		B-2020	B-2021	W-2020	W-2021
2025-05-01	10.3	11.65	14.75	14.45		0	0	21.8	0
2025-05-02	8.6	12.5	16.1	19.2		0	0	0	0
2025-05-03	15.3	15.6	21.4	21.65		0	2	0	21.6
2025-05-04	20	17.2	20.3	24.15		1.3	5.8	1.5	19.1
2025-05-05	16.1	20.55	12.2	20.85		0	11.2	0	0.8
2025-05-06	8.9	13.05	12.75	13.6		5.8	0.5	6.4	0
2025-05-07	5.85	10.55	12.75	13.05		0	0	0	14.5
2025-05-08	9.7	8.85	13.9			0	1.5	4.3
2025-05-09	5.8	10.55	7.5	13.6		4.1	1	0.8	0
2025-05-10	4.2	14.45	9.45	15		0	1.3	0	2
2025-05-11	7.5	12.5	13.05	13.9		0.3	0	0	0
2025-05-12	6.7	13.9	10.55	11.95		0	0	0	0
2025-05-13	8.6	8.05	11.95	13.05		0	0	0	0
2025-05-14	10.3	9.45	16.15	13.6		0	0	0	0
2025-05-15	16.9	10.25	23.6	15		0.3	0	0	0
2025-05-16	18.65	13.6	22.75	15.3		0	0	0	0
2025-05-17	20	12.5	19.2	16.65		0	0.5	0	0
2025-05-18	20	12.5	15.55	16.7		0	4.3	0.5	0
2025-05-19	15.8	15.55	15.85	19.75		16.5	0	0	0
2025-05-20	7.2	16.95	13.05	21.4		43.7	0	0	0
2025-05-21	6.9	18.3	17.2	18.05		56.9	0	0	0
2025-05-22	10.85	18.35	22.2	21.4		23.9	0	10.4	0
2025-05-23	17.5	20	23.35	25.85		2	0	0	0
2025-05-24	18.6	21.1	17.2	19.45		0	0	0	0.5
2025-05-25	21.4	20.8	19.45	20.3		3.6	2.5	0	0
2025-05-26	18.35	21.7	19.45	26.35		0	16.8	0	0
2025-05-27	19.15	17.5	22.25	24.75		0	0	0.3	0
2025-05-28	17.5	21.4	24.45	23.6		29.2	1.3	9.9	12.4
2025-05-29	21.65	20.3	26.4	16.4		0	7.4	0.5	36.3
2025-05-30	20.55	13.05	22.5	12.25		0	17.3	0	16.5
2025-05-31	18.1	10.3	18.6	15.85		0	0.3	0	0
2025-06-01	14.2	14.7	18.05	18.35		0	0	0	0
2025-06-02	14.45	16.9	20.3	21.15		0	0	0	0.3
2025-06-03	20.85	18.3	26.65	22.75		0	0	0	0.3
2025-06-04	22.8	19.75	26.65	23.6		0	0	0	9.1
2025-06-05	22.5	18.9	26.65	24.75		1	0	8.4	0
2025-06-06	21.65	21.1	26.4	26.1		19.8	0	11.7	0
2025-06-07	22.8	23.05	22.2	27.25		0	5.1	0	0
2025-06-08	19.7	22.75	21.65	26.7		0	0	0	0
2025-06-09	21.1	23.3	24.2			0	11.2	0
2025-06-10	24.45	22.5	27.5	26.15		0	2.3	0.3	28.2
2025-06-11	24.15	22.25	25.55	21.1		0	7.1	1.3	121.2
2025-06-12	18.1	22.2	24.45	21.35		0	5.8	0	1.3
2025-06-13	18.9	21.4	22.2	23.05		0	0	0	0
2025-06-14	18.35	21.65	20.25	24.15		0	15.5	0	0
2025-06-15	16.7	21.65	19.2	22.8		16.3	0	0.8	2.5
2025-06-16	12.5	18.3	19.2	20.55		5.3	2	2.5	0
2025-06-17	14.15	15.25	18.35	19.45		27.9	0	25.9	0
2025-06-18	14.15	16.65	23.6	20.85		43.9	0	0	0
2025-06-19	18.6	18.6	23.35	26.95		0.3	0	3	0
2025-06-20	19.15	22.25	22.75	25.85		1.5	0	0.3	0
2025-06-21	20.85	22.5	24.15	28.05		5.1	0	0	0
2025-06-22	21.95	24.45	26.4	21.4		0.3	0.8	8.9	7.1
2025-06-23	21.7	15	25.85	18.9		0	7.6	0.3	0.3
2025-06-24	21.4	18.3	25	18.9		5.6	0	0	0
2025-06-25	20	16.4	23.35	20		0	0	20.6	0
2025-06-26	19.7	18.9	23.9			0	0	0.3
2025-06-27	21.1	21.4	27.8	27.25		0	0	0	0
2025-06-28	21.7	23.05	26.65	27.5		0	1.3	1.5	0
2025-06-29	19.15	24.15	26.4	27.8		0	0	0	0
2025-06-30	23.6	23.05	25.8	28.6		0	0	0	0
2025-07-01	21.95	23.9	25	27.8		5.6	12.7	4.3	16.5
2025-07-02	23.05	22.2	25.85	21.7		0	90.4	0	34.5
2025-07-03	22.2	17.5	27.5	21.1		0	0	0	0
2025-07-04	23.35	17.8	27.25	22.2		0	0	0	0
2025-07-05	24.75	19.2	26.7	25		0	0	17	0
2025-07-06	24.2	21.9	28.35	26.7		0	0	0	0
2025-07-07	23.65	23.1	27.5	27.8		0	0	0	0
2025-07-08	23.9	23.85	26.95	25.55		0	0	0	50.5
2025-07-09	23.9	21.1	26.7	26.15		0	8.9	0	3.8
2025-07-10	24.15	22.5	28.6	24.45		0	0.5	0	0
2025-07-11	25.25	22.5	28.05	26.15		0.3	34.5	1.5	0
2025-07-12	21.65	23.35	26.35	28.35		0	0.3	0	0
2025-07-13	21.95	22.75	26.4	25.85		11.9	0.3	0	0
2025-07-14	21.4	22.8	26.4	26.95		0	5.3	0	6.1
2025-07-15	22.8	22.75	25.85	26.7		0	0	0	0
2025-07-16	23.65	23.05	26.4	28.6		0	0	0	0
2025-07-17	25	24.45	29.7	28.35		4.8	0	0	1.3
2025-07-18	25	23.85	29.2	25.6		0	0	0	0
2025-07-19	25.55	22.75	30.55	24.15		0	0	0	0
2025-07-20	26.35	20.85	31.4	25.3		0	0	0	0
2025-07-21	26.1	21.4	30.85	26.4		0	0	16.3	0
2025-07-22	25	21.4	28.6	22.8		1	0	4.6	0
2025-07-23	25	20.55	28.9	22.8		3.8	0	5.8	0
2025-07-24	23.9	20.8	27.75	22.75		1.8	0	0.8	0
2025-07-25	23.9	23.05	27.5	26.4		0	2.3	9.9	0
2025-07-26	24.45	24.7	28.9	26.95		0	0	0	0
2025-07-27	24.45	24.2	29.45	26.65		4.3	22.4	0	0
2025-07-28	24.75	23.9	30	27.25		3.3	0	4.3	0.3
2025-07-29	24.15	23.9	28.6	27.2		1.5	0	0.3	0
2025-07-30	24.7	24.45	29.2	27.2		0	0	7.6	0.3
2025-07-31	23.6	23.1	26.1	23.6		28.4	0	11.9	0
2025-08-01	24.7	22.75	27.5	24.15		4.6	0	0.8	10.7
2025-08-02	24.15	20.85	29.15	22.5		0	0	0.3	0
2025-08-03	23.6	21.4	27.5	21.4		6.4	0	17	0
2025-08-04	19.45	19.7	25.85	21.1		16	0	73.9	0
2025-08-05	21.65	20	27.25	21.65		0	0	1.3	0
2025-08-06	21.95	20.8	26.4	24.2		15.5	0	20.6	0
2025-08-07	22.5	21.1	26.4	20.8		6.6	0	0	32
2025-08-08	22.8	21.65	25.85	25		0	0	2.5	0
2025-08-09	23.6	21.9	26.7	25.85		0	0	0	0
2025-08-10	22.5	23.05	28.05	28.05		0	0	0	0
2025-08-11	23.35	24.15	27.5	27.8		0	0	0	6.1
2025-08-12	24.7	25.85	28.35	28.35		0	0.3	1.3	0
2025-08-13	23.35	25.8	27.25	29.2		1	0	5.1	6.9
2025-08-14	23.35	25.55	26.1	27.25		73.2	0.3	7.6	0
2025-08-15	23.3	25.25	23.1	25.25		5.1	3.8	3.6	1.3
2025-08-16	17.5	23.9	21.1	25.85		29	2.8	64.5	10.4
2025-08-17	19.7	22.8	23.35	27.25		0.8	14.2	35.8	10.4
2025-08-18	20.85	21.65	24.7	28.05		0	29	0	0.3
2025-08-19	20.55	22.8	23.35	28.6		0	0	0	2.5
2025-08-20	20.85	23.3	23.3	24.15		0	8.4	0	21.3
2025-08-21	21.4	21.7	23.9	25.25		0	0.3	0	0
2025-08-22	21.35	22.75	25.3	25.85		6.4	0	1.8	1.3
2025-08-23	21.7	23.05	26.95	26.65		0.3	0	0	0
2025-08-24	22.5	24.2	26.4	27.5		0.5	0	2.3	0
2025-08-25	22.25	25	27.5	26.95		0	0	0.3	0
2025-08-26	22.5	24.75	25.55	28.3		4.6	0.5	0	0
2025-08-27	23.05	24.2	28.05	28.3		0	0	0	0
2025-08-28	23.6	23.35	28.05	27.25		0	0	0	0
2025-08-29	24.7	25.55	26.4	25.55		2.5	0	30.5	0
2025-08-30	22.25	24.2	23.3	27.2		4.8	58.2	0	0
2025-08-31	21.7	22.75	22.5	26.65		5.6	0	2.5	0
2025-09-01	18.9	20.8	25.3	25		22.9	37.8	0.8	9.1
2025-09-02	21.1	18.85	28.05	20		0.3	18.5	0.3	0
2025-09-03	24.15	17.2	28.6			0	0	0
2025-09-04	23.3	16.9	28.05	20.25		0.3	0	0.3	0
2025-09-05	19.75	19.15	21.65	24.75		0	0	0	0
2025-09-06	16.95	21.1	21.4	23.35		0	3.6	0	2
2025-09-07	17.75	17.8	21.4	22.8		0	0	0	0
2025-09-08	19.45	18.35	23.9	24.45		0	0	0	0
2025-09-09	20	21.4	23.6	20.3		0	0.8	1	32.5
2025-09-10	21.95	16.9	27.2			0.8	3.6	12.4
2025-09-11	22.2	16.1	26.65	19.15		0	0	0	0
2025-09-12	23.05	16.4	21.65	23.05		2.8	0	0	0
2025-09-13	18.9	19.7	23.05	25.55		0	0	0	0
2025-09-14	21.7	20.8	21.1	25.3		0	0	0.3	0
2025-09-15	20	21.35	16.7	26.4		0	0	0	0
2025-09-16	13.6	21.4	17.8	24.7		0	0	0	29
2025-09-17	14.15	21.7	19.75	23.9		0.8	0	27.2	0.3
2025-09-18	15	20.85	19.75	25		30.2	0	5.1	0
2025-09-19	16.65	21.7	12.75	22.5		0	2	0	0
2025-09-20	8.05	22.2	13.35	20.85		0	0.3	0	0
2025-09-21	8.9	20.85	13.9			0	0.3	0
2025-09-22	9.2	17.25	13.35	24.7		0	112.8	0	3.3
2025-09-23	11.15	17.2	16.95	20		0	4.3	0.3	17
2025-09-24	14.45	11.1	16.65	16.7		0	0	0.3	0
2025-09-25	15.3	11.9	19.2	16.9		10.2	0	12.7	0
2025-09-26	13.9	12.8	18.6	18.05		24.1	0	15.2	0
2025-09-27	16.4	13.35	22.5	18.35		0	0	0.3	0
2025-09-28	18.05	15.25	23.9	21.95		0	0	0.3	0
2025-09-29	19.15	18.05	20.55	16.4		2.5	0	10.4	0
2025-09-30	12.8	18.9	17.5	16.95		21.8	0	4.3	0
2025-10-01	12.75	15.3	20	15.85		0	0	0	0
2025-10-02	11.9	15	14.75	18.35		0	0	0	0
2025-10-03	8.35	17.5	13.35	22.5		0	0	0	0
2025-10-04	8.65	18.05	13.1	24.15		0	13.2	0.3	0
2025-10-05	11.1	19.7	15	23.35		0	0.3	0	19.6
2025-10-06	10.55	20	15.3	20		0	20.1	0	0.3
2025-10-07	12.75	20	19.7	19.7		0	1	0	0
2025-10-08	15.55	16.4	15.25	20.3		0	4.3	0	0
2025-10-09	14.2	17.5	13.9	19.45		0	1.3	0	0.5
2025-10-10	11.95	16.1	17.8	21.65		1.5	0	0.3	2.5
2025-10-11	14.7	17.25	19.75	18.6		21.3	0	16	0.3
2025-10-12	15.3	17.75	18.35	19.75		15.2	0	39.1	0.8
2025-10-13	16.65	18.85		19.45		0.5	0		2.3
2025-10-14	12.5	17.75	15.55	20		0	0	0	0
2025-10-15	13.9	18.9	18.6	20.3		0	0	0	0
2025-10-16	14.75	20.25	15	20.8		0	0	31.2	2.5
2025-10-17	6.65	17.8	12.25	13.35		0.3	2.8	0.3	0
2025-10-18	7.2		11.95	13.05		0		0	0
2025-10-19	8.9	11.1	16.4	13.65		0	0	0	0
2025-10-20	12.75	12.5	19.15	16.35		0	0	0	0
2025-10-21	15.55	13.6	21.95	16.7		0	0	0.3	0
2025-10-22	17.75	12.8	20.8	15.3		0	5.1	0	0
2025-10-23	17.2	11.15	19.45	15		0	0	0.3	0
2025-10-24	18.1	13.6	21.4	15.8		0	0	3.3	0
2025-10-25	16.7	15.85	13.3	20.55		4.8	0	11.4	16
2025-10-26	10	16.1	12.8	16.4		2.5	6.6	0.3	6.1
2025-10-27	15.55	7.75	15.3	15.6		0	0	0.3	0
2025-10-28	15.6	9.75	18.9	14.15		0	0	0	0
2025-10-29	14.45	9.45	18.05	18.05		19.1	22.6	32.8	49
2025-10-30	15.3	12.75	10	14.45		34.5	4.1	41.4	0
2025-10-31	4.15	9.7	8.6	15		0	0	0	0
1	14.45					0
2	19.2					0
3	21.65					21.6
4	24.15					19.1
5	20.85					0.8
6	13.6					0
7	13.05					14.5
8
9	13.6					0
10	15					2
11	13.9					0
12	11.95					0
13	13.05					0
14	13.6					0
15	15					0
16	15.3					0
17	16.65					0
18	16.7					0
19	19.75					0
20	21.4					0
21	18.05					0
22	21.4					0
23	25.85					0
24	19.45					0.5
25	20.3					0
26	26.35					0
27	24.75					0
28	23.6					12.4
29	16.4					36.3
30	12.25					16.5
31	15.85					0
1	18.35					0
2	21.15					0.3
3	22.75					0.3
4	23.6					9.1
5	24.75					0
6	26.1					0
7	27.25					0
8	26.7					0
9
10	26.15					28.2
11	21.1					121.2
12	21.35					1.3
13	23.05					0
14	24.15					0
15	22.8					2.5
16	20.55					0
17	19.45					0
18	20.85					0
19	26.95					0
20	25.85					0
21	28.05					0
22	21.4					7.1
23	18.9					0.3
24	18.9					0
25	20					0
26
27	27.25					0
28	27.5					0
29	27.8					0
30	28.6					0
1	27.8					16.5
2	21.7					34.5
3	21.1					0
4	22.2					0
5	25					0
6	26.7					0
7	27.8					0
8	25.55					50.5
9	26.15					3.8
10	24.45					0
11	26.15					0
12	28.35					0
13	25.85					0
14	26.95					6.1
15	26.7					0
16	28.6					0
17	28.35					1.3
18	25.6					0
19	24.15					0
20	25.3					0
21	26.4					0
22	22.8					0
23	22.8					0
24	22.75					0
25	26.4					0
26	26.95					0
27	26.65					0
28	27.25					0.3
29	27.2					0
30	27.2					0.3
31	23.6					0
1	24.15					10.7
2	22.5					0
3	21.4					0
4	21.1					0
5	21.65					0
6	24.2					0
7	20.8					32
8	25					0
9	25.85					0
10	28.05					0
11	27.8					6.1
12	28.35					0
13	29.2					6.9
14	27.25					0
15	25.25					1.3
16	25.85					10.4
17	27.25					10.4
18	28.05					0.3
19	28.6					2.5
20	24.15					21.3
21	25.25					0
22	25.85					1.3
23	26.65					0
24	27.5					0
25	26.95					0
26	28.3					0
27	28.3					0
28	27.25					0
29	25.55					0
30	27.2					0
31	26.65					0
1	25					9.1
2	20					0
3
4	20.25					0
5	24.75					0
6	23.35					2
7	22.8					0
8	24.45					0
9	20.3					32.5
10
11	19.15					0
12	23.05					0
13	25.55					0
14	25.3					0
15	26.4					0
16	24.7					29
17	23.9					0.3
18	25					0
19	22.5					0
20	20.85					0
21
22	24.7					3.3
23	20					17
24	16.7					0
25	16.9					0
26	18.05					0
27	18.35					0
28	21.95					0
29	16.4					0
30	16.95					0
1	15.85					0
2	18.35					0
3	22.5					0
4	24.15					0
5	23.35					19.6
6	20					0.3
7	19.7					0
8	20.3					0
9	19.45					0.5
10	21.65					2.5
11	18.6					0.3
12	19.75					0.8
13	19.45					2.3
14	20					0
15	20.3					0
16	20.8					2.5
17	13.35					0
18	13.05					0
19	13.65					0
20	16.35					0
21	16.7					0
22	15.3					0
23	15					0
24	15.8					0
25	20.55					16
26	16.4					6.1
27	15.6					0
28	14.15					0
29	18.05					49
30	14.45					0
31	15					0
