# Supplementary material for: Identification of novel candidate genes for regulating oil composition in soybean seeds under environmental stresses
Source: Front Plant Sci. 2025 Apr 17;16:1572319. doi: 10.3389/fpls.2025.1572319 (PMC12044429; doi:10.3389/fpls.2025.1572319)
Supplement: Supplementary file 6 [file Table2.xlsx]

## Sheet: Supplementary Table S2
Supplementary Table S2. FA levels, compositions and ratios for the field-grown PIs. As described in Materials and methods, 218 soybean PIs were grown in Blacksburg (B) and Warsaw (W), VA in 2020 and 2021 and analyzed for FA levels. FA composition was expressed either as % per seed weight or % of oil and different simple and complex FA ratios were calculated for each PI sample. The presented FA co…
									mg/g	mg/g	mg/g	mg/g	mg/g
Soybean PI	Location	Year	Replicate	PA % of weight	OA % of weight	LA % of weight	ALA % of weight	Total % of weight	PA	OA	LA	ALA	Total	PA % of oil	OA % of oil	LA % of oil	ALA % of oil	PA/OA	PA/LA	PA/ALA	OA/PA	OA/LA	OA/ALA	LA/PA	LA/OA	LA/ALA	ALA/PA	ALA/OA	ALA/LA	PA/(OA+LA)	PA/(LA+ALA)	PA/(OA+ALA)	PA/(OA+LA+ALA)	OA/(PA+LA)	OA/(PA+ALA)	OA/(LA+ALA)	OA/(PA+LA+ALA)	LA/(PA+OA)	LA/(PA+ALA)	LA/(OA+ALA)	LA/(PA+OA+ALA)	ALA/(PA+OA)	ALA/(PA+LA)	ALA/(OA+LA)	ALA/(PA+OA+LA)	(PA+OA)/LA	(PA+OA)/(LA+ALA)	(PA+OA+ALA)/LA	(OA+ALA)/PA
FC30265	B	2020	1	1.98441	3.9935	9.99129	1.54354	17.5127	19.8441	39.935	99.9129	15.4354	175.127	11.3312	22.8034	57.0516	8.81379	0.49691	0.198614	1.28563	2.01244	0.399698	2.58724	5.03489	2.50189	6.47299	0.777831	0.386512	0.154488	0.141898	0.172036	0.358389	0.127793	0.333467	1.13196	0.346212	0.295394	1.67137	2.83204	1.80445	1.32837	0.258207	0.128889	0.110373	0.0966571	0.598312	0.518249	0.7528	2.79027
FC30265	B	2020	2	1.87124	3.92212	9.57682	1.62107	16.9913	18.7124	39.2212	95.7682	16.2107	169.913	11.013	23.0832	56.3632	9.54061	0.477098	0.195392	1.15432	2.096	0.409543	2.41947	5.11791	2.44174	5.90772	0.866309	0.413314	0.16927	0.138621	0.167106	0.337574	0.123759	0.342602	1.12307	0.350255	0.300106	1.65307	2.74226	1.72767	1.29165	0.279815	0.141602	0.120089	0.105468	0.604936	0.517362	0.774206	2.96231
FC30265	B	2021	1	1.62969	4.52329	10.1073	1.50239	17.7626	16.2969	45.2329	101.073	15.0239	177.626	9.17484	25.4652	56.9018	8.45813	0.36029	0.16124	1.08474	2.77555	0.447528	3.01073	6.20194	2.2345	6.72747	0.921883	0.332145	0.148644	0.11139	0.140374	0.270458	0.101017	0.385388	1.44418	0.389614	0.341655	1.64266	3.22701	1.67737	1.32028	0.244172	0.128005	0.102688	0.0923963	0.608768	0.529988	0.757412	3.69743
FC30265	B	2021	2	2.0922	4.70741	10.9053	1.6956	19.4005	20.922	47.0741	109.053	16.956	194.005	10.7843	24.2644	56.2114	8.73998	0.444448	0.191852	1.2339	2.24998	0.431664	2.77625	5.21235	2.31662	6.43152	0.810438	0.360198	0.155484	0.134006	0.166036	0.326753	0.120879	0.362179	1.24278	0.373578	0.320383	1.60381	2.87905	1.70315	1.2837	0.249367	0.130456	0.108604	0.0957701	0.623516	0.539614	0.779	3.06042
FC30265	W	2020	1	1.87234	3.24655	7.56113	1.20664	13.8867	18.7234	32.4655	75.6113	12.0664	138.867	13.483	23.3789	54.4489	8.68923	0.576717	0.247627	1.55169	1.73395	0.429374	2.69056	4.03833	2.32897	6.26625	0.644458	0.37167	0.159585	0.173242	0.213548	0.420449	0.155842	0.344152	1.05442	0.370282	0.305124	1.4771	2.45572	1.69791	1.19533	0.235724	0.127911	0.111647	0.0951611	0.677001	0.58383	0.836586	2.37841
FC30265	W	2020	2	1.69243	2.72703	6.79786	1.12319	12.3405	16.9243	27.2703	67.9786	11.2319	123.405	13.7144	22.0982	55.0858	9.10163	0.620612	0.248965	1.50681	1.61131	0.40116	2.42794	4.01664	2.49277	6.0523	0.663655	0.411872	0.165227	0.177685	0.213662	0.439567	0.158942	0.321194	0.968539	0.344276	0.283668	1.53817	2.41434	1.76558	1.22647	0.254146	0.132291	0.117921	0.10013	0.650125	0.557938	0.815351	2.27497
FC30265	W	2021	1	1.44905	3.24486	7.39849	1.01825	13.1107	14.4905	32.4486	73.9849	10.1825	131.107	11.0525	24.7498	56.4311	7.76661	0.446567	0.195857	1.42307	2.2393	0.438584	3.18669	5.10575	2.28006	7.26586	0.702705	0.313805	0.13763	0.136146	0.172163	0.339904	0.124258	0.366753	1.31515	0.385525	0.3289	1.57619	2.99861	1.73547	1.29522	0.216931	0.115089	0.0956704	0.0842061	0.634442	0.557687	0.772072	2.94201
FC30265	W	2021	2	1.38166	2.84182	6.54793	0.971197	11.7426	13.8166	28.4182	65.4793	9.71197	117.426	11.7662	24.2009	55.7621	8.27071	0.486189	0.211008	1.42264	2.05681	0.434003	2.9261	4.73916	2.30413	6.74212	0.702919	0.341752	0.148321	0.147146	0.183753	0.362354	0.133353	0.358382	1.20782	0.377946	0.319277	1.55036	2.78297	1.71726	1.26051	0.229952	0.122478	0.103432	0.0901643	0.645011	0.561699	0.793332	2.75973
FC31572	B	2020	1	1.92008	4.1792	9.28195	1.36169	16.7429	19.2008	41.792	92.8195	13.6169	167.429	11.468	24.961	55.4381	8.13295	0.459437	0.206862	1.41007	2.17658	0.45025	3.06912	4.83415	2.22099	6.81648	0.709186	0.325826	0.146703	0.142639	0.180397	0.346529	0.129535	0.373075	1.27346	0.392647	0.33264	1.52181	2.82834	1.67517	1.24407	0.223255	0.121558	0.101157	0.0885295	0.657111	0.573044	0.803815	2.88576
FC31572	B	2020	2	1.90985	4.45635	9.04712	1.34128	16.7546	19.0985	44.5635	90.4712	13.4128	167.546	11.3989	26.5978	53.9979	8.00543	0.428568	0.2111	1.4239	2.33335	0.492571	3.32247	4.7371	2.03017	6.74515	0.702296	0.300981	0.148255	0.141434	0.183844	0.329419	0.128655	0.406713	1.37071	0.428973	0.362356	1.42112	2.78277	1.56049	1.17381	0.210687	0.122413	0.0993283	0.0870207	0.70367	0.612817	0.851925	3.03565
FC31572	B	2021	1	1.34418	3.41975	8.76221	1.44236	14.9685	13.4418	34.1975	87.6221	14.4236	149.685	8.98008	22.8463	58.5377	9.63595	0.393065	0.153407	0.931935	2.54411	0.390283	2.37094	6.51862	2.56224	6.07492	1.07304	0.421773	0.164611	0.110342	0.131724	0.276461	0.0986606	0.338375	1.22724	0.335119	0.296114	1.83928	3.14448	1.80214	1.41183	0.302766	0.142717	0.118401	0.106635	0.54369	0.466843	0.708301	3.61714
FC31572	B	2021	2	1.2824	3.01906	8.41859	1.44196	14.162	12.824	30.1906	84.1859	14.4196	141.62	9.0552	21.318	59.4449	10.1819	0.424768	0.152329	0.889343	2.35423	0.358618	2.09372	6.56472	2.78848	5.83829	1.12443	0.47762	0.171283	0.112121	0.130053	0.287468	0.0995681	0.311211	1.10817	0.306175	0.270939	1.95715	3.09012	1.88714	1.46578	0.335226	0.148641	0.126072	0.113361	0.510947	0.436229	0.68223	3.47865
FC31572	W	2020	1	1.44221	2.3165	6.98971	1.28009	12.0285	14.4221	23.165	69.8971	12.8009	120.285	11.9899	19.2584	58.1095	10.6422	0.622582	0.206333	1.12664	1.60621	0.331415	1.80963	4.84654	3.01736	5.46032	0.887593	0.552599	0.18314	0.154973	0.174394	0.400993	0.136233	0.274729	0.850933	0.280115	0.238519	1.85961	2.56757	1.94343	1.38718	0.340568	0.151815	0.137553	0.119096	0.537748	0.454509	0.720888	2.49381
FC31572	W	2020	2	1.7234	2.46569	7.44821	1.31629	12.9536	17.234	24.6569	74.4821	13.1629	129.536	13.3045	19.0348	57.4992	10.1616	0.698955	0.231385	1.30929	1.43071	0.331044	1.87321	4.3218	3.02075	5.6585	0.763771	0.533842	0.176725	0.173837	0.196635	0.455689	0.153462	0.268839	0.811163	0.281327	0.235098	1.778	2.45032	1.9694	1.3529	0.314218	0.143517	0.132772	0.113109	0.562429	0.477961	0.739154	2.19448
FC31572	W	2021	1	1.01193	2.3541	6.20895	0.977733	10.5527	10.1193	23.541	62.0895	9.77733	105.527	9.58924	22.308	58.8375	9.26523	0.429856	0.162978	1.03497	2.32636	0.379147	2.40771	6.13578	2.6375	6.35035	0.966211	0.415332	0.157472	0.118173	0.140806	0.303714	0.106063	0.326013	1.18317	0.327564	0.287134	1.84459	3.12061	1.86352	1.4294	0.290471	0.135404	0.11418	0.102113	0.542125	0.46837	0.699596	3.29257
FC31572	W	2021	2	1.08647	2.45106	7.02959	1.06303	11.6301	10.8647	24.5106	70.2959	10.6303	116.301	9.34182	21.075	60.4429	9.14027	0.443265	0.154556	1.02205	2.25599	0.348677	2.30574	6.47014	2.86798	6.61281	0.978424	0.433701	0.151222	0.114598	0.134254	0.309175	0.103044	0.302001	1.1403	0.302876	0.267026	1.98715	3.27035	2.00041	1.52799	0.3005	0.130978	0.112126	0.100598	0.503233	0.43713	0.654455	3.23441
FC31731	B	2020	1	1.98098	3.65172	9.39958	1.61452	16.6468	19.8098	36.5172	93.9958	16.1452	166.468	11.9001	21.9365	56.4648	9.69869	0.542478	0.210752	1.22698	1.84339	0.388499	2.2618	4.74492	2.57401	5.8219	0.815012	0.442126	0.171765	0.151784	0.179858	0.376165	0.135074	0.320874	1.01564	0.33155	0.281008	1.66875	2.61426	1.78487	1.29699	0.286634	0.141867	0.123706	0.107404	0.59925	0.511408	0.771016	2.65841
FC31731	B	2020	2	1.59486	2.95689	8.04727	1.42082	14.0198	15.9486	29.5689	80.4727	14.2082	140.198	11.3757	21.0908	57.3992	10.1344	0.539369	0.198186	1.12249	1.85402	0.36744	2.08112	5.04577	2.72153	5.66382	0.890876	0.480511	0.176559	0.144932	0.168445	0.364313	0.128359	0.306664	0.980507	0.312301	0.267279	1.76795	2.66848	1.83824	1.34737	0.312148	0.147355	0.129117	0.112772	0.565626	0.480746	0.742185	2.74489
FC31731	B	2021	1	1.82013	4.39833	10.8147	1.45538	18.4886	18.2013	43.9833	108.147	14.5538	184.886	9.84465	23.7895	58.4941	7.87177	0.413823	0.168301	1.25063	2.41649	0.406699	3.02213	5.94172	2.45882	7.43087	0.799599	0.330893	0.134574	0.119643	0.148339	0.310937	0.109196	0.348111	1.34279	0.35846	0.312155	1.73913	3.30169	1.8475	1.4093	0.234041	0.115187	0.0956663	0.0854436	0.575	0.506799	0.709574	3.21609
FC31731	B	2021	2	1.85127	4.24268	9.95898	1.4198	17.4727	18.5127	42.4268	99.5898	14.198	174.727	10.5952	24.2817	56.9973	8.12579	0.436345	0.18589	1.3039	2.29177	0.426016	2.98823	5.37953	2.34733	7.01437	0.76693	0.334646	0.142565	0.130356	0.162695	0.326937	0.118508	0.359237	1.29703	0.372859	0.320685	1.63424	3.04456	1.75877	1.32543	0.232984	0.120217	0.099974	0.0884447	0.611906	0.535555	0.75447	3.0587
FC31731	W	2020	1	1.65747	3.01884	7.12832	1.05798	12.8626	16.5747	30.1884	71.2832	10.5798	128.626	12.8859	23.4699	55.4189	8.22522	0.54904	0.232519	1.56664	1.82136	0.4235	2.85341	4.30073	2.36127	6.73769	0.63831	0.350458	0.148419	0.163343	0.202468	0.406558	0.14792	0.343606	1.11173	0.368768	0.306676	1.52435	2.6251	1.7485	1.2431	0.226242	0.120419	0.104263	0.0896239	0.656019	0.571237	0.804438	2.45967
FC31731	W	2020	2	1.27664	2.88441	6.67053	0.995855	11.8274	12.7664	28.8441	66.7053	9.95855	118.274	10.7939	24.3875	56.3988	8.41988	0.4426	0.191385	1.28195	2.25938	0.432411	2.89641	5.22507	2.31262	6.69829	0.780061	0.345254	0.149292	0.13361	0.166524	0.329008	0.120999	0.362948	1.26927	0.376241	0.322532	1.60309	2.93534	1.71909	1.29351	0.239328	0.125309	0.104224	0.09194	0.623796	0.542765	0.773087	3.03944
FC31731	W	2021	1	0.929694	3.16969	6.63585	1.00712	11.7424	9.29694	31.6969	66.3585	10.0712	117.424	7.91744	26.9936	56.5121	8.57681	0.293308	0.140102	0.923122	3.40939	0.477661	3.14728	7.13768	2.09354	6.58894	1.08328	0.317735	0.151769	0.0948131	0.12164	0.222585	0.085982	0.418963	1.63655	0.414719	0.369743	1.61875	3.42617	1.58874	1.29949	0.245676	0.133119	0.102709	0.0938144	0.617762	0.536359	0.769532	4.49267
FC31731	W	2021	2	0.819242	3.23716	5.98533	0.828852	10.8706	8.19242	32.3716	59.8533	8.28852	108.706	7.53632	29.7791	55.0599	7.62472	0.253074	0.136875	0.988405	3.95141	0.540849	3.90559	7.30594	1.84895	7.22123	1.01173	0.256043	0.138481	0.0888308	0.120226	0.201485	0.0815057	0.475733	1.96418	0.475062	0.424077	1.47553	3.63167	1.47204	1.22518	0.204332	0.121808	0.0898729	0.0825407	0.677724	0.595288	0.816204	4.96314
PI103415	B	2020	1	1.81763	3.67326	11.1462	1.93567	18.5727	18.1763	36.7326	111.462	19.3567	185.727	9.78653	19.7777	60.0137	10.4221	0.494827	0.163072	0.939016	2.02091	0.329553	1.89766	6.13228	3.03442	5.75831	1.06494	0.526963	0.173662	0.122651	0.138942	0.32406	0.108482	0.283347	0.978674	0.28079	0.246536	2.02995	2.96971	1.98722	1.50086	0.352525	0.149313	0.130617	0.116347	0.492624	0.419732	0.666286	3.08585
PI103415	B	2020	2	1.78705	3.57388	10.6936	1.825	17.8795	17.8705	35.7388	106.936	18.25	178.795	9.99499	19.9887	59.8091	10.2072	0.500032	0.167115	0.979207	1.99987	0.334208	1.95829	5.98391	2.99214	5.85948	1.02123	0.51065	0.170664	0.125254	0.142752	0.331005	0.111049	0.286354	0.989431	0.285486	0.249824	1.99472	2.96052	1.9807	1.48812	0.340426	0.146227	0.127914	0.113675	0.501323	0.428239	0.671987	3.02111
PI103415	B	2021	1	1.37869	2.16782	6.36467	1.03706	10.9482	13.7869	21.6782	63.6467	10.3706	109.482	12.5928	19.8006	58.1342	9.47237	0.63598	0.216616	1.32942	1.57238	0.340602	2.09036	4.61647	2.93598	6.13724	0.752206	0.478388	0.16294	0.161581	0.186266	0.430185	0.14407	0.279958	0.89737	0.29288	0.246892	1.79463	2.63466	1.98593	1.38859	0.292417	0.133929	0.121542	0.104635	0.557218	0.479146	0.720157	2.32458
PI103415	B	2021	2	2.26092	3.19192	9.08432	1.30846	15.8456	22.6092	31.9192	90.8432	13.0846	158.456	14.2684	20.1439	57.3302	8.25752	0.708324	0.248881	1.72793	1.41178	0.351366	2.43946	4.01798	2.84603	6.94278	0.578728	0.409927	0.144034	0.18417	0.217547	0.502383	0.166431	0.281345	0.894254	0.307129	0.252252	1.66598	2.54508	2.01857	1.34358	0.239958	0.115331	0.106584	0.0900076	0.600247	0.524676	0.744282	1.99051
PI103415	W	2020	1	1.74791	2.65164	6.62633	1.09542	12.1213	17.4791	26.5164	66.2633	10.9542	121.213	14.4201	21.8759	54.6668	9.03717	0.659179	0.263782	1.59565	1.51704	0.400167	2.42066	3.79101	2.49895	6.04911	0.626705	0.413111	0.165314	0.188393	0.226361	0.466474	0.168499	0.316643	0.932583	0.343399	0.280014	1.50614	2.33048	1.76841	1.20589	0.248985	0.130809	0.118067	0.0993501	0.663949	0.56976	0.829263	2.14374
PI103415	W	2020	2	1.12869	1.92993	4.89054	0.867431	8.81659	11.2869	19.2993	48.9054	8.67431	88.1659	12.8018	21.8898	55.4697	9.83862	0.584831	0.23079	1.30118	1.7099	0.394626	2.22488	4.33295	2.53404	5.63796	0.768532	0.449461	0.177369	0.165485	0.196021	0.403482	0.146813	0.320628	0.966845	0.335176	0.280243	1.59894	2.45003	1.74827	1.24566	0.283602	0.14411	0.12718	0.109122	0.625416	0.531198	0.802785	2.47843
PI103415	W	2021	1	1.80267	2.68873	7.34586	1.12217	12.9594	18.0267	26.8873	73.4586	11.2217	129.594	13.9101	20.7473	56.6835	8.65911	0.670455	0.245399	1.60641	1.49152	0.366019	2.396	4.07499	2.7321	6.54612	0.622505	0.417362	0.152762	0.179646	0.212879	0.473031	0.161577	0.293897	0.919272	0.317515	0.261786	1.63554	2.51154	1.92759	1.30859	0.249849	0.122661	0.11183	0.0947999	0.611418	0.530394	0.764181	2.11403
PI103415	W	2021	2	2.1574	3.52733	9.27125	1.19656	16.1525	21.574	35.2733	92.7125	11.9656	161.525	13.3564	21.8376	57.3981	7.4079	0.611624	0.232698	1.80299	1.63499	0.380459	2.94788	4.29742	2.62841	7.74822	0.554633	0.339227	0.129062	0.168565	0.206098	0.456699	0.154153	0.308639	1.05169	0.336969	0.279388	1.63091	2.76427	1.96263	1.34731	0.210488	0.104699	0.093492	0.0800058	0.613156	0.543067	0.742218	2.18962
PI123587	B	2020	1	1.86412	3.53164	9.2734	1.58358	16.2527	18.6412	35.3164	92.734	15.8358	162.527	11.4696	21.7295	57.0574	9.74346	0.527834	0.201018	1.17716	1.89453	0.380836	2.23017	4.97467	2.6258	5.85597	0.849504	0.448397	0.170766	0.145577	0.171698	0.364427	0.129555	0.317094	1.02435	0.325288	0.277621	1.71864	2.68973	1.8129	1.32869	0.293485	0.142184	0.123668	0.107953	0.581854	0.496986	0.75262	2.74404
PI123587	B	2020	2	1.42792	3.05462	7.67166	1.31208	13.4663	14.2792	30.5462	76.7166	13.1208	134.663	10.6037	22.6835	56.9694	9.74342	0.467464	0.18613	1.08829	2.1392	0.398169	2.32808	5.3726	2.5115	5.84696	0.91887	0.429539	0.171029	0.133124	0.158945	0.327003	0.118614	0.335688	1.11482	0.340016	0.293384	1.71145	2.79988	1.75686	1.32393	0.292708	0.144191	0.122324	0.107953	0.584299	0.498962	0.755328	3.05807
PI123587	B	2021	1	1.42704	3.13354	8.97116	1.71898	15.2507	14.2704	31.3354	89.7116	17.1898	152.507	9.35717	20.5469	58.8245	11.2715	0.455406	0.159069	0.830164	2.19584	0.349291	1.82291	6.28657	2.86294	5.21888	1.20458	0.548574	0.191612	0.117891	0.133491	0.294081	0.103231	0.301355	0.996035	0.293125	0.258604	1.96711	2.85159	1.84876	1.42863	0.376922	0.165315	0.142009	0.127033	0.50836	0.426616	0.699972	3.40042
PI123587	B	2021	2	2.08925	3.73887	10.6109	2.02519	18.4643	20.8925	37.3887	106.109	20.2519	184.643	11.3151	20.2492	57.4675	10.9682	0.558792	0.196895	1.03163	1.78958	0.352359	1.84618	5.07884	2.83801	5.23949	0.969338	0.541658	0.190858	0.145594	0.165339	0.362461	0.127588	0.294394	0.908719	0.295887	0.253906	1.82065	2.57896	1.84088	1.35114	0.347486	0.159461	0.14113	0.123194	0.549255	0.461226	0.740113	2.75891
PI123587	W	2020	1	2.2675	2.59882	7.54346	1.38015	13.7899	22.675	25.9882	75.4346	13.8015	137.899	16.4432	18.8458	54.7027	10.0084	0.872513	0.300592	1.64294	1.14612	0.344512	1.883	3.32677	2.90265	5.46569	0.608665	0.531068	0.18296	0.223569	0.254101	0.569872	0.19679	0.264889	0.712464	0.291229	0.232222	1.55014	2.06803	1.89584	1.20764	0.283612	0.140674	0.136079	0.111215	0.645104	0.545331	0.828064	1.75478
PI123587	W	2020	2	2.53592	2.77258	8.39842	1.47089	15.1778	25.3592	27.7258	83.9842	14.7089	151.778	16.7081	18.2673	55.3335	9.69107	0.914642	0.301952	1.72407	1.09332	0.330132	1.88497	3.31178	3.02909	5.70974	0.580023	0.530513	0.175139	0.227009	0.25695	0.597605	0.200597	0.253567	0.691967	0.28093	0.223501	1.58207	2.09603	1.97914	1.23881	0.277082	0.13452	0.131671	0.10731	0.632084	0.53788	0.807223	1.67335
PI123587	W	2021	1	1.03437	2.91976	5.85919	1.04982	10.8631	10.3437	29.1976	58.5919	10.4982	108.631	9.52185	26.8777	53.9364	9.66406	0.354266	0.176539	0.985285	2.82274	0.498322	2.7812	5.66449	2.00673	5.58113	1.01493	0.359557	0.179175	0.117824	0.149714	0.260575	0.105239	0.423549	1.40091	0.422602	0.367572	1.48179	2.81125	1.47602	1.17091	0.265499	0.15229	0.119584	0.106979	0.674861	0.572316	0.854036	3.83767
PI123587	W	2021	2	0.603894	2.35565	5.86484	0.956143	9.78053	6.03894	23.5565	58.6484	9.56143	97.8053	6.17445	24.0851	59.9645	9.77598	0.25636	0.102969	0.631594	3.90077	0.401656	2.4637	9.71171	2.48969	6.13385	1.5833	0.405893	0.16303	0.073462	0.0885347	0.182346	0.0658078	0.364159	1.51	0.345354	0.317265	1.98167	3.75942	1.7709	1.49778	0.323071	0.14781	0.116312	0.108352	0.504625	0.433888	0.667655	5.48407
PI157413	B	2020	1	1.59253	4.40412	8.15761	1.3146	15.4689	15.9253	44.0412	81.5761	13.146	154.689	10.2951	28.4709	52.7357	8.49834	0.3616	0.19522	1.21142	2.76549	0.539879	3.35017	5.12242	1.85227	6.20541	0.825476	0.298492	0.16115	0.126776	0.168127	0.278477	0.114766	0.451699	1.51494	0.464952	0.398033	1.36036	2.80607	1.42647	1.11576	0.219222	0.134828	0.104651	0.0928763	0.7351	0.633079	0.896249	3.59096
PI157413	B	2020	2	1.16595	3.89429	6.37698	1.01944	12.4567	11.6595	38.9429	63.7698	10.1944	124.567	9.36004	31.2627	51.1933	8.18392	0.299399	0.182837	1.14371	3.34002	0.61068	3.82002	5.46935	1.63752	6.25536	0.874346	0.261779	0.159863	0.113515	0.157637	0.237283	0.103266	0.516284	1.78197	0.526511	0.454815	1.26021	2.918	1.29779	1.0489	0.201461	0.135152	0.0992519	0.0891338	0.793517	0.684148	0.95338	4.21437
PI157413	B	2021	1	0.762003	1.46878	6.92269	1.50146	10.6549	7.62003	14.6878	69.2269	15.0146	106.549	7.15164	13.785	64.9717	14.0917	0.5188	0.110073	0.507506	1.92753	0.212169	0.978232	9.08486	4.71322	4.61063	1.97042	1.02225	0.21689	0.0908068	0.0904545	0.256545	0.0770249	0.191131	0.648908	0.174353	0.159891	3.10326	3.05845	2.33068	1.85483	0.673066	0.195384	0.178927	0.164032	0.322242	0.264808	0.539132	3.89794
PI157413	B	2021	2	1.21465	1.8997	7.65492	1.60078	12.37	12.1465	18.997	76.5492	16.0078	123.7	9.81927	15.3573	61.8827	12.9408	0.639389	0.158676	0.758786	1.56399	0.248168	1.18674	6.30217	4.02954	4.782	1.31789	0.842647	0.209118	0.127127	0.131233	0.346995	0.108884	0.214182	0.674748	0.205247	0.181436	2.45795	2.71892	2.18682	1.62348	0.514001	0.18048	0.16754	0.148643	0.406843	0.336479	0.615961	2.88189
PI157413	W	2020	1	2.37155	2.64848	11.3726	2.40974	18.8024	23.7155	26.4848	113.726	24.0974	188.024	12.613	14.0859	60.485	12.8161	0.895437	0.208531	0.984153	1.11677	0.232882	1.09908	4.79544	4.29401	4.71945	1.0161	0.909855	0.211889	0.169141	0.172071	0.468851	0.144335	0.192699	0.553927	0.192165	0.163953	2.26545	2.37857	2.24835	1.53068	0.480024	0.175328	0.171865	0.147001	0.441414	0.364236	0.653303	2.13288
PI157413	W	2020	2	1.78017	1.21913	5.68344	1.18743	9.87017	17.8017	12.1913	56.8344	11.8743	98.7017	18.0359	12.3517	57.582	12.0305	1.4602	0.313221	1.49919	0.684838	0.214506	1.0267	3.19263	4.66188	4.78634	0.667029	0.973995	0.208928	0.2579	0.25909	0.739718	0.220046	0.163343	0.410814	0.177435	0.140923	1.89492	1.91516	2.36164	1.35749	0.395901	0.159096	0.172027	0.136757	0.527727	0.436525	0.736655	1.35187
PI157413	W	2021	1	0.564048	0.990211	4.47422	0.917492	6.94598	5.64048	9.90211	44.7422	9.17492	69.4598	8.1205	14.2559	64.4146	13.209	0.569624	0.126066	0.614772	1.75554	0.221315	1.07926	7.93235	4.51845	4.87658	1.62662	0.926562	0.205062	0.103222	0.104614	0.295669	0.0883821	0.196538	0.668366	0.183654	0.166261	2.87869	3.01998	2.34535	1.81014	0.590308	0.182105	0.167902	0.152193	0.347381	0.288268	0.552443	3.38217
PI157413	W	2021	2	0.556105	1.20598	4.86251	0.931863	7.55646	5.56105	12.0598	48.6251	9.31863	75.5646	7.35933	15.9596	64.349	12.332	0.461121	0.114366	0.596767	2.16863	0.248017	1.29416	8.74387	4.03199	5.21805	1.6757	0.7727	0.191642	0.0916381	0.0959733	0.260124	0.0794395	0.222563	0.81049	0.20813	0.189904	2.75952	3.26789	2.27449	1.80497	0.52884	0.171974	0.153558	0.140667	0.362383	0.304103	0.554025	3.84432
PI157473	B	2020	1	1.52264	3.08203	9.20511	1.60856	15.4183	15.2264	30.8203	92.0511	16.0856	154.183	9.87553	19.9894	59.7023	10.4328	0.494038	0.165413	0.946587	2.02413	0.334818	1.91602	6.04548	2.9867	5.72257	1.05643	0.521915	0.174747	0.123922	0.140807	0.324616	0.109577	0.287296	0.984297	0.285013	0.249834	1.99908	2.9398	1.96246	1.48153	0.349332	0.149944	0.130914	0.11648	0.500231	0.42582	0.674977	3.08056
PI157473	B	2020	2	0.574191	3.35952	8.20345	1.34857	13.4857	5.74191	33.5952	82.0345	13.4857	134.857	4.25776	24.9117	60.8306	9.99998	0.170914	0.0699938	0.425777	5.85089	0.409526	2.49117	14.287	2.44185	6.08307	2.34865	0.401417	0.164391	0.0496577	0.060112	0.121958	0.0444711	0.382737	1.74724	0.351708	0.331765	2.08542	4.26649	1.74241	1.55301	0.342824	0.153637	0.116628	0.111111	0.47952	0.41182	0.64391	8.19953
PI157473	B	2021	1	1.07662	3.31449	7.34522	0.98612	12.7224	10.7662	33.1449	73.4522	9.8612	127.224	8.46234	26.0523	57.7344	7.75102	0.324821	0.146574	1.09177	3.07861	0.451244	3.36114	6.82251	2.2161	7.44861	0.915943	0.297518	0.134253	0.100999	0.129225	0.250341	0.0924465	0.393558	1.60684	0.397833	0.352307	1.67275	3.56091	1.70795	1.36599	0.224572	0.117091	0.092509	0.0840229	0.597817	0.527058	0.732071	3.99456
PI157473	B	2021	2	1.16794	3.77494	8.13812	1.18941	14.2704	11.6794	37.7494	81.3812	11.8941	142.704	8.18434	26.4529	57.0279	8.33481	0.309392	0.143515	0.981947	3.23214	0.46386	3.17379	6.96793	2.15582	6.84214	1.01839	0.315081	0.146153	0.0980385	0.125214	0.235265	0.0891388	0.405644	1.60135	0.40471	0.359674	1.64643	3.45223	1.63931	1.32709	0.240631	0.12781	0.099841	0.0909267	0.607374	0.529924	0.753527	4.25053
PI157473	W	2020	1	1.98964	3.92641	7.36148	0.935957	14.2135	19.8964	39.2641	73.6148	9.35957	142.135	13.9983	27.6245	51.7922	6.585	0.506734	0.270278	2.12579	1.97342	0.533372	4.19507	3.6999	1.87486	7.86518	0.470414	0.238375	0.127143	0.176264	0.23979	0.409193	0.162768	0.419886	1.34208	0.473207	0.381683	1.24432	2.51623	1.51397	1.07435	0.158206	0.10009	0.082917	0.0704918	0.80365	0.712998	0.930792	2.44383
PI157473	W	2020	2	1.87108	2.9873	7.08319	0.921265	12.8628	18.7108	29.873	70.8319	9.21265	128.628	14.5464	23.2243	55.0671	7.16222	0.626346	0.264158	2.03099	1.59656	0.421745	3.24261	3.78561	2.3711	7.68855	0.49237	0.308394	0.130063	0.185798	0.233755	0.478713	0.170226	0.333617	1.06982	0.373204	0.302495	1.45793	2.53665	1.81222	1.22554	0.189624	0.102885	0.0914816	0.0771477	0.685903	0.606959	0.815966	2.08893
PI157473	W	2021	1	0.846541	2.90699	6.79283	0.866426	11.4128	8.46541	29.0699	67.9283	8.66426	114.128	7.41747	25.4714	59.5195	7.59171	0.291208	0.124623	0.977049	3.43397	0.42795	3.35515	8.02422	2.33672	7.84006	1.02349	0.298049	0.12755	0.0872738	0.110525	0.224343	0.0801174	0.380528	1.69705	0.37954	0.341766	1.80972	3.96554	1.80018	1.47032	0.230829	0.113416	0.0893239	0.082154	0.552573	0.490065	0.680123	4.45746
PI157473	W	2021	2	0.742406	1.77613	6.2586	0.913313	9.69044	7.42406	17.7613	62.586	9.13313	96.9044	7.66121	18.3286	64.5853	9.42488	0.417991	0.118622	0.812871	2.3924	0.28379	1.94471	8.43016	3.52373	6.85264	1.23021	0.514216	0.145929	0.0923996	0.103516	0.276045	0.0829685	0.253696	1.07272	0.247651	0.22442	2.48502	3.77999	2.3271	1.82368	0.362637	0.130455	0.113671	0.104056	0.402412	0.351166	0.548341	3.6226
PI157487B	B	2020	1	1.57557	3.64311	7.90433	1.38336	14.5064	15.7557	36.4311	79.0433	13.8336	145.064	10.8613	25.1138	54.4887	9.53621	0.432481	0.19933	1.13895	2.31224	0.4609	2.63352	5.0168	2.16967	5.71387	0.878003	0.379719	0.175013	0.136444	0.169641	0.313456	0.121847	0.384298	1.23122	0.392251	0.33536	1.51462	2.67135	1.57254	1.19726	0.265078	0.145925	0.119798	0.105415	0.66023	0.561892	0.835243	3.19025
PI157487B	B	2020	2	1.71791	3.92195	8.28452	1.45066	15.375	17.1791	39.2195	82.8452	14.5066	153.75	11.1734	25.5086	53.8829	9.43514	0.438024	0.207364	1.18423	2.28298	0.473407	2.70357	4.82245	2.11235	5.71088	0.844431	0.369881	0.175104	0.140738	0.176464	0.319753	0.125788	0.3921	1.23777	0.402864	0.342436	1.46892	2.6146	1.54199	1.16839	0.257215	0.14503	0.118843	0.104181	0.680771	0.579328	0.855875	3.12741
PI157487B	B	2021	1	2.10599	3.93609	9.00545	1.27806	16.3256	21.0599	39.3609	90.0545	12.7806	163.256	12.8999	24.1099	55.1616	7.82857	0.535047	0.233857	1.6478	1.869	0.437078	3.07973	4.27612	2.28792	7.04619	0.606869	0.324703	0.141921	0.162731	0.204793	0.403899	0.148105	0.354237	1.16313	0.382757	0.317695	1.49046	2.66115	1.72712	1.23023	0.211527	0.115022	0.0987564	0.0849349	0.670935	0.58755	0.812856	2.47587
PI157487B	B	2021	2	1.99236	3.89522	8.09881	1.17301	15.1594	19.9236	38.9522	80.9881	11.7301	151.594	13.1427	25.6951	53.4244	7.73781	0.511488	0.246007	1.69851	1.95508	0.480962	3.32072	4.06493	2.07917	6.90433	0.588752	0.30114	0.144837	0.166113	0.214884	0.393108	0.151314	0.386003	1.23058	0.420114	0.345806	1.37558	2.55857	1.59796	1.14705	0.199234	0.116241	0.0977991	0.0838676	0.726969	0.634998	0.871805	2.54383
PI157487B	W	2020	1	1.2881	2.71138	6.8656	0.94074	11.8058	12.881	27.1138	68.656	9.4074	118.058	10.9107	22.9664	58.1544	7.96845	0.475071	0.187616	1.36924	2.10495	0.394922	2.88217	5.33003	2.53215	7.29809	0.730333	0.34696	0.137022	0.134499	0.165006	0.352699	0.122469	0.332533	1.2165	0.34733	0.298136	1.71663	3.08035	1.8799	1.38974	0.235216	0.115376	0.0982293	0.0865839	0.582538	0.512336	0.71956	2.83528
PI157487B	W	2020	2	1.34807	3.02991	6.49917	0.945128	11.8223	13.4807	30.2991	64.9917	9.45128	118.223	11.4028	25.6288	54.9739	7.99446	0.444921	0.207422	1.42634	2.24759	0.4662	3.20582	4.82108	2.145	6.87649	0.701096	0.311932	0.145423	0.141469	0.181088	0.339134	0.128704	0.386112	1.32126	0.407012	0.344607	1.48451	2.8341	1.63499	1.22093	0.215882	0.120441	0.0991835	0.0868911	0.673623	0.5881	0.819046	2.94869
PI157487B	W	2021	1	1.70642	3.15293	7.46094	0.95344	13.2737	17.0642	31.5293	74.6094	9.5344	132.737	12.8556	23.7532	56.2083	7.18291	0.541216	0.228714	1.78975	1.84769	0.422592	3.3069	4.37228	2.36635	7.82529	0.558737	0.302398	0.127791	0.160772	0.202798	0.415554	0.147521	0.34393	1.18538	0.374708	0.31153	1.53538	2.80501	1.81692	1.28354	0.196207	0.104004	0.0898296	0.0773877	0.651305	0.577506	0.779096	2.40643
PI157487B	W	2021	2	1.82803	3.51427	8.18952	1.04165	14.5735	18.2803	35.1427	81.8952	10.4165	145.735	12.5435	24.1142	56.1947	7.14759	0.520173	0.223216	1.75493	1.92244	0.429118	3.37375	4.47997	2.33036	7.86205	0.569822	0.296406	0.127193	0.156191	0.198028	0.401242	0.143426	0.350812	1.22462	0.380696	0.317769	1.53296	2.85381	1.79755	1.28283	0.194982	0.103983	0.0890012	0.0769779	0.652334	0.578724	0.779527	2.49226
PI171428	B	2020	1	1.86551	2.60469	8.51089	1.7573	14.7384	18.6551	26.0469	85.1089	17.573	147.384	12.6575	17.6728	57.7464	11.9233	0.716211	0.219191	1.06157	1.39624	0.306042	1.48221	4.56224	3.26753	4.84315	0.941998	0.674669	0.206477	0.167828	0.181678	0.427673	0.144918	0.251021	0.718969	0.253666	0.214666	1.90392	2.34925	1.95115	1.36666	0.393116	0.169356	0.158094	0.135374	0.525232	0.435344	0.731709	2.33823
PI171428	B	2020	2	1.8733	2.57461	8.25938	1.54615	14.2534	18.733	25.7461	82.5938	15.4615	142.534	13.1428	18.0631	57.9466	10.8475	0.727605	0.226808	1.21159	1.37437	0.311719	1.66518	4.40901	3.20802	5.34191	0.825361	0.600537	0.187199	0.172909	0.191045	0.454601	0.151315	0.254089	0.752931	0.262567	0.220451	1.85692	2.41542	2.00434	1.37793	0.347613	0.15259	0.142713	0.121674	0.538528	0.453612	0.725727	2.19973
PI171428	B	2021	1	1.97639	3.93027	8.16675	1.16995	15.2434	19.7639	39.3027	81.6675	11.6995	152.434	12.9656	25.7835	53.5758	7.67513	0.502864	0.242004	1.6893	1.98861	0.481252	3.35935	4.13216	2.07791	6.98044	0.591962	0.297676	0.143257	0.163378	0.21168	0.387511	0.148971	0.38748	1.24916	0.420948	0.347409	1.38263	2.59564	1.60126	1.15405	0.198073	0.115344	0.0967137	0.0831318	0.723257	0.632628	0.866514	2.58057
PI171428	B	2021	2	1.68011	3.54357	7.66116	1.13021	14.015	16.8011	35.4357	76.6116	11.3021	140.15	11.9879	25.284	54.6638	8.06424	0.47413	0.219302	1.48655	2.10913	0.462537	3.13533	4.55991	2.16199	6.77854	0.672698	0.318946	0.147524	0.149947	0.191109	0.359476	0.136208	0.379346	1.26091	0.403074	0.338402	1.46662	2.72608	1.63918	1.20574	0.216362	0.120991	0.100869	0.087716	0.68184	0.594183	0.829364	2.78183
PI171428	W	2020	1	2.05544	3.9773	8.20154	1.18787	15.4221	20.5544	39.773	82.0154	11.8787	154.221	13.3278	25.7895	53.1803	7.70234	0.516793	0.250616	1.73036	1.93501	0.484945	3.34827	3.99016	2.06209	6.90443	0.577913	0.298662	0.144834	0.168771	0.21891	0.397943	0.153773	0.387765	1.22631	0.423594	0.347519	1.35951	2.52876	1.58786	1.13585	0.196903	0.11581	0.0975352	0.0834511	0.735561	0.642505	0.880396	2.51292
PI171428	W	2020	2	1.54984	3.13434	6.84506	0.945354	12.4746	15.4984	31.3434	68.4506	9.45354	124.746	12.424	25.1258	54.872	7.57824	0.49447	0.226417	1.63943	2.02237	0.457898	3.31552	4.41663	2.18389	7.24073	0.60997	0.301612	0.138108	0.155304	0.198942	0.379891	0.141865	0.373363	1.25615	0.402333	0.335573	1.46131	2.7433	1.67784	1.21592	0.201819	0.112611	0.0947306	0.0819962	0.684315	0.601275	0.822423	2.63234
PI171428	W	2021	1	1.69882	4.19703	9.28771	1.37686	16.5604	16.9882	41.9703	92.8771	13.7686	165.604	10.2583	25.3438	56.0838	8.31417	0.404766	0.18291	1.23383	2.47056	0.451891	3.04826	5.46716	2.21292	6.74557	0.810482	0.328056	0.148246	0.125981	0.159295	0.304781	0.114309	0.382016	1.36459	0.393549	0.339473	1.5753	3.01973	1.66629	1.27706	0.233531	0.125323	0.102105	0.0906811	0.634801	0.552845	0.783047	3.28104
PI171428	W	2021	2	1.49704	4.53138	7.94205	1.01031	14.9808	14.9704	45.3138	79.4205	10.1031	149.808	9.99306	30.248	53.015	6.74402	0.330371	0.188495	1.48176	3.0269	0.570555	4.48515	5.30518	1.75268	7.86103	0.674871	0.222958	0.12721	0.120018	0.167223	0.270141	0.111025	0.480065	1.80724	0.506166	0.43365	1.31744	3.16752	1.43315	1.12834	0.167591	0.107034	0.0809967	0.0723173	0.75905	0.673389	0.88626	3.70177
PI200495	B	2020	1	1.90433	2.03621	9.52513	1.57651	15.0422	19.0433	20.3621	95.2513	15.7651	150.422	12.6599	13.5367	63.3228	10.4806	0.935232	0.199926	1.20794	1.06925	0.213772	1.29159	5.00184	4.67788	6.04191	0.827856	0.774238	0.16551	0.164715	0.171536	0.527118	0.14495	0.178154	0.584977	0.183415	0.156559	2.41722	2.73645	2.63656	1.72649	0.400075	0.137934	0.13636	0.117076	0.413699	0.354951	0.579209	1.89711
PI200495	B	2020	2	1.88893	2.39043	9.31287	1.47686	15.0691	18.8893	23.9043	93.1287	14.7686	150.691	12.5351	15.8631	61.8012	9.8006	0.790204	0.20283	1.27901	1.2655	0.25668	1.61859	4.93025	3.8959	6.30585	0.781852	0.617823	0.158583	0.161401	0.175067	0.488437	0.143316	0.213397	0.710213	0.221546	0.188539	2.17623	2.76692	2.40811	1.61788	0.345113	0.131841	0.126192	0.108655	0.45951	0.396613	0.618092	2.04735
PI200495	B	2021	1	1.5662	3.19774	8.39657	1.07378	14.2343	15.662	31.9774	83.9657	10.7378	142.343	11.003	22.465	58.9883	7.5436	0.489785	0.186529	1.45859	2.04171	0.380839	2.97803	5.3611	2.62578	7.81965	0.685593	0.335793	0.127883	0.135084	0.16538	0.366662	0.123634	0.320969	1.21127	0.337658	0.289741	1.76252	3.18054	1.96571	1.43833	0.225397	0.107779	0.0926125	0.0815909	0.567368	0.503038	0.695251	2.72731
PI200495	B	2021	2	1.80019	3.30818	8.78731	1.12819	15.0239	18.0019	33.0818	87.8731	11.2819	150.239	11.9822	22.0195	58.489	7.50932	0.544165	0.204863	1.59565	1.83768	0.376472	2.93229	4.88132	2.65624	7.78885	0.626705	0.341031	0.128389	0.148832	0.181553	0.405781	0.136134	0.312461	1.12969	0.333637	0.282371	1.72018	3.00074	1.98074	1.409	0.220851	0.106559	0.0932737	0.08119	0.581335	0.51519	0.709724	2.46439
PI200495	W	2020	1	1.61349	2.33896	7.12818	0.934912	12.0155	16.1349	23.3896	71.2818	9.34912	120.155	13.4284	19.4661	59.3247	7.78085	0.689833	0.226354	1.72582	1.44963	0.328129	2.5018	4.41786	3.04758	7.62444	0.579434	0.399712	0.131157	0.170431	0.200108	0.492839	0.155113	0.267564	0.917814	0.290082	0.241713	1.80348	2.79712	2.17729	1.45849	0.23654	0.106949	0.0987533	0.0843735	0.554483	0.490191	0.68564	2.02906
PI200495	W	2020	2	1.17471	1.99998	6.54457	0.881588	10.6008	11.7471	19.9998	65.4457	8.81588	106.008	11.0813	18.8662	61.7363	8.3162	0.587363	0.179494	1.3325	1.70253	0.305594	2.26861	5.5712	3.27232	7.42361	0.750471	0.440799	0.134705	0.137481	0.158186	0.407665	0.124623	0.259089	0.97261	0.269316	0.232532	2.06148	3.18269	2.27118	1.61344	0.277692	0.114206	0.103175	0.0907052	0.485088	0.427501	0.619793	2.453
PI200495	W	2021	1	1.43917	3.73367	9.55472	1.18674	15.9143	14.3917	37.3367	95.5472	11.8674	159.143	9.04324	23.4611	60.0386	7.45706	0.385457	0.150624	1.21271	2.59432	0.390767	3.14616	6.63906	2.55907	8.05124	0.8246	0.317848	0.124204	0.108303	0.133983	0.29249	0.0994235	0.339613	1.42186	0.347594	0.306525	1.8471	3.63864	1.94186	1.50242	0.229417	0.107945	0.0893064	0.0805795	0.541391	0.481577	0.665595	3.41892
PI200495	W	2021	2	1.29286	3.0698	8.35364	1.02797	13.7443	12.9286	30.698	83.5364	10.2797	137.443	9.40654	22.3351	60.7791	7.47929	0.421155	0.154766	1.25768	2.37442	0.36748	2.98626	6.46136	2.72124	8.12632	0.795116	0.334867	0.123057	0.113176	0.137808	0.315504	0.103832	0.318229	1.32271	0.327214	0.287583	1.91481	3.59941	2.03858	1.54966	0.23563	0.106564	0.0899882	0.0808391	0.522246	0.465022	0.645303	3.16954
PI235347	B	2020	1	1.96028	3.66387	6.81285	1.03859	13.4756	19.6028	36.6387	68.1285	10.3859	134.756	14.5469	27.1889	50.557	7.70719	0.535029	0.287732	1.88744	1.86906	0.537788	3.52774	3.47546	1.85947	6.55972	0.529818	0.283468	0.152446	0.187108	0.249671	0.416862	0.170232	0.417624	1.22175	0.466649	0.373418	1.21136	2.27181	1.44879	1.02253	0.184666	0.118383	0.099133	0.083508	0.82552	0.71632	0.977965	2.39888
PI235347	B	2020	2	2.49837	5.49816	10.4002	1.55724	19.9539	24.9837	54.9816	104.002	15.5724	199.539	12.5207	27.5542	52.1209	7.80418	0.454402	0.240224	1.60436	2.20069	0.52866	3.5307	4.16278	1.89157	6.67859	0.623302	0.28323	0.149732	0.157147	0.208939	0.354108	0.143128	0.426262	1.35569	0.459812	0.380343	1.30059	2.56439	1.47407	1.08859	0.19474	0.12073	0.09795	0.0846478	0.768884	0.668751	0.918617	2.824
PI235347	B	2021	1	1.26837	3.34975	7.56731	1.0796	13.265	12.6837	33.4975	75.6731	10.796	132.65	9.56178	25.2525	57.0471	8.1387	0.378647	0.167612	1.17485	2.64098	0.44266	3.10276	5.96616	2.25907	7.00936	0.85117	0.322293	0.142666	0.116183	0.146685	0.286357	0.105727	0.379116	1.42665	0.387392	0.337837	1.63861	3.22291	1.70845	1.32813	0.233775	0.122186	0.0988912	0.0885977	0.610272	0.534077	0.752938	3.49215
PI235347	B	2021	2	1.14244	3.51439	6.57266	0.859867	12.0894	11.4244	35.1439	65.7266	8.59867	120.894	9.45	29.0701	54.3673	7.11259	0.325076	0.173818	1.32863	3.0762	0.534698	4.08714	5.75316	1.87021	7.64382	0.752655	0.24467	0.130825	0.113258	0.153709	0.261174	0.104362	0.455521	1.75517	0.472839	0.409843	1.4114	3.28254	1.50258	1.19141	0.184646	0.111452	0.0852446	0.0765721	0.708516	0.626548	0.839341	3.82886
PI235347	W	2020	1	2.32046	4.81655	8.98151	1.30787	17.4264	23.2046	48.1655	89.8151	13.0787	174.264	13.3158	27.6394	51.5397	7.50509	0.481769	0.25836	1.77424	2.07568	0.536274	3.68275	3.87057	1.86472	6.8673	0.563623	0.271536	0.145618	0.168173	0.22552	0.378887	0.153613	0.426169	1.32748	0.468109	0.381967	1.25844	2.47538	1.46651	1.06354	0.183251	0.11572	0.0947863	0.0811406	0.794634	0.693629	0.940252	2.63931
PI235347	W	2020	2	2.01183	4.69658	9.1074	1.37895	17.1948	20.1183	46.9658	91.074	13.7895	171.948	11.7002	27.314	52.9661	8.01961	0.42836	0.220901	1.45896	2.33448	0.515689	3.40591	4.52692	1.93915	6.60458	0.685422	0.293608	0.15141	0.145743	0.191852	0.331136	0.132506	0.422384	1.3851	0.447876	0.375781	1.35761	2.68593	1.49903	1.12613	0.205556	0.124015	0.0998953	0.0871882	0.736589	0.639728	0.887999	3.0199
PI235347	W	2021	1	1.75378	4.47042	8.4694	1.16108	15.8547	17.5378	44.7042	84.694	11.6108	158.547	11.0616	28.1962	53.4189	7.32326	0.392307	0.207072	1.51047	2.54903	0.527832	3.85023	4.82924	1.89454	7.29442	0.662045	0.259725	0.137091	0.135533	0.182107	0.311422	0.124373	0.437283	1.53367	0.464195	0.392685	1.36072	2.9056	1.50393	1.1468	0.186543	0.113573	0.0897292	0.0790194	0.734904	0.646302	0.871995	3.21107
PI235347	W	2021	2	2.68666	5.30241	11.7433	1.66636	21.3987	26.8666	53.0241	117.433	16.6636	213.987	12.5553	24.7791	54.8785	7.78719	0.506688	0.228783	1.6123	1.9736	0.451527	3.18203	4.37095	2.21471	7.04728	0.620233	0.314264	0.141899	0.157615	0.200353	0.38553	0.143579	0.367458	1.2181	0.395417	0.329418	1.46992	2.69773	1.68513	1.21624	0.20858	0.115479	0.0977583	0.084448	0.68031	0.595771	0.822209	2.59384
PI253651B	B	2020	1	1.8476	2.90655	8.58053	1.84341	15.1781	18.476	29.0655	85.8053	18.4341	151.781	12.1728	19.1496	56.5323	12.1452	0.635667	0.215324	1.00227	1.57315	0.338738	1.57672	4.64416	2.95214	4.65469	0.997736	0.634228	0.214837	0.160841	0.177245	0.388971	0.138599	0.278722	0.787467	0.278834	0.236853	1.80485	2.32471	1.80644	1.30056	0.387749	0.176773	0.160477	0.138242	0.554062	0.456079	0.768899	2.57089
PI253651B	B	2020	2	1.82374	2.94068	8.45007	1.66536	14.8799	18.2374	29.4068	84.5007	16.6536	148.799	12.2564	19.7628	56.7887	11.192	0.620175	0.215825	1.0951	1.61245	0.348007	1.7658	4.63338	2.87351	5.07403	0.913157	0.566317	0.197082	0.160107	0.180293	0.395945	0.139684	0.286231	0.842821	0.290712	0.246305	1.77358	2.42185	1.83456	1.31421	0.349541	0.162097	0.146203	0.126025	0.563832	0.471005	0.760914	2.52561
PI253651B	B	2021	1	1.72854	3.3408	9.4333	1.55469	16.0573	17.2854	33.408	94.333	15.5469	160.573	10.7648	20.8054	58.7476	9.68214	0.517405	0.183239	1.11182	1.93272	0.354149	2.14885	5.45737	2.82367	6.06763	0.899423	0.465366	0.164809	0.135316	0.157312	0.353089	0.120634	0.299305	1.01753	0.304041	0.262713	1.86085	2.87317	1.92694	1.4241	0.306685	0.139286	0.121707	0.107201	0.537388	0.461353	0.702197	2.83215
PI253651B	B	2021	2	1.94701	4.85108	8.43257	1.33038	16.561	19.4701	48.5108	84.3257	13.3038	165.61	11.7566	29.2921	50.9181	8.03317	0.401357	0.230892	1.46351	2.49155	0.575279	3.64639	4.33103	1.73829	6.33849	0.683291	0.274243	0.157766	0.146572	0.199429	0.314977	0.133229	0.467367	1.48016	0.496887	0.414269	1.24043	2.57295	1.36417	1.03741	0.195699	0.128172	0.100151	0.0873486	0.806171	0.696315	0.963937	3.17484
PI253651B	W	2020	1	1.64628	2.85091	7.60066	1.47671	13.5746	16.4628	28.5091	76.0066	14.7671	135.746	12.1277	21.0019	55.9919	10.8785	0.577459	0.216597	1.11483	1.73173	0.375087	1.93059	4.61686	2.66605	5.14704	0.896994	0.517977	0.194287	0.157515	0.181361	0.380413	0.138015	0.308308	0.912879	0.314068	0.265853	1.69009	2.43378	1.75632	1.27231	0.328362	0.159697	0.14129	0.122063	0.591685	0.495429	0.785971	2.62872
PI253651B	W	2020	2	1.54082	2.99477	7.40836	1.42716	13.3711	15.4082	29.9477	74.0836	14.2716	133.711	11.5235	22.3973	55.4057	10.6735	0.514502	0.207983	1.07964	1.94363	0.404242	2.09841	4.80808	2.47377	5.19098	0.926238	0.476551	0.192642	0.148111	0.174389	0.348449	0.130243	0.334642	1.00903	0.338946	0.288615	1.63339	2.4961	1.67537	1.24244	0.314659	0.159474	0.137186	0.119488	0.612225	0.513335	0.804867	2.86986
PI253651B	W	2021	1	1.46482	4.21517	8.55582	1.59173	15.8275	14.6482	42.1517	85.5582	15.9173	158.275	9.2549	26.6319	54.0565	10.0567	0.347512	0.171208	0.920272	2.8776	0.492668	2.64817	5.84085	2.02977	5.37517	1.08663	0.377619	0.186041	0.114699	0.144353	0.252256	0.101988	0.420649	1.37906	0.415389	0.36299	1.50631	2.79917	1.47339	1.17659	0.280234	0.158845	0.124636	0.111812	0.663876	0.559741	0.849916	3.96423
PI253651B	W	2021	2	1.58011	4.00927	8.08219	1.54573	15.2173	15.8011	40.0927	80.8219	15.4573	152.173	10.3837	26.3468	53.1118	10.1577	0.394114	0.195505	1.02225	2.53734	0.496063	2.59378	5.11495	2.01587	5.22873	0.978239	0.385538	0.191251	0.13068	0.164118	0.284449	0.115868	0.41494	1.28262	0.416422	0.357714	1.44599	2.58561	1.45494	1.13273	0.276547	0.159975	0.127836	0.113061	0.691568	0.580539	0.882819	3.51557
PI253652B	B	2020	1	1.61845	2.89381	10.7284	1.68425	16.9249	16.1845	28.9381	107.284	16.8425	169.249	9.56256	17.0979	63.3882	9.95132	0.559281	0.150857	0.960934	1.78801	0.269734	1.71816	6.62879	3.70736	6.36983	1.04065	0.582018	0.15699	0.11881	0.130388	0.353524	0.105737	0.234377	0.876194	0.233134	0.206243	2.37761	3.24836	2.34343	1.73136	0.373261	0.136411	0.12364	0.11051	0.420591	0.363522	0.577581	2.82866
PI253652B	B	2020	2	1.88775	3.28784	11.4748	1.66861	18.319	18.8775	32.8784	114.748	16.6861	183.19	10.3049	17.9477	62.6389	9.1086	0.574163	0.164512	1.13133	1.74167	0.286526	1.97041	6.07857	3.49009	6.87689	0.883912	0.507509	0.145414	0.127873	0.143627	0.380869	0.114888	0.246048	0.924495	0.25015	0.218734	2.21711	3.22657	2.31514	1.67658	0.322399	0.124872	0.113029	0.100214	0.451038	0.393777	0.596453	2.62558
PI253652B	B	2021	1	1.58681	3.55967	7.64238	1.01514	13.804	15.8681	35.5967	76.4238	10.1514	138.04	11.4953	25.7873	55.3635	7.35394	0.445774	0.207633	1.56315	2.24329	0.465781	3.50659	4.81619	2.14693	7.52841	0.639735	0.285177	0.13283	0.141654	0.183287	0.346858	0.129883	0.385697	1.36808	0.411165	0.347477	1.48497	2.93718	1.67053	1.24032	0.197249	0.109992	0.0906207	0.0793767	0.673414	0.594452	0.806244	2.88302
PI253652B	B	2021	2	1.72165	4.1285	7.67566	1.13441	14.6602	17.2165	41.285	76.7566	11.3441	146.602	11.7437	28.1612	52.3571	7.73799	0.417015	0.224299	1.51766	2.39799	0.537868	3.63935	4.45833	1.85919	6.76624	0.658907	0.274775	0.147793	0.145851	0.195418	0.327129	0.133063	0.439327	1.44553	0.468611	0.392006	1.31205	2.68751	1.45845	1.09895	0.193911	0.120716	0.0961022	0.0838697	0.762168	0.664029	0.90996	3.0569
PI253652B	W	2020	1	1.64408	4.29145	7.29099	0.977475	14.204	16.4408	42.9145	72.9099	9.77475	142.04	11.5748	30.213	51.3306	6.88169	0.383107	0.225495	1.68197	2.61024	0.588596	4.39034	4.43469	1.69896	7.45901	0.594541	0.227773	0.134066	0.141946	0.198838	0.312034	0.130899	0.480292	1.63698	0.519014	0.432931	1.22836	2.78117	1.38377	1.05468	0.164682	0.109398	0.0843928	0.0739026	0.814091	0.717851	0.948157	3.20478
PI253652B	W	2020	2	2.36111	6.69698	9.4436	1.17627	19.678	23.6111	66.9698	94.436	11.7627	196.78	11.9988	34.0329	47.9907	5.97762	0.352564	0.250023	2.00728	2.83637	0.709156	5.69339	3.99964	1.41013	8.0284	0.498186	0.175642	0.124558	0.146284	0.22233	0.29989	0.136348	0.567314	1.8932	0.630609	0.515907	1.04256	2.66965	1.19945	0.922734	0.129859	0.0996444	0.0728768	0.0635765	0.959178	0.852938	1.08374	3.33455
PI253652B	W	2021	1	1.62657	6.10014	7.91546	0.978171	16.6203	16.2657	61.0014	79.1546	9.78171	166.203	9.78661	36.7028	47.6252	5.88539	0.266644	0.205492	1.66287	3.75031	0.770661	6.23627	4.86636	1.29759	8.09211	0.601371	0.160352	0.123577	0.116054	0.182891	0.229796	0.108483	0.639291	2.34194	0.685899	0.57985	1.02443	3.03887	1.11827	0.909314	0.126596	0.102512	0.0697916	0.0625342	0.976153	0.868791	1.09973	4.35169
PI253652B	W	2021	2	1.97571	6.47372	8.89495	1.11018	18.4546	19.7571	64.7372	88.9495	11.1018	184.546	10.7058	35.0792	48.1992	6.01577	0.30519	0.222116	1.77963	3.27665	0.727797	5.83121	4.50215	1.37401	8.01214	0.561916	0.171491	0.124811	0.128555	0.19747	0.260514	0.119894	0.595522	2.09784	0.64704	0.540339	1.05273	2.88245	1.17287	0.930472	0.131392	0.102127	0.0722368	0.0640083	0.949913	0.84451	1.07472	3.83856
PI253654	B	2020	1	1.48293	2.74159	10.193	1.78816	16.2057	14.8293	27.4159	101.93	17.8816	162.057	9.15067	16.9175	62.8977	11.0342	0.5409	0.145485	0.829301	1.84877	0.268969	1.53319	6.87356	3.71791	5.70025	1.20583	0.652235	0.175431	0.114648	0.123772	0.327374	0.100724	0.234808	0.838128	0.228826	0.203623	2.41282	3.11608	2.25023	1.69525	0.423282	0.15315	0.138247	0.124027	0.414454	0.352597	0.589884	3.05461
PI253654	B	2020	2	1.64391	2.90257	10.3105	1.69054	16.5475	16.4391	29.0257	103.105	16.9054	165.475	9.93447	17.5409	62.3084	10.2163	0.566362	0.15944	0.972413	1.76566	0.281517	1.71695	6.27193	3.55218	6.09891	1.02837	0.58243	0.163964	0.124415	0.136981	0.357907	0.110303	0.242804	0.87048	0.241861	0.212722	2.26779	3.09211	2.24477	1.65311	0.371836	0.141416	0.127945	0.113788	0.440957	0.378841	0.604921	2.79403
PI253654	B	2021	1	1.64585	3.47802	8.89544	1.2712	15.2905	16.4585	34.7802	88.9544	12.712	152.905	10.7639	22.7463	58.1762	8.31368	0.473216	0.185022	1.29472	2.1132	0.390989	2.73601	5.40475	2.55761	6.99765	0.772367	0.365496	0.142905	0.133015	0.161888	0.346552	0.120623	0.329943	1.1923	0.342101	0.294436	1.73608	3.04945	1.87303	1.39098	0.248094	0.120593	0.102736	0.0906752	0.576012	0.503989	0.718917	2.88557
PI253654	B	2021	2	1.53091	2.79327	8.44789	1.28384	14.0559	15.3091	27.9327	84.4789	12.8384	140.559	10.8916	19.8726	60.1021	9.13383	0.54807	0.181218	1.19244	1.82458	0.330647	2.17571	5.51823	3.02438	6.58016	0.838616	0.459621	0.151972	0.136188	0.157311	0.375488	0.122228	0.27992	0.992368	0.287027	0.248012	1.95364	3.00129	2.07203	1.5064	0.296899	0.128657	0.114209	0.10052	0.511864	0.444338	0.663836	2.6632
PI253654	W	2020	1	2.3337	4.25077	10.6026	1.62391	18.8109	23.337	42.5077	106.026	16.2391	188.109	12.4061	22.5973	56.3638	8.63278	0.549005	0.220107	1.43709	1.82148	0.400919	2.61762	4.54325	2.49427	6.52904	0.695853	0.382027	0.153162	0.157116	0.190872	0.397246	0.141631	0.328594	1.07408	0.347669	0.291945	1.61024	2.67904	1.80479	1.29168	0.246627	0.125531	0.10933	0.0944845	0.621026	0.538542	0.774188	2.51733
PI253654	W	2020	2	2.10782	4.14175	10.0579	1.49492	17.8024	21.0782	41.4175	100.579	14.9492	178.024	11.8401	23.2651	56.4976	8.39728	0.50892	0.209568	1.40999	1.96495	0.411789	2.77055	4.77172	2.42843	6.72808	0.709226	0.360939	0.148631	0.148441	0.18245	0.373948	0.134302	0.340443	1.14961	0.358505	0.303188	1.60938	2.79175	1.78438	1.29872	0.239204	0.122879	0.105278	0.0916707	0.621357	0.540955	0.769988	2.67417
PI253654	W	2021	1	1.82334	3.44118	9.53411	1.53244	16.3311	18.2334	34.4118	95.3411	15.3244	163.311	11.1649	21.0714	58.3802	9.38361	0.52986	0.191244	1.18983	1.88729	0.360933	2.24555	5.22892	2.77059	6.2215	0.840459	0.445325	0.160733	0.140524	0.164762	0.366602	0.125681	0.302989	1.02545	0.310953	0.266967	1.81101	2.8411	1.91693	1.4027	0.291089	0.134929	0.118105	0.103553	0.552178	0.475715	0.71291	2.72775
PI253654	W	2021	2	1.51155	3.20584	7.94881	1.2671	13.9333	15.1155	32.0584	79.4881	12.671	139.333	10.8485	23.0085	57.049	9.09404	0.471499	0.19016	1.19292	2.1209	0.40331	2.53006	5.25872	2.47948	6.27324	0.838279	0.395247	0.159407	0.135508	0.164015	0.337932	0.121686	0.338871	1.15374	0.347859	0.298844	1.685	2.86068	1.77709	1.32824	0.268602	0.133938	0.113594	0.100038	0.59347	0.511874	0.752878	2.95918
PI253656A	B	2020	1	2.00776	2.70714	7.47848	1.18758	13.381	20.0776	27.0714	74.7848	11.8758	133.81	15.0046	20.2313	55.889	8.87513	0.741654	0.268471	1.69063	1.34834	0.36199	2.27955	3.72479	2.76251	6.29726	0.591494	0.438684	0.158799	0.197117	0.231681	0.515509	0.176534	0.285375	0.847215	0.312384	0.253624	1.58614	2.34044	1.92016	1.26701	0.251878	0.125189	0.116594	0.0973953	0.630461	0.544064	0.789261	1.93983
PI253656A	B	2020	2	1.69363	2.20899	6.02957	1.06782	11	16.9363	22.0899	60.2957	10.6782	110	15.3966	20.0817	54.8142	9.70741	0.766699	0.280888	1.58607	1.30429	0.36636	2.0687	3.56014	2.72956	5.64664	0.630489	0.483395	0.177097	0.205574	0.238628	0.516854	0.181986	0.28602	0.799939	0.31124	0.251278	1.545	2.18348	1.84007	1.21309	0.273615	0.138261	0.129612	0.107511	0.647247	0.549868	0.824344	1.93478
PI253656A	B	2021	1	0.671352	2.15688	5.43923	0.926118	9.19358	6.71352	21.5688	54.3923	9.26118	91.9358	7.3024	23.4607	59.1634	10.0735	0.311261	0.123428	0.72491	3.21274	0.396541	2.32895	8.10191	2.52181	5.87315	1.37948	0.429379	0.170266	0.088381	0.10547	0.217759	0.0787766	0.352974	1.35018	0.338847	0.306519	1.92319	3.4049	1.76427	1.44878	0.327455	0.15156	0.12192	0.11202	0.519969	0.444317	0.690235	4.59222
PI253656A	B	2021	2	1.20801	2.54135	6.87494	1.19945	11.8238	12.0801	25.4135	68.7494	11.9945	118.238	10.2168	21.4936	58.1452	10.1444	0.475341	0.175712	1.00714	2.10375	0.369655	2.11877	5.69113	2.70523	5.73176	0.99291	0.471971	0.174466	0.128289	0.14961	0.322928	0.113794	0.314409	1.05562	0.314743	0.273782	1.83363	2.85569	1.83783	1.38921	0.319906	0.148392	0.12738	0.112896	0.545367	0.464353	0.719833	3.09666
PI253656A	W	2020	1	2.15065	3.00107	9.33263	1.58809	16.0724	21.5065	30.0107	93.3263	15.8809	160.724	13.381	18.6721	58.0661	9.88081	0.716629	0.230444	1.35424	1.39542	0.321567	1.88974	4.33944	3.10977	5.87665	0.738421	0.529174	0.170165	0.174372	0.196933	0.468638	0.154481	0.261342	0.802695	0.274805	0.229591	1.81156	2.4962	2.03363	1.3847	0.308263	0.138296	0.12876	0.109642	0.552012	0.471738	0.722177	2.13384
PI253656A	W	2020	2	1.98778	2.87427	8.90323	1.61049	15.3758	19.8778	28.7427	89.0323	16.1049	153.758	12.928	18.6935	57.9043	10.4742	0.691579	0.223265	1.23427	1.44597	0.322834	1.78472	4.47897	3.09756	5.52827	0.810194	0.560313	0.180888	0.168778	0.189066	0.443231	0.148475	0.263912	0.798791	0.273383	0.229914	1.83117	2.47431	1.98522	1.37554	0.331237	0.147873	0.136743	0.116997	0.5461	0.462448	0.726988	2.25616
PI253656A	W	2021	1	1.91442	3.34981	9.5861	1.55781	16.4081	19.1442	33.4981	95.861	15.5781	164.081	11.6675	20.4155	58.4228	9.49412	0.571502	0.199708	1.22892	1.74977	0.349444	2.15033	5.0073	2.86169	6.15358	0.813722	0.465044	0.162507	0.147993	0.171791	0.390092	0.132086	0.291274	0.964742	0.300596	0.256527	1.82099	2.76079	1.95331	1.40517	0.295923	0.135455	0.120425	0.104901	0.549153	0.472387	0.71166	2.5635
PI253656A	W	2021	2	1.58846	3.2131	7.93662	1.28502	14.0232	15.8846	32.131	79.3662	12.8502	140.232	11.3273	22.9127	56.5964	9.16352	0.494369	0.200143	1.23613	2.02278	0.404845	2.50043	4.99644	2.47008	6.17627	0.808973	0.399931	0.16191	0.142466	0.172253	0.353138	0.127743	0.33733	1.11819	0.34843	0.297231	1.65293	2.76203	1.76443	1.30396	0.267625	0.134909	0.115251	0.100879	0.604987	0.520683	0.766897	2.83175
PI253656B	B	2020	1	1.56779	2.62016	8.23613	1.78013	14.2042	15.6779	26.2016	82.3613	17.8013	142.042	11.0375	18.4464	57.9837	12.5324	0.598357	0.190356	0.88072	1.67124	0.31813	1.4719	5.25333	3.14336	4.62671	1.13543	0.679395	0.216136	0.144413	0.156525	0.356293	0.124069	0.267257	0.782624	0.261591	0.226187	1.96662	2.46007	1.87172	1.38003	0.425058	0.181573	0.163972	0.14328	0.508486	0.418116	0.724622	2.80668
PI253656B	B	2020	2	1.32301	2.9152	8.38205	1.65166	14.2719	13.2301	29.152	83.8205	16.5166	142.719	9.27002	20.4262	58.731	11.5728	0.453831	0.157838	0.80102	2.20346	0.347792	1.76502	6.33559	2.87529	5.07493	1.24841	0.566566	0.197047	0.117109	0.131857	0.289698	0.102172	0.30038	0.980011	0.290541	0.256694	1.97773	2.81781	1.83541	1.42313	0.389706	0.170185	0.1462	0.130873	0.50563	0.422398	0.702677	3.45187
PI253656B	B	2021	1	1.14433	1.92423	6.62083	1.47266	11.1621	11.4433	19.2423	66.2083	14.7266	111.621	10.252	17.2391	59.3155	13.1935	0.594694	0.172838	0.777049	1.68154	0.290633	1.30664	5.78578	3.44076	4.49583	1.28692	0.765323	0.222428	0.133917	0.141389	0.336875	0.11423	0.247803	0.735285	0.237751	0.208299	2.15763	2.52994	1.94908	1.45794	0.479919	0.18965	0.17234	0.151987	0.463471	0.379139	0.685899	2.96846
PI253656B	B	2021	2	1.29944	2.14955	7.07058	1.52897	12.0485	12.9944	21.4955	70.7058	15.2897	120.485	10.785	17.8408	58.6841	12.6901	0.604515	0.183781	0.849877	1.65422	0.304014	1.40588	5.44126	3.28932	4.6244	1.17664	0.711297	0.216244	0.140935	0.151105	0.35325	0.120888	0.256816	0.759987	0.249961	0.217149	2.05004	2.49984	1.92212	1.42038	0.443309	0.182672	0.16583	0.145345	0.487795	0.401067	0.704039	2.83086
PI253656B	W	2020	1	1.84873	2.3249	8.33577	1.73113	14.2405	18.4873	23.249	83.3577	17.3113	142.405	12.9822	16.326	58.5355	12.1564	0.795184	0.221782	1.06793	1.25757	0.278907	1.343	4.50892	3.58543	4.81522	0.93639	0.744603	0.207675	0.173416	0.183644	0.455797	0.14919	0.228279	0.64944	0.230945	0.195114	1.99725	2.32852	2.05515	1.4117	0.414778	0.169977	0.162385	0.138386	0.500689	0.414589	0.708364	2.19396
PI253656B	W	2020	2	1.3228	1.45342	5.69811	1.26282	9.73715	13.228	14.5342	56.9811	12.6282	97.3715	13.585	14.9266	58.5193	12.9691	0.910124	0.232146	1.04749	1.09875	0.255071	1.15093	4.30763	3.92048	4.5122	0.954662	0.868861	0.221621	0.184967	0.190031	0.486994	0.157207	0.207014	0.562118	0.208797	0.175455	2.05247	2.20377	2.09779	1.41076	0.454872	0.179866	0.176581	0.149017	0.487217	0.398828	0.708839	2.05341
PI253656B	W	2021	1	1.59697	2.57259	7.91843	1.68632	13.7743	15.9697	25.7259	79.1843	16.8632	137.743	11.5938	18.6767	57.487	12.2425	0.620764	0.201677	0.947012	1.61092	0.324886	1.52556	4.95841	3.078	4.69568	1.05595	0.655497	0.212962	0.152222	0.166269	0.374971	0.131143	0.27036	0.783539	0.267845	0.22966	1.89911	2.41174	1.85926	1.35222	0.404437	0.17722	0.16074	0.139504	0.526563	0.434114	0.739525	2.66687
PI253656B	W	2021	2	1.63875	2.00938	7.65276	1.66389	12.9648	16.3875	20.0938	76.5276	16.6389	129.648	12.64	15.4987	59.0273	12.8339	0.815552	0.214139	0.98489	1.22616	0.262569	1.20764	4.66987	3.80852	4.59931	1.01534	0.828064	0.217424	0.169606	0.175895	0.446129	0.144689	0.216259	0.608415	0.215676	0.183414	2.09772	2.31716	2.08336	1.44065	0.456095	0.179077	0.172208	0.147236	0.476708	0.391571	0.694131	2.2415
PI253665B	B	2020	1	2.24977	3.90889	9.26928	1.42461	16.8526	22.4977	39.0889	92.6928	14.2461	168.526	13.3497	23.1946	55.0022	8.45339	0.575553	0.242713	1.57922	1.73746	0.421704	2.74383	4.1201	2.37133	6.50653	0.633225	0.364454	0.153692	0.17072	0.210379	0.421819	0.154065	0.339341	1.06382	0.365525	0.301993	1.50508	2.52268	1.73794	1.22233	0.231318	0.123674	0.108104	0.0923397	0.664416	0.575905	0.818108	2.37069
PI253665B	B	2020	2	2.48344	5.4074	10.814	1.66188	20.3667	24.8344	54.074	108.14	16.6188	203.667	12.1936	26.5502	53.0964	8.15978	0.459268	0.229651	1.49436	2.17738	0.500038	3.25379	4.35443	1.99985	6.50709	0.669183	0.307334	0.153679	0.153097	0.19906	0.351301	0.13887	0.40665	1.30446	0.433429	0.361474	1.37045	2.60872	1.52972	1.13203	0.210608	0.124977	0.10245	0.0888475	0.729689	0.632489	0.883367	2.84656
PI253665B	B	2021	1	1.20795	3.15658	7.37477	1.03781	12.7771	12.0795	31.5658	73.7477	10.3781	127.771	9.45402	24.705	57.7186	8.12243	0.382677	0.163795	1.16394	2.61317	0.428025	3.04158	6.10519	2.33631	7.10608	0.85915	0.328777	0.140725	0.1147	0.143589	0.287992	0.104411	0.367784	1.40557	0.375222	0.328109	1.6897	3.28386	1.75824	1.3651	0.237783	0.120919	0.098545	0.0884049	0.59182	0.51881	0.732544	3.47232
PI253665B	B	2021	2	2.60462	4.75202	12.1355	1.73313	21.2252	26.0462	47.5202	121.355	17.3313	212.252	12.2713	22.3885	57.1747	8.16543	0.548108	0.214629	1.50284	1.82446	0.391581	2.74187	4.65921	2.55375	7.00204	0.665407	0.364715	0.142816	0.154234	0.187807	0.401628	0.139878	0.322388	1.0955	0.342646	0.28847	1.64959	2.79764	1.87127	1.33507	0.235588	0.11758	0.102628	0.0889146	0.60621	0.530453	0.749026	2.48987
PI253665B	W	2020	1	2.35397	3.57817	3.80196	0.493186	10.2273	23.5397	35.7817	38.0196	4.93186	102.273	23.0166	34.9865	37.1746	4.82225	0.65787	0.619148	4.773	1.52006	0.94114	7.25522	1.61512	1.06254	7.70897	0.209512	0.137832	0.129719	0.318961	0.548055	0.578179	0.298981	0.581256	1.25675	0.833074	0.538143	0.640907	1.33535	0.93383	0.591714	0.0831378	0.0801156	0.0668262	0.0506658	1.56029	1.38113	1.69001	1.72957
PI253665B	W	2020	2	2.16201	4.84362	7.27149	0.969886	15.247	21.6201	48.4362	72.7149	9.69886	152.47	14.1799	31.7677	47.6913	6.36115	0.446363	0.297327	2.22914	2.24033	0.666111	4.99401	3.3633	1.50125	7.49727	0.448603	0.20024	0.133382	0.178456	0.262336	0.371895	0.165228	0.513449	1.54655	0.58772	0.465581	1.03795	2.32175	1.25079	0.911727	0.138444	0.102813	0.0800558	0.0679328	0.963438	0.850056	1.09682	2.68893
PI253665B	W	2021	1	2.33291	4.93668	10.3808	1.31467	18.965	23.3291	49.3668	103.808	13.1467	189.65	12.3011	26.0304	54.7364	6.93205	0.472567	0.224734	1.77453	2.1161	0.47556	3.75508	4.44971	2.10279	7.89614	0.563529	0.266306	0.126644	0.152304	0.199472	0.373186	0.140266	0.388296	1.35341	0.422103	0.351907	1.42797	2.84594	1.66057	1.20928	0.180844	0.103405	0.0858279	0.0744837	0.700294	0.621575	0.826938	2.67963
PI253665B	W	2021	2	2.24074	4.62763	9.98026	1.23489	18.0835	22.4074	46.2763	99.8026	12.3489	180.835	12.3911	25.5903	55.1898	6.82883	0.48421	0.224517	1.81452	2.06522	0.463678	3.74739	4.454	2.15667	8.08188	0.551109	0.266852	0.123734	0.153393	0.199796	0.382215	0.141436	0.378662	1.33145	0.412623	0.343911	1.45308	2.87149	1.70238	1.23163	0.179794	0.101047	0.0845361	0.0732934	0.688195	0.612419	0.811929	2.61633
PI266807D	B	2020	1	1.74625	2.98626	10.139	1.98678	16.8583	17.4625	29.8626	101.39	19.8678	168.583	10.3584	17.7139	60.1425	11.7852	0.58476	0.172231	0.878935	1.7101	0.294533	1.50307	5.80615	3.39521	5.10323	1.13774	0.665305	0.195954	0.133045	0.144011	0.351143	0.115554	0.251258	0.799958	0.246274	0.215273	2.14241	2.71602	2.03879	1.50894	0.419814	0.167163	0.151371	0.133596	0.466764	0.390286	0.662718	2.84784
PI266807D	B	2020	2	1.53647	2.55556	8.46243	1.5984	14.1529	15.3647	25.5556	84.6243	15.984	141.529	10.8562	18.0568	59.7931	11.2938	0.601225	0.181563	0.961251	1.66327	0.301989	1.59882	5.50772	3.31138	5.29431	1.04031	0.625461	0.188882	0.139451	0.152718	0.36988	0.121783	0.255584	0.815205	0.254011	0.220358	2.06803	2.69945	2.03719	1.48713	0.390614	0.159858	0.145072	0.127318	0.483552	0.406728	0.672434	2.70358
PI266807D	B	2021	1	1.81624	5.0904	8.26939	1.09108	16.2671	18.1624	50.904	82.6939	10.9108	162.671	11.1651	31.2926	50.835	6.7073	0.356798	0.219635	1.66462	2.8027	0.615571	4.66545	4.55302	1.62451	7.57905	0.600737	0.214342	0.131943	0.135949	0.194033	0.29382	0.125684	0.504718	1.75088	0.543818	0.455447	1.19731	2.84433	1.33777	1.03397	0.157976	0.108182	0.0816693	0.0718953	0.835206	0.737852	0.967148	3.40344
PI266807D	B	2021	2	1.66255	4.81878	8.00407	1.03291	15.5183	16.6255	48.1878	80.0407	10.3291	155.183	10.7135	31.0522	51.5782	6.65605	0.345015	0.207713	1.60959	2.89843	0.602042	4.66527	4.81433	1.66101	7.74907	0.621278	0.21435	0.129048	0.129655	0.183972	0.284115	0.11999	0.498497	1.78774	0.53323	0.450374	1.23494	2.96946	1.36782	1.06519	0.159366	0.106853	0.080552	0.0713067	0.809755	0.717202	0.938803	3.5197
PI266807D	W	2020	1	1.72256	5.05705	6.66539	0.821153	14.2662	17.2256	50.5705	66.6539	8.21153	142.662	12.0744	35.4479	46.7217	5.75595	0.340625	0.258433	2.09773	2.93578	0.758703	6.15848	3.86948	1.31804	8.11711	0.476706	0.162378	0.123197	0.146945	0.230087	0.293041	0.137326	0.602895	1.98806	0.675486	0.549136	0.983153	2.62034	1.13392	0.876937	0.121121	0.0978968	0.0700496	0.061075	1.01714	0.905572	1.14033	3.41249
PI266807D	W	2020	2	1.439	4.46417	6.02647	0.769243	12.6989	14.39	44.6417	60.2647	7.69243	126.989	11.3317	35.1541	47.4567	6.05756	0.322343	0.238779	1.87067	3.10228	0.740761	5.80333	4.18797	1.34996	7.83429	0.534569	0.172315	0.127644	0.13717	0.211751	0.274963	0.127798	0.597976	2.0216	0.65691	0.542116	1.02089	2.72908	1.15154	0.903192	0.13031	0.10304	0.0733265	0.0644816	0.97954	0.868661	1.10718	3.63685
PI266807D	W	2021	1	1.85735	5.18066	8.08904	1.11768	16.2447	18.5735	51.8066	80.8904	11.1768	162.447	11.4336	31.8913	49.7949	6.88025	0.358516	0.229613	1.66179	2.78927	0.640454	4.6352	4.35515	1.56139	7.23736	0.601759	0.21574	0.138172	0.139969	0.201739	0.294895	0.129096	0.520858	1.74138	0.562704	0.468242	1.14934	2.71898	1.28431	0.991828	0.158806	0.11237	0.0842278	0.0738861	0.870068	0.764443	1.00824	3.39103
PI266807D	W	2021	2	2.0506	6.72427	8.09592	0.926605	17.7974	20.506	67.2427	80.9592	9.26605	177.974	11.5219	37.7823	45.4894	5.20641	0.304955	0.253288	2.21303	3.27917	0.830575	7.25689	3.94808	1.20399	8.73719	0.45187	0.1378	0.114453	0.138365	0.227276	0.268022	0.130223	0.662716	2.25858	0.745275	0.60726	0.922626	2.7193	1.05817	0.834505	0.105598	0.0913224	0.0625231	0.0549236	1.08386	0.972551	1.19832	3.73104
PI304218	B	2020	1	1.68618	5.04411	9.70082	1.95866	18.3898	16.8618	50.4411	97.0082	19.5866	183.898	9.16913	27.4289	52.7512	10.6508	0.334288	0.173819	0.860884	2.99144	0.519967	2.57528	5.75312	1.9232	4.95277	1.1616	0.388308	0.201907	0.114357	0.144619	0.240788	0.100947	0.442971	1.3839	0.432618	0.377958	1.44137	2.66152	1.38528	1.11645	0.291022	0.172009	0.132837	0.119205	0.693786	0.577237	0.895693	4.15303
PI304218	B	2020	2	1.56237	4.12801	8.51364	1.6793	15.8833	15.6237	41.2801	85.1364	16.793	158.833	9.83657	25.9896	53.6011	10.5727	0.378481	0.183514	0.930372	2.64214	0.48487	2.45817	5.44917	2.06241	5.06975	1.07484	0.406806	0.197248	0.123589	0.15328	0.269036	0.109097	0.409687	1.27342	0.404987	0.351161	1.49614	2.62631	1.46602	1.15522	0.295112	0.166663	0.132839	0.118227	0.668385	0.558267	0.865633	3.71698
PI304218	B	2021	1	1.47288	2.70198	7.00106	1.06023	12.2362	14.7288	27.0198	70.0106	10.6023	122.362	12.0371	22.0819	57.2162	8.66475	0.545112	0.21038	1.38921	1.83449	0.385938	2.54848	4.75331	2.59109	6.60333	0.719836	0.392391	0.151439	0.151796	0.18271	0.391493	0.136843	0.318857	1.06666	0.335179	0.283399	1.67696	2.76382	1.86089	1.33733	0.253956	0.125117	0.109268	0.0948676	0.596318	0.517889	0.747757	2.55432
PI304218	B	2021	2	1.26	3.41821	6.82881	0.960738	12.4678	12.6	34.1821	68.2881	9.60738	124.678	10.1061	27.4164	54.7718	7.70578	0.368615	0.184512	1.31149	2.71286	0.500556	3.5579	5.41969	1.99778	7.10788	0.76249	0.281065	0.140689	0.122963	0.161755	0.287741	0.112422	0.422584	1.53922	0.438819	0.377721	1.45971	3.07502	1.55947	1.21101	0.205365	0.118774	0.0937578	0.0834915	0.685069	0.600575	0.825758	3.47535
PI304218	W	2020	1	2.05003	2.98557	7.74393	1.27074	14.0503	20.5003	29.8557	77.4393	12.7074	140.503	14.5907	21.2492	55.1159	9.04426	0.686647	0.264728	1.61325	1.45635	0.385537	2.34947	3.77747	2.59379	6.09402	0.619865	0.425628	0.164095	0.191065	0.227411	0.481645	0.170832	0.304838	0.899058	0.33119	0.269828	1.53784	2.33196	1.8194	1.22796	0.252352	0.129748	0.118435	0.0994358	0.650264	0.558601	0.81436	2.07622
PI304218	W	2020	2	1.52266	3.15648	7.25491	1.11512	13.0492	15.2266	31.5648	72.5491	11.1512	130.492	11.6686	24.1891	55.5967	8.54556	0.482392	0.20988	1.36546	2.073	0.435081	2.83061	4.76464	2.29842	6.50592	0.732354	0.353281	0.153706	0.146249	0.181918	0.356461	0.1321	0.359607	1.19664	0.377116	0.319072	1.55048	2.75038	1.69841	1.25209	0.238318	0.127042	0.107106	0.0934406	0.644961	0.559034	0.798667	2.80536
PI304218	W	2021	1	1.80275	3.95083	8.09549	1.08222	14.9313	18.0275	39.5083	80.9549	10.8222	149.313	12.0737	26.4601	54.2183	7.24803	0.456297	0.222686	1.66579	2.19155	0.488029	3.65066	4.49062	2.04906	7.48042	0.600317	0.273923	0.133682	0.149652	0.196427	0.358183	0.137316	0.399145	1.36945	0.430481	0.359805	1.40703	2.80608	1.60846	1.18428	0.188096	0.109335	0.0898386	0.0781442	0.710715	0.626908	0.844397	2.79187
PI304218	W	2021	2	2.09217	4.69142	9.54435	1.40289	17.7308	20.9217	46.9142	95.4435	14.0289	177.308	11.7996	26.4591	53.8291	7.91212	0.445957	0.219205	1.49134	2.24237	0.491539	3.34412	4.56193	2.03443	6.80337	0.67054	0.299032	0.146986	0.146966	0.191114	0.3433	0.133782	0.403163	1.3423	0.428548	0.359788	1.40698	2.73081	1.56611	1.16587	0.206806	0.120559	0.0985465	0.0859193	0.710744	0.619663	0.85773	2.91291
PI339736	B	2020	1	1.93928	2.89986	9.53939	2.04761	16.4261	19.3928	28.9986	95.3939	20.4761	164.261	11.806	17.654	58.0745	12.4655	0.668748	0.203292	0.947095	1.49533	0.303988	1.41622	4.91904	3.2896	4.6588	1.05586	0.706104	0.214647	0.1559	0.167367	0.391974	0.133865	0.252631	0.727351	0.250269	0.214387	1.9713	2.39269	1.92814	1.38518	0.423134	0.178384	0.164608	0.142407	0.50728	0.417635	0.721927	2.55119
PI339736	B	2020	2	1.63318	2.55771	8.57436	1.77299	14.5382	16.3318	25.5771	85.7436	17.7299	145.382	11.2337	17.593	58.978	12.1954	0.638531	0.190472	0.921143	1.5661	0.298297	1.4426	5.25011	3.35236	4.8361	1.08561	0.693194	0.206778	0.146709	0.157835	0.377116	0.126553	0.250571	0.750906	0.247185	0.213489	2.04595	2.51731	1.9799	1.43772	0.423058	0.173694	0.159269	0.138892	0.48877	0.40502	0.695548	2.6517
PI339736	B	2021	1	1.83728	3.86291	7.79592	1.11568	14.6118	18.3728	38.6291	77.9592	11.1568	146.118	12.5739	26.4369	53.3536	7.6355	0.47562	0.235672	1.64677	2.10252	0.495504	3.46237	4.24319	2.01815	6.98757	0.607248	0.288819	0.143111	0.157587	0.206167	0.369035	0.143824	0.401	1.30815	0.43347	0.359378	1.36766	2.64004	1.56589	1.14379	0.195727	0.115817	0.0956943	0.082667	0.731176	0.639637	0.874287	2.70977
PI339736	B	2021	2	2.16009	4.07219	8.22921	1.21964	15.6811	21.6009	40.7219	82.2921	12.1964	156.811	13.7751	25.9687	52.4784	7.77774	0.53045	0.262491	1.77109	1.88519	0.494845	3.33885	3.80966	2.02083	6.74726	0.564623	0.299504	0.148208	0.175597	0.228609	0.408194	0.159758	0.39196	1.20489	0.430972	0.35078	1.32042	2.43487	1.55508	1.10431	0.195697	0.117394	0.0991462	0.0843369	0.757336	0.659581	0.905544	2.44981
PI339736	W	2020	1	1.58462	2.82593	5.92561	0.947178	11.2833	15.8462	28.2593	59.2561	9.47178	112.833	14.0439	25.0451	52.5165	8.39449	0.560744	0.267419	1.67299	1.78335	0.4769	2.98352	3.73945	2.09687	6.25607	0.597732	0.335174	0.159845	0.181068	0.230564	0.419978	0.163385	0.376277	1.11617	0.411176	0.334136	1.34351	2.34048	1.57049	1.10599	0.214753	0.126118	0.10823	0.0916374	0.744319	0.64174	0.904164	2.38108
PI339736	W	2020	2	1.37994	2.92043	6.26811	1.05974	11.6282	13.7994	29.2043	62.6811	10.5974	116.282	11.8672	25.115	53.9043	9.11355	0.472513	0.220153	1.30214	2.11634	0.465919	2.75579	4.54231	2.1463	5.91474	0.767964	0.362873	0.169069	0.150181	0.188314	0.346704	0.134651	0.381853	1.19705	0.398538	0.335381	1.45757	2.56923	1.57483	1.1694	0.246431	0.138564	0.115333	0.100274	0.686071	0.586852	0.85514	2.88431
PI339736	W	2021	1	1.66486	3.70989	6.88786	1.173	13.4356	16.6486	37.0989	68.8786	11.73	134.356	12.3914	27.6124	51.2657	8.73053	0.448761	0.241709	1.41932	2.22836	0.538614	3.16274	4.13721	1.85662	5.872	0.704565	0.316181	0.1703	0.157095	0.206536	0.340957	0.14144	0.433768	1.30729	0.460236	0.381452	1.28152	2.42713	1.41061	1.05194	0.218243	0.137149	0.110684	0.0956566	0.780323	0.666772	0.950622	2.93292
PI339736	W	2021	2	1.65127	3.61436	7.16661	1.20528	13.6375	16.5127	36.1436	71.6661	12.0528	136.375	12.1083	26.503	52.5507	8.838	0.456864	0.230412	1.37003	2.18883	0.504333	2.99876	4.34006	1.98282	5.94599	0.729913	0.333471	0.168181	0.153165	0.19724	0.342613	0.137764	0.40989	1.26529	0.431725	0.3606	1.36102	2.50883	1.48696	1.10751	0.228897	0.136686	0.111797	0.0969483	0.734745	0.628965	0.902925	2.91875
PI346309	B	2020	1	1.51194	1.83552	6.6936	0.99421	11.0353	15.1194	18.3552	66.936	9.9421	110.353	13.701	16.6332	60.6564	9.00939	0.823712	0.225878	1.52074	1.21402	0.27422	1.84621	4.42717	3.64671	6.73258	0.657573	0.541651	0.148531	0.177268	0.196667	0.534305	0.158761	0.223693	0.732406	0.238757	0.199518	1.99961	2.67087	2.36546	1.54171	0.297005	0.121163	0.116567	0.0990145	0.500098	0.435424	0.648629	1.87159
PI346309	B	2020	2	1.3308	1.89329	6.60957	1.08929	10.9229	13.308	18.9329	66.0957	10.8929	109.229	12.1836	17.3332	60.5108	9.97246	0.702904	0.201345	1.22172	1.42267	0.286447	1.7381	4.9666	3.49104	6.06779	0.818518	0.57534	0.164805	0.156512	0.172857	0.446192	0.138739	0.238439	0.782323	0.245919	0.209675	2.05005	2.73112	2.21606	1.53234	0.337858	0.137183	0.128108	0.110771	0.487792	0.418776	0.652597	2.24119
PI346309	B	2021	1	2.17708	3.27431	9.37171	1.34752	16.1706	21.7708	32.7431	93.7171	13.4752	161.706	13.4632	20.2485	57.9552	8.33313	0.664898	0.232304	1.61562	1.50399	0.349382	2.42988	4.30471	2.86219	6.95479	0.618956	0.411543	0.143786	0.172156	0.203101	0.471044	0.155578	0.28352	0.928987	0.305461	0.253895	1.71914	2.65894	2.02771	1.37841	0.247188	0.11668	0.106557	0.0909067	0.581686	0.508562	0.725472	2.12295
PI346309	B	2021	2	1.85168	2.91663	8.77402	1.36242	14.9048	18.5168	29.1663	87.7402	13.6242	149.048	12.4234	19.5685	58.8673	9.14084	0.634868	0.211041	1.35911	1.57513	0.332417	2.14077	4.73842	3.00827	6.44003	0.735776	0.467121	0.155279	0.158389	0.182675	0.43273	0.141858	0.274489	0.907451	0.287737	0.243294	1.84007	2.72986	2.05046	1.43115	0.285724	0.128219	0.116539	0.100605	0.543458	0.470413	0.698737	2.31091
PI346309	W	2020	1	2.25071	2.37445	8.13625	1.32741	14.0888	22.5071	23.7445	81.3625	13.2741	140.888	15.9752	16.8534	57.7497	9.42175	0.947891	0.276628	1.69556	1.05497	0.291835	1.78878	3.61496	3.42659	6.1294	0.589774	0.559042	0.163148	0.214136	0.237827	0.607996	0.190125	0.228598	0.6636	0.250901	0.202695	1.75913	2.27389	2.19788	1.36685	0.286998	0.127796	0.126292	0.104018	0.568463	0.488728	0.731611	1.64475
PI346309	W	2020	2	1.97276	1.99879	7.32244	1.1223	12.4163	19.7276	19.9879	73.2244	11.223	124.163	15.8885	16.0981	58.9745	9.03891	0.986979	0.269413	1.75779	1.01319	0.272967	1.78098	3.71178	3.66344	6.52452	0.568897	0.561489	0.153268	0.211642	0.233608	0.632076	0.188898	0.215034	0.645799	0.23669	0.191868	1.84373	2.36585	2.34612	1.43751	0.282584	0.120739	0.120402	0.0993712	0.54238	0.470298	0.695648	1.58209
PI346309	W	2021	1	0.997585	2.4748	7.01742	1.0232	11.513	9.97585	24.748	70.1742	10.232	115.13	8.66485	21.4957	60.9521	8.88738	0.403097	0.142158	0.974961	2.48079	0.352665	2.41868	7.03441	2.83555	6.85827	1.02568	0.413449	0.145809	0.105095	0.124068	0.285187	0.0948687	0.308771	1.22467	0.307787	0.273815	2.02092	3.47261	2.00612	1.56096	0.294669	0.127661	0.107794	0.0975428	0.494824	0.431855	0.640633	3.50647
PI346309	W	2021	2	0.913795	2.38771	7.41654	1.19282	11.9109	9.13795	23.8771	74.1654	11.9282	119.109	7.67195	20.0465	62.267	10.0145	0.382708	0.12321	0.76608	2.61296	0.321944	2.00174	8.1162	3.10613	6.21766	1.30535	0.499566	0.160832	0.093204	0.10614	0.255212	0.0830944	0.286628	1.13344	0.277339	0.250727	2.24641	3.5206	2.07135	1.6502	0.361295	0.14319	0.121663	0.111291	0.445154	0.383479	0.605987	3.91831
PI355068	B	2020	1	1.35108	1.55442	7.43563	1.64973	11.9909	13.5108	15.5442	74.3563	16.4973	119.909	11.2676	12.9634	62.0108	13.7582	0.869185	0.181703	0.818969	1.1505	0.20905	0.942227	5.50348	4.78354	4.50718	1.22105	1.06132	0.221868	0.150286	0.148709	0.421665	0.126984	0.176906	0.518	0.171091	0.148942	2.55916	2.47787	2.32062	1.63233	0.567796	0.187753	0.183506	0.159531	0.390754	0.3198	0.612622	2.37155
PI355068	B	2020	2	1.20726	1.57678	7.46234	1.63084	11.8772	12.0726	15.7678	74.6234	16.3084	118.772	10.1645	13.2757	62.829	13.7308	0.765649	0.161781	0.74027	1.30608	0.211299	0.966853	6.18121	4.73263	4.57576	1.35086	1.03428	0.218543	0.13356	0.132766	0.376373	0.113146	0.181875	0.555576	0.173403	0.153079	2.68039	2.62934	2.32644	1.69027	0.585781	0.18811	0.18042	0.159163	0.37308	0.306169	0.591622	2.65694
PI355068	B	2021	1	2.20245	4.55137	8.2048	1.08175	16.0404	22.0245	45.5137	82.048	10.8175	160.404	13.7306	28.3745	51.151	6.7439	0.483908	0.268434	2.03601	2.06651	0.55472	4.20743	3.72531	1.80271	7.58477	0.491157	0.237675	0.131843	0.172657	0.237165	0.390982	0.15916	0.437327	1.38584	0.490104	0.396151	1.21484	2.49827	1.45653	1.04712	0.160168	0.103942	0.0848018	0.0723159	0.823154	0.727269	0.954997	2.55767
PI355068	B	2021	2	2.50519	5.22675	10.3169	1.37862	19.4274	25.0519	52.2675	103.169	13.7862	194.274	12.8951	26.904	53.1046	7.09626	0.479301	0.242824	1.81717	2.08637	0.506622	3.79129	4.1182	1.97386	7.48346	0.550307	0.263763	0.133628	0.161171	0.214201	0.379265	0.148041	0.407638	1.34578	0.446903	0.368064	1.33432	2.65638	1.56189	1.13241	0.178302	0.10752	0.0886937	0.076383	0.749447	0.661105	0.883075	2.63668
PI355068	W	2020	1	1.6686	4.41795	7.02178	1.12783	14.2362	16.686	44.1795	70.2178	11.2783	142.362	11.7208	31.0333	49.3236	7.92227	0.377685	0.237631	1.47948	2.64771	0.629178	3.91722	4.2082	1.58938	6.22594	0.675914	0.255283	0.160618	0.14586	0.204745	0.300877	0.13277	0.508373	1.57986	0.542106	0.449976	1.15366	2.51099	1.26615	0.973304	0.185298	0.129779	0.0985886	0.086039	0.866809	0.746851	1.02743	3.32362
PI355068	W	2020	2	1.35481	3.58916	5.85394	0.96413	11.762	13.5481	35.8916	58.5394	9.6413	117.62	11.5185	30.5148	49.7698	8.19697	0.377472	0.231435	1.40521	2.6492	0.613118	3.72269	4.32087	1.63101	6.07173	0.711636	0.268623	0.164698	0.143471	0.198708	0.297545	0.130179	0.497889	1.54776	0.526418	0.439155	1.18406	2.52441	1.28565	0.990834	0.195012	0.133744	0.102099	0.0892886	0.844553	0.725126	1.00925	3.36084
PI355068	W	2021	1	1.73806	4.08809	7.19233	1.02611	14.0446	17.3806	40.8809	71.9233	10.2611	140.446	12.3753	29.108	51.2107	7.30609	0.425151	0.241654	1.69383	2.35211	0.568396	3.98407	4.13814	1.75934	7.00932	0.590378	0.251	0.142667	0.154077	0.211483	0.339849	0.14123	0.457773	1.47896	0.497429	0.410596	1.23449	2.60199	1.40634	1.04963	0.176121	0.114901	0.0909638	0.0788195	0.81005	0.708912	0.952718	2.94248
PI355068	W	2021	2	1.91879	5.17372	8.43603	1.1588	16.6873	19.1879	51.7372	84.3603	11.588	166.873	11.4985	31.0039	50.5535	6.94417	0.370872	0.227452	1.65585	2.69635	0.613288	4.46473	4.39654	1.63055	7.27999	0.603921	0.223978	0.137363	0.140986	0.199982	0.303006	0.129924	0.499644	1.6811	0.53922	0.449357	1.18943	2.74112	1.33218	1.02239	0.163383	0.111909	0.0851446	0.0746237	0.84074	0.739201	0.978103	3.30027
PI355070	B	2020	1	1.75069	3.04557	9.71284	1.62038	16.1295	17.5069	30.4557	97.1284	16.2038	161.295	10.854	18.882	60.2179	10.0461	0.57483	0.180245	1.08042	1.73964	0.313562	1.87954	5.54801	3.18916	5.99416	0.925569	0.532045	0.166829	0.137218	0.154474	0.375204	0.121755	0.265675	0.903445	0.26873	0.232773	2.02508	2.88123	2.08164	1.51369	0.337843	0.141351	0.127005	0.11168	0.493807	0.423204	0.660636	2.66521
PI355070	B	2020	2	1.66236	3.03098	8.89114	1.44192	15.0264	16.6236	30.3098	88.9114	14.4192	150.264	11.063	20.171	59.1701	9.59589	0.548458	0.186968	1.15288	1.8233	0.340899	2.10205	5.34849	2.93342	6.16619	0.86739	0.475727	0.162175	0.139435	0.160878	0.371653	0.124391	0.287201	0.976387	0.293328	0.252678	1.89442	2.86416	1.98778	1.44919	0.307226	0.136629	0.120945	0.106144	0.527867	0.454206	0.690042	2.69069
PI355070	B	2021	1	1.90106	3.42129	8.86893	1.3024	15.4937	19.0106	34.2129	88.6893	13.024	154.937	12.2699	22.0819	57.2423	8.40601	0.555655	0.21435	1.45966	1.79968	0.385762	2.62691	4.66526	2.59228	6.80969	0.685092	0.380675	0.14685	0.15468	0.186903	0.402451	0.139859	0.317669	1.068	0.336366	0.283398	1.66636	2.76855	1.87754	1.33876	0.244704	0.120929	0.10597	0.0917746	0.600112	0.52327	0.746961	2.48477
PI355070	B	2021	2	1.90978	3.80539	8.52802	1.28731	15.5305	19.0978	38.0539	85.2802	12.8731	155.305	12.297	24.5027	54.9114	8.28889	0.501863	0.223942	1.48355	1.99257	0.446222	2.95609	4.46543	2.24104	6.6247	0.674058	0.338285	0.15095	0.154846	0.194572	0.375005	0.140212	0.364578	1.19027	0.387699	0.32455	1.49217	2.66743	1.67456	1.21786	0.225244	0.123331	0.104376	0.0903804	0.670164	0.58227	0.821114	2.66663
PI355070	W	2020	1	1.61731	2.21294	8.24958	1.39119	13.471	16.1731	22.1294	82.4958	13.9119	134.71	12.0059	16.4274	61.2394	10.3273	0.730845	0.196048	1.16254	1.36828	0.268249	1.59068	5.10079	3.72788	5.92986	0.860187	0.628663	0.168638	0.154582	0.167758	0.448739	0.13644	0.224279	0.73556	0.22954	0.196564	2.15379	2.74208	2.28892	1.57994	0.363212	0.140996	0.132969	0.115167	0.464297	0.397297	0.632935	2.22847
PI355070	W	2020	2	1.45863	2.46954	6.99386	1.16356	12.0856	14.5863	24.6954	69.9386	11.6356	120.856	12.0692	20.4338	57.8694	9.62766	0.590649	0.208559	1.25359	1.69305	0.353101	2.1224	4.79481	2.83205	6.01075	0.797706	0.471164	0.166369	0.154134	0.17881	0.401484	0.137258	0.292167	0.941785	0.302736	0.256814	1.78044	2.66718	1.92504	1.37357	0.296209	0.137659	0.122954	0.106533	0.56166	0.481546	0.728029	2.49076
PI355070	W	2021	1	1.84294	2.61266	8.15243	1.45098	14.059	18.4294	26.1266	81.5243	14.5098	140.59	13.1086	18.5835	57.9872	10.3206	0.705388	0.22606	1.27014	1.41766	0.320476	1.80062	4.4236	3.12036	5.61858	0.787317	0.555364	0.177981	0.171196	0.191905	0.45352	0.150862	0.261387	0.793177	0.272056	0.228253	1.8297	2.475	2.00619	1.38023	0.325653	0.145165	0.134785	0.115084	0.546536	0.46396	0.724517	2.20498
PI355070	W	2021	2	1.97259	3.02963	9.4209	1.54313	15.9662	19.7259	30.2963	94.209	15.4313	159.662	12.3547	18.9752	59.0051	9.66497	0.651099	0.209384	1.2783	1.53586	0.321586	1.9633	4.77591	3.10959	6.10505	0.782288	0.509347	0.163799	0.158434	0.179914	0.431378	0.140963	0.265909	0.861737	0.276324	0.23419	1.88335	2.67965	2.06022	1.43933	0.30849	0.13544	0.123941	0.10699	0.53097	0.456239	0.694769	2.31815
PI379618	B	2020	1	1.9453	3.20337	9.0222	1.53858	15.7095	19.453	32.0337	90.222	15.3858	157.095	12.383	20.3914	57.4317	9.794	0.607265	0.215612	1.26434	1.64673	0.355055	2.08203	4.63795	2.81647	5.86396	0.790925	0.480301	0.170533	0.159117	0.1842	0.410231	0.141331	0.292079	0.919484	0.303327	0.256145	1.75234	2.5897	1.90263	1.34916	0.298831	0.140286	0.12585	0.108574	0.570667	0.487527	0.7412	2.43765
PI379618	B	2020	2	1.68673	2.71111	7.97437	1.41483	13.787	16.8673	27.1111	79.7437	14.1483	137.87	12.2341	19.6642	57.8396	10.2621	0.622153	0.211518	1.19217	1.60732	0.339978	1.91621	4.72772	2.94137	5.63626	0.838805	0.521865	0.177423	0.157852	0.179645	0.40881	0.139395	0.280622	0.874113	0.288748	0.244775	1.81325	2.57108	1.93274	1.37189	0.321711	0.146446	0.132407	0.114356	0.551497	0.468393	0.728919	2.44613
PI379618	B	2021	1	2.20328	2.95929	8.60924	1.7817	15.5535	22.0328	29.5929	86.0924	17.817	155.535	14.1658	19.0265	55.3524	11.4553	0.744531	0.25592	1.23661	1.34313	0.343734	1.66093	3.90747	2.90923	4.83203	0.80866	0.602072	0.206953	0.190455	0.212038	0.46473	0.165037	0.273691	0.742609	0.284795	0.234972	1.66763	2.16042	1.81592	1.23976	0.34512	0.164782	0.154013	0.129373	0.599654	0.496833	0.806606	2.15179
PI379618	B	2021	2	2.30525	2.95813	8.87063	1.89486	16.0289	23.0525	29.5813	88.7063	18.9486	160.289	14.3819	18.455	55.3416	11.8215	0.779294	0.259875	1.21658	1.28321	0.333475	1.56114	3.84801	2.99873	4.68142	0.821974	0.640559	0.21361	0.194885	0.214134	0.475017	0.167977	0.264689	0.704298	0.274779	0.226317	1.68535	2.112	1.82787	1.23922	0.360007	0.169549	0.160191	0.134064	0.59335	0.488913	0.80696	2.10519
PI379618	W	2020	1	1.99689	2.50568	6.79018	1.09788	12.3906	19.9689	25.0568	67.9018	10.9788	123.906	16.1161	20.2224	54.801	8.86054	0.796943	0.294084	1.81886	1.2548	0.369016	2.2823	3.40039	2.70991	6.18483	0.549794	0.438154	0.161686	0.214814	0.253153	0.554143	0.192124	0.285156	0.809653	0.317655	0.253485	1.50807	2.19409	1.8843	1.21244	0.243833	0.124942	0.118104	0.0972195	0.6631	0.570808	0.824786	1.80459
PI379618	W	2020	2	2.13585	2.27635	6.84138	1.13532	12.3889	21.3585	22.7635	68.4138	11.3532	123.889	17.24	18.3741	55.2219	9.164	0.93828	0.312196	1.88128	1.06578	0.332732	2.00503	3.20312	3.00542	6.02596	0.531553	0.498746	0.165949	0.234252	0.267761	0.626043	0.208314	0.253569	0.695882	0.285374	0.225101	1.55056	2.09142	2.00529	1.23323	0.257314	0.126466	0.124518	0.100885	0.644928	0.553136	0.810876	1.59733
PI379618	W	2021	1	1.17026	3.24325	7.56956	1.12614	13.1092	11.7026	32.4325	75.6956	11.2614	131.092	8.92699	24.7403	57.7423	8.59045	0.360829	0.154601	1.03918	2.7714	0.42846	2.87997	6.46828	2.33394	6.72169	0.9623	0.347226	0.148772	0.108229	0.134579	0.267831	0.0980202	0.371089	1.41232	0.372972	0.328732	1.71509	3.29628	1.73241	1.36643	0.255157	0.128852	0.104149	0.0939776	0.58306	0.507551	0.731832	3.7337
PI379618	W	2021	2	1.02607	2.69032	6.8891	1.09873	11.7042	10.2607	26.9032	68.891	10.9873	117.042	8.7667	22.9859	58.86	9.38745	0.381395	0.148942	0.933875	2.62195	0.390518	2.44858	6.71404	2.5607	6.27007	1.07081	0.408401	0.159488	0.107112	0.128455	0.2708	0.0960911	0.339894	1.26615	0.336802	0.298463	1.85371	3.24223	1.81816	1.43072	0.295644	0.138813	0.114697	0.1036	0.53946	0.465257	0.698948	3.69276
PI381659	B	2020	1	1.58153	1.53567	2.13134	0.112989	5.36153	15.8153	15.3567	21.3134	1.12989	53.6153	29.4977	28.6424	39.7525	2.10741	1.02986	0.742033	13.9972	0.971006	0.720518	13.5913	1.34765	1.38789	18.8633	0.0714431	0.0735764	0.0530131	0.431284	0.704676	0.95928	0.418393	0.413608	0.90626	0.684244	0.401393	0.683737	1.25779	1.29277	0.65982	0.036247	0.0304318	0.0308123	0.0215277	1.46255	1.38892	1.51556	1.04245
PI381659	B	2020	2	1.54695	2.98214	6.68906	0.874044	12.0922	15.4695	29.8214	66.8906	8.74044	120.922	12.793	24.6617	55.3171	7.22817	0.518737	0.231266	1.76988	1.92776	0.445824	3.41189	4.32403	2.24304	7.653	0.565012	0.293092	0.130668	0.159954	0.204539	0.40116	0.146696	0.362086	1.23179	0.394302	0.327347	1.47691	2.76294	1.73463	1.238	0.192984	0.106125	0.0903759	0.0779134	0.67709	0.598841	0.807758	2.49277
PI381659	B	2021	1	0.932264	2.81351	6.77922	1.2517	11.7767	9.32264	28.1351	67.7922	12.517	117.767	7.91617	23.8905	57.5647	10.6286	0.331352	0.137518	0.744797	3.01794	0.41502	2.24775	7.27178	2.40952	5.416	1.34265	0.444889	0.184638	0.0971844	0.116084	0.229327	0.085967	0.364847	1.28826	0.350335	0.313897	1.80983	3.10409	1.66762	1.35653	0.334163	0.162317	0.130484	0.118927	0.552538	0.466419	0.737176	4.36059
PI381659	B	2021	2	1.38927	3.03948	8.2759	1.62409	14.3287	13.8927	30.3948	82.759	16.2409	143.287	9.69568	21.2125	57.7574	11.3345	0.457074	0.167869	0.855414	2.18783	0.367269	1.8715	5.95702	2.7228	5.09572	1.16902	0.534331	0.196243	0.122777	0.14033	0.297898	0.107367	0.314478	1.00867	0.307019	0.269236	1.86868	2.74641	1.77459	1.36728	0.366715	0.168035	0.143529	0.127834	0.535138	0.447349	0.731381	3.35685
PI381659	W	2020	1	1.81868	2.18341	6.54087	1.18359	11.7265	18.1868	21.8341	65.4087	11.8359	117.265	15.5091	18.6194	55.7783	10.0932	0.832953	0.278049	1.53658	1.20055	0.333811	1.84474	3.59649	2.99571	5.5263	0.650795	0.542082	0.180953	0.208462	0.235445	0.540149	0.183559	0.261188	0.727254	0.282663	0.228794	1.63436	2.17864	1.94264	1.26133	0.295742	0.141585	0.135666	0.112263	0.61186	0.518107	0.792813	1.85134
PI381659	W	2020	2	1.86066	2.69388	6.89297	1.22646	12.674	18.6066	26.9388	68.9297	12.2646	126.74	14.681	21.2552	54.3868	9.67698	0.690699	0.269936	1.5171	1.44781	0.390816	2.19647	3.70458	2.55875	5.62023	0.659152	0.455275	0.177929	0.194085	0.229162	0.474617	0.172071	0.307745	0.87262	0.331782	0.269926	1.51343	2.23282	1.75826	1.19235	0.269282	0.140108	0.127931	0.107137	0.660752	0.560944	0.838681	2.10696
PI381659	W	2021	1	0.898685	2.65574	6.32307	1.06546	10.943	8.98685	26.5574	63.2307	10.6546	109.43	8.21245	24.269	57.7821	9.73645	0.338393	0.142128	0.843474	2.95515	0.420009	2.49259	7.03592	2.3809	5.93462	1.18557	0.401189	0.168503	0.100089	0.121632	0.241504	0.0894724	0.367742	1.35212	0.359442	0.320463	1.77893	3.21926	1.6992	1.36866	0.299754	0.147534	0.118663	0.107867	0.562136	0.481074	0.730639	4.14072
PI381659	W	2021	2	0.697552	2.8814	5.94498	0.923386	10.4473	6.97552	28.814	59.4498	9.23386	104.473	6.67686	27.5803	56.9044	8.8385	0.242088	0.117335	0.755429	4.13073	0.484678	3.12047	8.52262	2.06323	6.43824	1.32375	0.320464	0.155322	0.0790305	0.10156	0.183336	0.0715456	0.43378	1.77761	0.419518	0.380839	1.66109	3.66761	1.5625	1.32042	0.258005	0.139011	0.104617	0.0969543	0.602013	0.521078	0.757335	5.45448
PI381667	B	2020	1	1.60287	3.22223	9.54718	1.4636	15.8359	16.0287	32.2223	95.4718	14.636	158.359	10.1217	20.3477	60.2883	9.24231	0.49744	0.167889	1.09515	2.01029	0.337506	2.20158	5.95632	2.96291	6.52308	0.913115	0.45422	0.153302	0.125524	0.145572	0.342067	0.112616	0.288988	1.0508	0.292643	0.255456	1.97865	3.11342	2.03746	1.51815	0.303331	0.131264	0.114618	0.101835	0.505395	0.438215	0.658696	2.92341
PI381667	B	2020	2	1.89869	3.58006	10.4152	1.60983	17.5037	18.9869	35.8006	104.152	16.0983	175.037	10.8473	20.4531	59.5025	9.19707	0.530351	0.182301	1.17944	1.88554	0.343736	2.22388	5.48544	2.90921	6.46972	0.847863	0.449665	0.154566	0.135667	0.157895	0.365844	0.121672	0.290735	1.02039	0.297719	0.25712	1.90101	2.96853	2.00682	1.46929	0.293832	0.130733	0.115027	0.101286	0.526037	0.455614	0.680603	2.73341
PI381667	B	2021	1	1.40938	3.37143	7.87287	1.4224	14.0761	14.0938	33.7143	78.7287	14.224	140.761	10.0126	23.9515	55.9308	10.1051	0.418036	0.179017	0.990848	2.39214	0.428234	2.37025	5.58605	2.33517	5.53493	1.00924	0.421897	0.180671	0.125342	0.151623	0.293999	0.111267	0.363213	1.19057	0.362704	0.31495	1.64676	2.78019	1.64229	1.26916	0.297522	0.153238	0.126499	0.11241	0.607251	0.514327	0.787922	3.40138
PI381667	B	2021	2	1.05449	2.86631	7.1141	1.36087	12.3958	10.5449	28.6631	71.141	13.6087	123.958	8.50684	23.1233	57.3914	10.9785	0.367891	0.148225	0.774866	2.7182	0.402905	2.10624	6.7465	2.48198	5.22763	1.29055	0.47478	0.191291	0.105656	0.124424	0.249455	0.0929779	0.350893	1.1867	0.338208	0.300784	1.81446	2.94537	1.68295	1.34695	0.347089	0.166597	0.136354	0.123324	0.55113	0.462632	0.742421	4.00874
PI381667	W	2020	1	1.80016	3.31893	7.67092	1.16277	13.9528	18.0016	33.1893	76.7092	11.6277	139.528	12.9018	23.7869	54.9777	8.33357	0.542391	0.234673	1.54817	1.84369	0.432664	2.85434	4.26125	2.31126	6.59714	0.645923	0.350343	0.151581	0.163802	0.203783	0.401669	0.148129	0.350428	1.12015	0.375713	0.31211	1.49849	2.58897	1.71161	1.22112	0.227143	0.12277	0.105804	0.090912	0.667337	0.579497	0.818918	2.48961
PI381667	W	2020	2	1.49661	2.91357	6.59453	1.18277	12.1875	14.9661	29.1357	65.9453	11.8277	121.875	12.2799	23.9063	54.1091	9.70477	0.513669	0.226947	1.26535	1.94678	0.441816	2.46335	4.40631	2.26338	5.57551	0.790297	0.405951	0.179356	0.157404	0.192433	0.365353	0.13999	0.360094	1.08741	0.374625	0.314169	1.4953	2.46122	1.60986	1.17908	0.26819	0.14618	0.124396	0.107478	0.668764	0.567058	0.848119	2.73708
PI381667	W	2021	1	1.02095	3.50163	6.6351	1.05414	12.2118	10.2095	35.0163	66.351	10.5414	122.118	8.36035	28.6741	54.3334	8.63209	0.291564	0.153871	0.968519	3.42978	0.527744	3.32181	6.49894	1.89486	6.29435	1.0325	0.301041	0.158873	0.100718	0.132777	0.224101	0.0912307	0.457368	1.68746	0.455394	0.402016	1.4671	3.19751	1.45642	1.18978	0.233083	0.137687	0.103992	0.0944762	0.681615	0.588171	0.840488	4.46228
PI381667	W	2021	2	0.973615	2.82081	6.0385	0.882891	10.7158	9.73615	28.2081	60.385	8.82891	107.158	9.08577	26.3238	56.3513	8.23914	0.345154	0.161235	1.10276	2.89726	0.467138	3.19497	6.20214	2.14069	6.83946	0.906818	0.312992	0.14621	0.109897	0.140668	0.262876	0.0999379	0.402277	1.51942	0.40755	0.357291	1.59141	3.25261	1.63039	1.29102	0.232681	0.125909	0.0996569	0.0897893	0.628373	0.548218	0.774583	3.80408
PI398965	B	2020	1	1.82464	3.03932	7.57287	0.939661	13.3765	18.2464	30.3932	75.7287	9.39661	133.765	13.6406	22.7214	56.6133	7.02472	0.600344	0.240944	1.9418	1.66571	0.401343	3.23449	4.15035	2.49163	8.05915	0.514986	0.309168	0.124083	0.171938	0.214347	0.458569	0.157952	0.323418	1.09949	0.357041	0.294019	1.55694	2.73953	1.90322	1.30485	0.193189	0.0999905	0.0885454	0.0755547	0.642287	0.571388	0.76637	2.1807
PI398965	B	2020	2	2.3215	3.46429	7.6238	0.857032	14.2666	23.215	34.6429	76.238	8.57032	142.666	16.2723	24.2825	53.438	6.00725	0.670123	0.304507	2.70877	1.49226	0.454405	4.0422	3.28399	2.20068	8.89558	0.369171	0.24739	0.112415	0.209369	0.273735	0.53722	0.194347	0.348335	1.0899	0.408485	0.320699	1.31767	2.39852	1.76423	1.14767	0.148127	0.0861746	0.0772931	0.0639119	0.758913	0.68222	0.871328	1.86143
PI398965	B	2021	1	1.505	3.17295	7.49549	0.806325	12.9798	15.05	31.7295	74.9549	8.06325	129.798	11.595	24.4454	57.7475	6.21217	0.474321	0.200787	1.86649	2.10828	0.423315	3.93508	4.98039	2.36231	9.29586	0.535764	0.254124	0.107575	0.14107	0.181286	0.378209	0.131157	0.352531	1.37279	0.3822	0.323546	1.6023	3.24294	1.88363	1.36672	0.172367	0.0895868	0.0755804	0.0662364	0.624103	0.563486	0.731677	2.64404
PI398965	B	2021	2	1.10021	2.87988	6.92503	0.725718	11.6308	11.0021	28.7988	69.2503	7.25718	116.308	9.45939	24.7607	59.5403	6.2396	0.382032	0.158874	1.51603	2.61758	0.415866	3.96832	6.2943	2.40462	9.54232	0.659619	0.251996	0.104796	0.11221	0.143804	0.305138	0.104477	0.358853	1.57722	0.376418	0.329093	1.73992	3.79262	1.92063	1.47159	0.182337	0.0904294	0.0740157	0.0665483	0.574739	0.520222	0.679536	3.2772
PI398965	W	2020	1	2.35776	2.98706	4.19889	0.137929	9.68164	23.5776	29.8706	41.9889	1.37929	96.8164	24.3529	30.8528	43.3696	1.42464	0.789325	0.561519	17.0941	1.26691	0.711392	21.6566	1.78088	1.40569	30.4425	0.0584998	0.0461754	0.0328488	0.328107	0.543661	0.754486	0.321928	0.455577	1.19689	0.688767	0.446191	0.785601	1.68246	1.34365	0.765837	0.025806	0.0210364	0.0191942	0.0144523	1.27291	1.23243	1.30576	1.32541
PI398965	W	2020	2	1.81915	3.15861	6.43189	0.568668	11.9783	18.1915	31.5861	64.3189	5.68668	119.783	15.187	26.3694	53.6961	4.74748	0.575933	0.282833	3.19896	1.73631	0.491086	5.5544	3.53566	2.0363	11.3104	0.312601	0.180038	0.0884139	0.189682	0.259858	0.488064	0.179065	0.382814	1.3228	0.451194	0.358131	1.29213	2.69363	1.72563	1.15965	0.114242	0.0689208	0.059295	0.049841	0.773919	0.711052	0.862333	2.04891
PI398965	W	2021	1	1.61546	3.16359	5.36435	0.419084	10.5625	16.1546	31.6359	53.6435	4.19084	105.625	15.2943	29.9512	50.7868	3.96767	0.510641	0.301147	3.85473	1.95832	0.589743	7.54881	3.32064	1.69565	12.8002	0.259421	0.132471	0.078124	0.189431	0.279325	0.450909	0.180558	0.453248	1.55494	0.547008	0.427576	1.12247	2.63664	1.4973	1.03198	0.0876921	0.0600424	0.0491425	0.041316	0.89089	0.826333	0.969014	2.21774
PI398965	W	2021	2	1.40659	2.75686	4.36505	0.303787	8.83229	14.0659	27.5686	43.6505	3.03787	88.3229	15.9256	31.2134	49.4215	3.43951	0.510216	0.322239	4.63018	1.95996	0.631574	9.07495	3.10329	1.58334	14.3688	0.215974	0.110193	0.0695953	0.197502	0.301272	0.459574	0.189422	0.477655	1.61184	0.59048	0.453771	1.04842	2.5521	1.42619	0.977127	0.0729653	0.0526344	0.0426553	0.0356203	0.953814	0.891752	1.02341	2.17593
PI404161	B	2020	1	1.91648	4.47214	8.26051	1.32458	15.9737	19.1648	44.7214	82.6051	13.2458	159.737	11.9977	27.9969	51.7132	8.29223	0.428538	0.232005	1.44686	2.33352	0.541387	3.37628	4.31025	1.84711	6.23634	0.691151	0.296184	0.16035	0.150517	0.199944	0.330615	0.136334	0.439436	1.37984	0.466572	0.388828	1.293	2.54871	1.42503	1.07096	0.207334	0.130154	0.10403	0.0904202	0.773392	0.666516	0.933743	3.02467
PI404161	B	2020	2	1.9155	4.53313	8.48719	1.39292	16.3287	19.155	45.3313	84.8719	13.9292	163.287	11.7308	27.7616	51.977	8.53047	0.422556	0.225693	1.37517	2.36655	0.534114	3.25441	4.4308	1.87226	6.0931	0.727183	0.307275	0.16412	0.147116	0.193874	0.323234	0.132898	0.435765	1.37018	0.458813	0.384306	1.31613	2.56534	1.43219	1.08234	0.216002	0.1339	0.10698	0.0932602	0.759806	0.652687	0.923926	3.09374
PI404161	B	2021	1	2.17636	6.38412	8.75461	1.13912	18.4542	21.7636	63.8412	87.5461	11.3912	184.542	11.7933	34.5944	47.4397	6.17268	0.340902	0.248596	1.91056	2.93339	0.729229	5.60443	4.02259	1.37131	7.68542	0.523406	0.17843	0.130116	0.143761	0.219974	0.289285	0.133701	0.584039	1.92555	0.645269	0.52892	1.02268	2.64053	1.16368	0.902575	0.133067	0.10421	0.0752454	0.0657877	0.977825	0.865242	1.10794	3.4568
PI404161	B	2021	2	1.85059	5.86816	7.14162	0.906646	15.767	18.5059	58.6816	71.4162	9.06646	157.67	11.7371	37.2179	45.2947	5.75027	0.315361	0.259127	2.04114	3.17097	0.821684	6.47238	3.85911	1.21701	7.87697	0.489923	0.154503	0.126952	0.142246	0.229936	0.273158	0.132979	0.652582	2.12828	0.729121	0.592812	0.925231	2.59014	1.05414	0.827976	0.11746	0.100826	0.0696895	0.061011	1.08081	0.959057	1.20776	3.66089
PI404161	W	2020	1	2.03024	3.28835	3.18959	0.375108	8.88329	20.3024	32.8835	31.8959	3.75108	88.8329	22.8546	37.0172	35.9055	4.22263	0.617405	0.636521	5.41242	1.61968	1.03096	8.7664	1.57104	0.969967	8.50312	0.18476	0.114072	0.117604	0.313409	0.569541	0.554188	0.296254	0.629972	1.3671	0.922476	0.587736	0.599706	1.32604	0.87065	0.560196	0.0705277	0.0718621	0.0579055	0.0440879	1.66748	1.49202	1.78509	1.80444
PI404161	W	2020	2	2.07423	3.93076	4.7965	0.55306	11.3546	20.7423	39.3076	47.965	5.5306	113.546	18.2678	34.6184	42.243	4.87082	0.527691	0.432446	3.75046	1.89505	0.819507	7.1073	2.31243	1.22025	8.67266	0.266634	0.1407	0.115305	0.237672	0.387738	0.462603	0.223508	0.572103	1.49613	0.734783	0.529482	0.798752	1.82565	1.06973	0.731391	0.0921	0.0804951	0.0633715	0.0512022	1.25195	1.12252	1.36726	2.16168
PI404161	W	2021	1	1.93877	6.85299	10.2065	1.26455	20.2629	19.3877	68.5299	102.065	12.6455	202.629	9.5681	33.8204	50.3707	6.24074	0.282909	0.189954	1.53317	3.53471	0.67143	5.4193	5.26444	1.48936	8.07127	0.652245	0.184526	0.123896	0.113647	0.169013	0.238837	0.105804	0.564249	2.13934	0.597413	0.51104	1.16092	3.18624	1.25735	1.01494	0.143834	0.104119	0.0741259	0.0665613	0.861384	0.766427	0.98528	4.18695
PI404161	W	2021	2	2.01638	7.44744	10.5899	1.2935	21.3472	20.1638	74.4744	105.899	12.935	213.472	9.44563	34.8872	49.6079	6.05933	0.270748	0.190406	1.55886	3.69347	0.703259	5.7576	5.25194	1.42195	8.18702	0.641495	0.173683	0.122145	0.111789	0.16968	0.230682	0.104309	0.590773	2.25007	0.62671	0.535796	1.11899	3.19948	1.21153	0.984436	0.136678	0.102607	0.0717122	0.0645016	0.893665	0.79639	1.01581	4.33497
PI404177	B	2020	1	1.5263	1.94036	5.41015	0.94729	9.8241	15.263	19.4036	54.1015	9.4729	98.241	15.5363	19.751	55.0702	9.64251	0.786607	0.282118	1.61123	1.27128	0.358652	2.04833	3.54461	2.78822	5.71119	0.620643	0.488203	0.175095	0.207646	0.240081	0.528562	0.183941	0.279734	0.784431	0.305211	0.246122	1.56062	2.18716	1.87355	1.22569	0.273257	0.136567	0.128874	0.106715	0.640771	0.545293	0.815865	1.89193
PI404177	B	2020	2	1.46388	2.16463	6.48725	1.22015	11.3359	14.6388	21.6463	64.8725	12.2015	113.359	12.9137	19.0953	57.2274	10.7636	0.676273	0.225655	1.19975	1.47869	0.333675	1.77407	4.43154	2.99693	5.31675	0.833505	0.563677	0.188085	0.169198	0.189932	0.432489	0.148286	0.272242	0.806484	0.280851	0.236023	1.78785	2.41698	1.91659	1.33795	0.336268	0.153457	0.141027	0.120619	0.55933	0.470783	0.747415	2.3122
PI404177	B	2021	1	0.973564	2.2974	7.06205	1.24094	11.574	9.73564	22.974	70.6205	12.4094	115.74	8.41168	19.8497	61.0168	10.7219	0.423769	0.137859	0.784536	2.35978	0.325316	1.85133	7.25381	3.07394	5.69088	1.27464	0.540152	0.17572	0.104019	0.117255	0.275147	0.0918423	0.285902	1.03743	0.276695	0.247656	2.15901	3.189	1.99587	1.5652	0.379382	0.15443	0.132587	0.120095	0.463174	0.393949	0.638894	3.63442
PI404177	B	2021	2	0.679194	1.8622	5.69465	0.974341	9.21038	6.79194	18.622	56.9465	9.74341	92.1038	7.37422	20.2185	61.8286	10.5787	0.364726	0.119269	0.69708	2.74178	0.327009	1.91124	8.38442	3.05802	5.84461	1.43456	0.52322	0.171098	0.0898779	0.101844	0.239444	0.079613	0.292163	1.12619	0.279233	0.253424	2.24076	3.44392	2.0076	1.61976	0.383388	0.152866	0.128935	0.118302	0.446278	0.381077	0.617376	4.17634
PI404177	W	2020	1	1.60648	2.25742	6.51544	1.12556	11.5049	16.0648	22.5742	65.1544	11.2556	115.049	13.9635	19.6214	56.6318	9.78333	0.711645	0.246566	1.42727	1.40519	0.346473	2.0056	4.05571	2.88623	5.7886	0.700637	0.498605	0.172753	0.18312	0.210245	0.474872	0.162297	0.277942	0.826275	0.295436	0.244112	1.68623	2.38482	1.92594	1.30584	0.291302	0.138583	0.128301	0.108443	0.593039	0.505681	0.765792	2.10583
PI404177	W	2020	2	1.71507	2.6247	7.18494	1.19569	12.7204	17.1507	26.247	71.8494	11.9569	127.204	13.4829	20.6338	56.4836	9.39981	0.653437	0.238704	1.43438	1.53037	0.365306	2.19513	4.18929	2.73743	6.00901	0.697167	0.455555	0.166417	0.174836	0.204647	0.448926	0.15584	0.294909	0.90172	0.313186	0.259982	1.6556	2.4684	1.88068	1.29798	0.27552	0.134347	0.12189	0.10375	0.60401	0.517834	0.770426	2.22754
PI404177	W	2021	1	1.42417	2.70416	8.09761	1.24564	13.4716	14.2417	27.0416	80.9761	12.4564	134.716	10.5716	20.0731	60.1088	9.24645	0.526658	0.175875	1.14332	1.89876	0.333945	2.17089	5.68586	2.9945	6.50075	0.874647	0.46064	0.153828	0.131846	0.152427	0.360567	0.118214	0.283997	1.01287	0.289424	0.251143	1.96148	3.03303	2.05013	1.50682	0.301731	0.13082	0.115318	0.101885	0.50982	0.441851	0.663649	2.77341
PI404177	W	2021	2	1.17405	2.72496	7.3313	1.14049	12.3708	11.7405	27.2496	73.313	11.4049	123.708	9.49046	22.0274	59.263	9.21922	0.430848	0.160141	1.02942	2.321	0.371689	2.38929	6.24448	2.69042	6.4282	0.97142	0.418535	0.155565	0.116748	0.138583	0.303728	0.104856	0.320382	1.17733	0.321651	0.282501	1.8803	3.1675	1.89662	1.45477	0.292508	0.134091	0.113411	0.101555	0.53183	0.460234	0.687395	3.29242
PI404197	B	2020	1	1.80692	2.94785	9.47078	1.45699	15.6825	18.0692	29.4785	94.7078	14.5699	156.825	11.5219	18.797	60.3906	9.29051	0.612962	0.190789	1.24018	1.63142	0.311258	2.02325	5.24138	3.21277	6.50024	0.806337	0.494254	0.15384	0.145501	0.165352	0.410213	0.130223	0.261388	0.903166	0.269758	0.231482	1.99185	2.90167	2.15008	1.52465	0.306426	0.129192	0.117323	0.102421	0.502047	0.43511	0.655887	2.43776
PI404197	B	2020	2	1.65859	2.60806	8.57675	1.44546	14.2889	16.5859	26.0806	85.7675	14.4546	142.889	11.6076	18.2524	60.0241	10.116	0.635948	0.193382	1.14745	1.57245	0.304084	1.80431	5.17111	3.28856	5.93358	0.871499	0.554228	0.168532	0.14829	0.165491	0.409173	0.131319	0.254809	0.840211	0.260228	0.223277	2.01019	2.76309	2.11588	1.5015	0.338781	0.141222	0.129234	0.112545	0.497466	0.425719	0.665999	2.44395
PI404197	B	2021	1	1.73893	3.31993	8.82876	1.35527	15.2429	17.3893	33.1993	88.2876	13.5527	152.429	11.4081	21.7802	57.9205	8.89113	0.523784	0.196962	1.28309	1.90918	0.376036	2.44966	5.07713	2.65932	6.51442	0.779369	0.408221	0.153506	0.143137	0.17075	0.371947	0.128772	0.314159	1.07296	0.325994	0.278449	1.74521	2.85333	1.88843	1.37646	0.267899	0.128246	0.111556	0.097588	0.572998	0.496745	0.726503	2.68855
PI404197	B	2021	2	2.30768	4.25228	10.8213	1.5759	18.9571	23.0768	42.5228	108.213	15.759	189.571	12.1732	22.431	57.0828	8.31299	0.542693	0.213254	1.46435	1.84266	0.392956	2.69831	4.68924	2.54481	6.8667	0.682895	0.370602	0.14563	0.153095	0.186146	0.395952	0.138604	0.323886	1.09494	0.343004	0.289175	1.64959	2.78641	1.85671	1.33007	0.240231	0.120033	0.104548	0.090667	0.60621	0.52915	0.751841	2.52556
PI404197	W	2020	1	1.87619	3.43656	8.97322	1.40892	15.6949	18.7619	34.3656	89.7322	14.0892	156.949	11.9541	21.8961	57.1729	8.97693	0.545949	0.209087	1.33165	1.83167	0.38298	2.43915	4.78269	2.6111	6.36887	0.750948	0.409979	0.157014	0.151186	0.180713	0.387203	0.135772	0.316751	1.0461	0.331007	0.280345	1.689	2.73149	1.85187	1.33497	0.265196	0.129861	0.113533	0.0986226	0.592067	0.51172	0.749081	2.58262
PI404197	W	2020	2	1.29611	2.74993	7.97439	1.27525	13.2957	12.9611	27.4993	79.7439	12.7525	132.957	9.74832	20.6829	59.9773	9.59149	0.471323	0.162534	1.01635	2.12169	0.344845	2.15638	6.15257	2.89985	6.25318	0.983911	0.46374	0.159919	0.120857	0.140125	0.321999	0.108013	0.296633	1.06945	0.297301	0.260762	1.97091	3.10123	1.98112	1.49858	0.315186	0.13756	0.118912	0.106091	0.507379	0.437426	0.667298	3.1056
PI404197	W	2021	1	1.76435	4.40125	10.7011	1.69648	18.5632	17.6435	44.0125	107.011	16.9648	185.632	9.50456	23.7096	57.6469	9.13898	0.400875	0.164876	1.04	2.49455	0.41129	2.59433	6.06518	2.43138	6.3078	0.961537	0.385456	0.158534	0.116826	0.142314	0.289345	0.105028	0.353076	1.27173	0.355009	0.31078	1.73561	3.09206	1.75493	1.3611	0.275154	0.136095	0.112333	0.100582	0.576165	0.497323	0.734699	3.45608
PI404197	W	2021	2	1.61977	4.15031	10.3004	1.58549	17.656	16.1977	41.5031	103.004	15.8549	176.56	9.17407	23.5065	58.3395	8.9799	0.390278	0.157253	1.02162	2.56228	0.402926	2.61768	6.35917	2.48184	6.49667	0.978835	0.382018	0.153925	0.112089	0.136277	0.282397	0.101007	0.348175	1.29484	0.349179	0.307301	1.78514	3.21359	1.79581	1.40036	0.274778	0.133009	0.109717	0.0986585	0.560179	0.485456	0.714104	3.54111
PI407732	B	2020	1	1.99117	2.42665	5.55105	0.874141	10.843	19.9117	24.2665	55.5105	8.74141	108.43	18.3636	22.3799	51.1947	8.06179	0.820542	0.358702	2.27786	1.21871	0.437152	2.77604	2.78783	2.28753	6.35029	0.439009	0.360225	0.157473	0.249592	0.309901	0.60324	0.224944	0.321742	0.846907	0.377678	0.288326	1.25651	1.93733	1.68173	1.04896	0.197867	0.1159	0.109573	0.087687	0.795853	0.687578	0.953326	1.65771
PI407732	B	2020	2	1.83944	2.83693	7.47762	1.16385	13.3178	18.3944	28.3693	74.7762	11.6385	133.178	13.8119	21.3017	56.1474	8.73904	0.648392	0.245993	1.58048	1.54228	0.379389	2.43754	4.06516	2.63582	6.4249	0.63272	0.41025	0.155645	0.178335	0.212862	0.459771	0.160252	0.304487	0.944606	0.328292	0.270676	1.59902	2.48981	1.86904	1.28037	0.248879	0.124916	0.112836	0.0957588	0.625382	0.541154	0.781027	2.175
PI407732	B	2021	1	1.98358	3.53582	8.87947	1.39436	15.7932	19.8358	35.3582	88.7947	13.9436	157.932	12.5597	22.3882	56.2232	8.82884	0.560996	0.22339	1.42258	1.78254	0.398202	2.5358	4.47648	2.51129	6.36813	0.70295	0.394352	0.157032	0.159769	0.193071	0.402335	0.143637	0.325491	1.04674	0.344158	0.288464	1.60877	2.62866	1.80104	1.28432	0.252629	0.128358	0.11231	0.0968381	0.621592	0.53723	0.778624	2.48549
PI407732	B	2021	2	1.81571	3.37323	7.79622	1.17101	14.1562	18.1571	33.7323	77.9622	11.7101	141.562	12.8263	23.8287	55.073	8.27207	0.538271	0.232896	1.55055	1.8578	0.432675	2.88062	4.29376	2.3112	6.6577	0.644931	0.347147	0.150202	0.162561	0.202483	0.399564	0.147135	0.350942	1.12941	0.376173	0.31283	1.50247	2.6103	1.71563	1.22583	0.225674	0.121829	0.10484	0.0901805	0.665571	0.578656	0.815773	2.50273
PI407732	W	2020	1	1.77886	4.75674	7.27517	1.03291	14.8437	17.7886	47.5674	72.7517	10.3291	148.437	11.984	32.0456	49.0119	6.95857	0.373966	0.244511	1.72219	2.67404	0.653832	4.60519	4.0898	1.52944	7.04338	0.580658	0.217146	0.141977	0.147845	0.214112	0.307248	0.136156	0.525373	1.69173	0.572544	0.471574	1.11316	2.5874	1.25658	0.961242	0.158043	0.114083	0.0858474	0.07479	0.898343	0.786656	1.04032	3.2547
PI407732	W	2020	2	1.69224	2.46205	6.89523	1.15877	12.2083	16.9224	24.6205	68.9523	11.5877	122.083	13.8614	20.167	56.4799	9.49168	0.68733	0.245422	1.46037	1.45491	0.357066	2.12471	4.07462	2.8006	5.95046	0.684756	0.470653	0.168054	0.180847	0.210112	0.467363	0.16092	0.286703	0.863571	0.305693	0.252615	1.65978	2.41852	1.90433	1.29779	0.278934	0.134938	0.123836	0.104871	0.602488	0.515805	0.770542	2.13966
PI407732	W	2021	1	1.78955	4.55821	8.29734	1.11999	15.7651	17.8955	45.5821	82.9734	11.1999	157.651	11.3513	28.9133	52.6311	7.10421	0.392598	0.215677	1.59783	2.54713	0.549358	4.06989	4.63656	1.82031	7.40844	0.625848	0.245707	0.134981	0.139204	0.190027	0.315161	0.128049	0.451895	1.56665	0.484024	0.406734	1.30713	2.85178	1.46126	1.11109	0.176438	0.111034	0.0871207	0.076475	0.765035	0.674051	0.900017	3.17298
PI407732	W	2021	2	1.51336	4.62247	8.26162	1.13885	15.5363	15.1336	46.2247	82.6162	11.3885	155.363	9.74079	29.7527	53.1763	7.33025	0.327392	0.183179	1.32885	3.05445	0.559511	4.05889	5.45913	1.78727	7.25436	0.752532	0.246373	0.137848	0.117459	0.160987	0.262676	0.10792	0.472888	1.74288	0.491727	0.423542	1.34646	3.115	1.43398	1.13567	0.185607	0.116507	0.0883919	0.0791008	0.74269	0.652715	0.880538	3.80698
PI407778A	B	2020	1	1.8252	2.32244	7.83301	1.2945	13.2752	18.252	23.2244	78.3301	12.945	132.752	13.749	17.4947	59.005	9.75132	0.785895	0.233013	1.40996	1.27243	0.296494	1.79408	4.2916	3.37275	6.05098	0.70924	0.557388	0.165263	0.179726	0.199966	0.504624	0.159406	0.240463	0.744444	0.254444	0.212043	1.88855	2.51082	2.16564	1.43932	0.312106	0.134031	0.127469	0.108049	0.529508	0.454411	0.69477	1.98168
PI407778A	B	2020	2	1.49109	2.37185	6.70271	1.08304	11.6487	14.9109	23.7185	67.0271	10.8304	116.487	12.8005	20.3615	57.5404	9.29755	0.62866	0.222461	1.37676	1.59068	0.353865	2.18999	4.49518	2.82594	6.18877	0.726344	0.456623	0.161583	0.164315	0.191515	0.431587	0.146795	0.289469	0.921418	0.30464	0.255675	1.73513	2.60387	1.94006	1.35518	0.280368	0.132178	0.119349	0.102506	0.576325	0.496155	0.737908	2.31703
PI407778A	B	2021	1	1.46746	3.63752	6.12137	0.85449	12.0808	14.6746	36.3752	61.2137	8.5449	120.808	12.147	30.1098	50.6701	7.07311	0.403423	0.239727	1.71735	2.47879	0.594233	4.25694	4.17141	1.68284	7.16377	0.582293	0.23491	0.139591	0.150371	0.210362	0.326682	0.138265	0.479325	1.56658	0.521444	0.430816	1.1991	2.63631	1.36272	1.02717	0.167384	0.112598	0.0875602	0.0761147	0.83396	0.731806	0.973551	3.06108
PI407778A	B	2021	2	1.63097	3.27644	6.67452	0.99862	12.5805	16.3097	32.7644	66.7452	9.9862	125.805	12.9642	26.0437	53.0543	7.93781	0.497788	0.244358	1.63323	2.00889	0.490887	3.28097	4.09236	2.03713	6.68374	0.612285	0.304788	0.149617	0.163901	0.212556	0.381509	0.148953	0.394491	1.24599	0.427001	0.352149	1.36009	2.53823	1.56127	1.13012	0.203492	0.120236	0.100354	0.0862223	0.735245	0.639557	0.884862	2.62117
PI407778A	W	2020	1	1.29078	2.8001	6.57678	1.00863	11.6763	12.9078	28.001	65.7678	10.0863	116.763	11.0547	23.9811	56.3259	8.63827	0.460976	0.196263	1.27974	2.16931	0.425756	2.77615	5.0952	2.34876	6.52051	0.781411	0.360212	0.153362	0.137656	0.170166	0.3389	0.124287	0.355905	1.21775	0.369143	0.315462	1.60767	2.8602	1.72676	1.28969	0.246555	0.128201	0.107566	0.0945502	0.622019	0.539309	0.775381	2.95072
PI407778A	W	2020	2	1.23868	2.09968	5.20258	0.810113	9.35105	12.3868	20.9968	52.0258	8.10113	93.5105	13.2465	22.4539	55.6363	8.66334	0.58994	0.23809	1.52902	1.69509	0.403583	2.59183	4.20009	2.4778	6.42204	0.654012	0.385828	0.155714	0.16963	0.206011	0.425695	0.152691	0.325973	1.02483	0.349207	0.289555	1.55842	2.53934	1.78796	1.2541	0.242668	0.125769	0.11094	0.0948506	0.641674	0.555218	0.797387	2.3491
PI407778A	W	2021	1	1.32385	3.83312	8.08103	1.13074	14.3687	13.2385	38.3312	80.8103	11.3074	143.687	9.21339	26.6768	56.2404	7.86942	0.345371	0.163822	1.17078	2.89544	0.474335	3.38993	6.1042	2.10821	7.1467	0.854128	0.294991	0.139925	0.111116	0.143713	0.266698	0.101484	0.407567	1.56162	0.416111	0.363825	1.56701	3.29222	1.62798	1.28521	0.219264	0.120229	0.094907	0.0854159	0.638157	0.559824	0.778082	3.74957
PI407778A	W	2021	2	1.31701	3.82853	7.82293	1.08891	14.0574	13.1701	38.2853	78.2293	10.8891	140.574	9.36885	27.235	55.6499	7.7462	0.344	0.168353	1.20948	2.90698	0.489399	3.51592	5.93989	2.04332	7.18416	0.826804	0.28442	0.139195	0.113034	0.147783	0.267825	0.103373	0.418879	1.59129	0.429601	0.374288	1.52033	3.25152	1.59085	1.25479	0.211622	0.119138	0.0934572	0.0839661	0.657752	0.577383	0.796947	3.73378
PI408088	B	2020	1	1.78844	3.13199	10.1628	1.31321	16.3965	17.8844	31.3199	101.628	13.1321	163.965	10.9075	19.1016	61.9818	8.00912	0.571025	0.175979	1.36188	1.75124	0.30818	2.38498	5.68251	3.24485	7.73891	0.734278	0.419291	0.129217	0.134522	0.155841	0.402331	0.122429	0.262063	1.00978	0.272915	0.236118	2.06544	3.27659	2.28625	1.63032	0.26689	0.109881	0.0987763	0.0870642	0.484159	0.428756	0.613376	2.48552
PI408088	B	2020	2	1.68789	3.16058	9.47277	1.23561	15.5569	16.8789	31.6058	94.7277	12.3561	155.569	10.8498	20.3163	60.8913	7.94256	0.534045	0.178184	1.36604	1.8725	0.333649	2.55791	5.61218	2.99716	7.66646	0.732044	0.390945	0.130438	0.133606	0.157624	0.383944	0.121703	0.283189	1.08109	0.29515	0.254962	1.95376	3.24021	2.15477	1.55697	0.254846	0.110711	0.0978056	0.0862783	0.511833	0.452774	0.642271	2.60455
PI408088	B	2021	1	1.33617	1.62849	6.39118	1.19477	10.5506	13.3617	16.2849	63.9118	11.9477	105.506	12.6644	15.435	60.5764	11.3242	0.8205	0.209065	1.11835	1.21877	0.254802	1.36302	4.78319	3.92461	5.34931	0.894171	0.733667	0.18694	0.166612	0.176138	0.473274	0.145009	0.210743	0.643431	0.214672	0.182522	2.15579	2.52522	2.26376	1.53655	0.403003	0.154615	0.14898	0.127703	0.463868	0.39081	0.650808	2.11294
PI408088	B	2021	2	1.28279	1.46452	6.50806	1.26918	10.5246	12.8279	14.6452	65.0806	12.6918	105.246	12.1885	13.9153	61.837	12.0592	0.875911	0.197108	1.01072	1.14167	0.225032	1.15391	5.07337	4.44382	5.12778	0.989389	0.866617	0.195016	0.1609	0.164942	0.469251	0.138804	0.18798	0.573879	0.188309	0.161646	2.36888	2.55021	2.38068	1.62034	0.461971	0.162906	0.159193	0.137129	0.42214	0.35325	0.617156	2.13106
PI408088	W	2020	1	1.78427	2.51416	5.82303	1.21187	11.3333	17.8427	25.1416	58.2303	12.1187	113.333	15.7435	22.1838	51.3797	10.693	0.709687	0.306416	1.47232	1.40907	0.431762	2.0746	3.26354	2.31609	4.80497	0.679201	0.48202	0.208118	0.214013	0.253631	0.478865	0.186853	0.330493	0.839132	0.357384	0.285079	1.35469	1.94351	1.56279	1.05675	0.281935	0.159304	0.145358	0.119733	0.738177	0.611014	0.946295	2.08827
PI408088	W	2020	2	1.70665	1.38485	6.57388	1.25098	10.9164	17.0665	13.8485	65.7388	12.5098	109.164	15.6338	12.686	60.2205	11.4597	1.23237	0.25961	1.36424	0.811443	0.210659	1.10701	3.85193	4.74701	5.25497	0.733007	0.903337	0.190296	0.214437	0.218105	0.64748	0.185309	0.167241	0.468228	0.17698	0.145291	2.12644	2.22269	2.49405	1.51386	0.404654	0.151075	0.157184	0.129429	0.470269	0.395086	0.660565	1.54445
PI408088	W	2021	1	0.777849	1.2809	5.44974	1.14807	8.65656	7.77849	12.809	54.4974	11.4807	86.5656	8.98566	14.7968	62.955	13.2625	0.607269	0.142731	0.677525	1.64672	0.235038	1.11569	7.00617	4.25463	4.74685	1.47596	0.896305	0.210666	0.115568	0.117895	0.320238	0.0987279	0.205681	0.665082	0.19414	0.173665	2.64712	2.82968	2.24364	1.69942	0.557657	0.184353	0.170574	0.152904	0.37777	0.312035	0.588435	3.12268
PI408088	W	2021	2	1.00782	1.42907	6.63931	1.37186	10.4481	10.0782	14.2907	66.3931	13.7186	104.481	9.646	13.6778	63.5459	13.1303	0.705228	0.151796	0.734638	1.41798	0.215244	1.0417	6.58779	4.6459	4.83964	1.36122	0.959967	0.206627	0.12491	0.125802	0.359816	0.106758	0.186877	0.60053	0.178385	0.158451	2.7245	2.79	2.3704	1.74317	0.562955	0.179395	0.170029	0.151149	0.36704	0.304186	0.573666	2.7792
PI408113	B	2020	1	1.68598	4.09513	8.89503	1.32097	15.9971	16.8598	40.9513	88.9503	13.2097	159.971	10.5393	25.5992	55.604	8.25755	0.411703	0.189541	1.27632	2.42893	0.460383	3.10009	5.27589	2.1721	6.73372	0.783503	0.322571	0.148506	0.129789	0.165033	0.31129	0.117809	0.387026	1.36189	0.400854	0.344071	1.53864	2.95816	1.64233	1.25246	0.228498	0.124843	0.10169	0.090008	0.649925	0.565887	0.798431	3.21244
PI408113	B	2020	2	1.65517	4.6555	7.49015	1.03186	14.8327	16.5517	46.555	74.9015	10.3186	148.327	11.159	31.3868	50.4976	6.95664	0.355531	0.22098	1.60407	2.8127	0.621549	4.51177	4.5253	1.60888	7.25891	0.623413	0.221642	0.137762	0.136277	0.194223	0.291027	0.125606	0.509058	1.73258	0.546291	0.457445	1.1869	2.78752	1.31698	1.02011	0.16351	0.112829	0.0849569	0.0747677	0.842529	0.740515	0.980291	3.43611
PI408113	B	2021	1	1.60919	2.10625	5.98215	0.865005	10.5626	16.0919	21.0625	59.8215	8.65005	105.626	15.2348	19.9407	56.6352	8.18932	0.764007	0.268999	1.86032	1.30889	0.352089	2.43496	3.71749	2.84019	6.91574	0.537541	0.410685	0.144598	0.19895	0.235016	0.541586	0.179729	0.277454	0.851287	0.30761	0.249073	1.61008	2.41782	2.01334	1.30602	0.232814	0.113946	0.106944	0.089198	0.621088	0.542625	0.765686	1.84643
PI408113	B	2021	2	1.07238	1.72307	5.00257	0.737468	8.53549	10.7238	17.2307	50.0257	7.37468	85.3549	12.5638	20.1871	58.6091	8.64001	0.62237	0.214367	1.45414	1.60676	0.344436	2.33646	4.66491	2.9033	6.78345	0.687689	0.427997	0.147418	0.159447	0.186825	0.435834	0.143691	0.283634	0.952048	0.300184	0.25293	1.78954	2.76408	2.03312	1.41599	0.26381	0.121395	0.10965	0.0945711	0.558803	0.487009	0.70622	2.29445
PI408113	W	2020	1	2.05479	1.7141	6.27036	0.79771	10.837	20.5479	17.141	62.7036	7.9771	108.37	18.961	15.8172	57.8608	7.36102	1.19876	0.3277	2.57586	0.834195	0.273365	2.14877	3.05157	3.65811	7.86044	0.388219	0.465382	0.127219	0.257349	0.290715	0.818053	0.233973	0.205894	0.60091	0.242513	0.18789	1.66371	2.19819	2.49635	1.37309	0.211656	0.0958194	0.099908	0.0794592	0.601065	0.533228	0.728285	1.22241
PI408113	W	2020	2	1.98648	1.70911	6.6931	0.969885	11.3586	19.8648	17.0911	66.931	9.69885	113.586	17.4888	15.0469	58.9255	8.5388	1.16229	0.296795	2.04815	0.860374	0.255354	1.76218	3.36933	3.91613	6.90092	0.488244	0.56748	0.144908	0.236423	0.25923	0.7415	0.211956	0.196912	0.578113	0.223035	0.17712	1.81111	2.26397	2.49836	1.4346	0.262444	0.111743	0.115432	0.0933598	0.552149	0.482265	0.697057	1.34862
PI408113	W	2021	1	1.11154	2.30616	6.2298	1.02625	10.6737	11.1154	23.0616	62.298	10.2625	106.737	10.4138	21.6059	58.3656	9.61471	0.481987	0.178423	1.08311	2.07475	0.370182	2.24717	5.60467	2.70137	6.07045	0.92327	0.445004	0.164732	0.130218	0.153188	0.333554	0.116243	0.314133	1.07876	0.317826	0.275606	1.82281	2.91413	1.86946	1.40186	0.300275	0.139791	0.120227	0.106375	0.548605	0.471013	0.713337	2.99802
PI408113	W	2021	2	0.967549	1.71981	6.06966	1.00675	9.76377	9.67549	17.1981	60.6966	10.0675	97.6377	9.90958	17.6142	62.1651	10.3111	0.56259	0.159407	0.961063	1.77749	0.283346	1.70828	6.27324	3.52926	6.02897	1.04051	0.585383	0.165866	0.124212	0.136729	0.354861	0.109996	0.244388	0.871101	0.243035	0.213802	2.2586	3.07434	2.22612	1.64306	0.374624	0.143061	0.129245	0.114965	0.442753	0.379763	0.608619	2.81801
PI416827	B	2020	1	1.69382	2.93113	9.10959	1.78731	15.5218	16.9382	29.3113	91.0959	17.8731	155.218	10.9125	18.8839	58.6888	11.5148	0.577874	0.185938	0.947693	1.73048	0.321763	1.63996	5.37812	3.10788	5.09681	1.05519	0.60977	0.196201	0.140675	0.155441	0.35898	0.122492	0.271315	0.842003	0.268987	0.2328	1.96966	2.61684	1.93064	1.42065	0.38645	0.16544	0.148439	0.130133	0.507701	0.424428	0.703903	2.78567
PI416827	B	2020	2	1.3281	1.95228	6.0884	1.18427	10.553	13.281	19.5228	60.884	11.8427	105.53	12.585	18.4997	57.6933	11.222	0.680282	0.218137	1.12145	1.46998	0.320656	1.64852	4.58428	3.1186	5.14107	0.891699	0.606606	0.194512	0.165173	0.182616	0.423428	0.143969	0.263235	0.777068	0.268441	0.226989	1.856	2.42337	1.94111	1.36369	0.361015	0.15968	0.147284	0.126406	0.538793	0.451057	0.733305	2.36168
PI416827	B	2021	1	1.12433	2.31726	5.81519	1.0678	10.3246	11.2433	23.1726	58.1519	10.678	103.246	10.8898	22.4441	56.3238	10.3423	0.485197	0.193343	1.05294	2.06102	0.398484	2.17014	5.17214	2.50951	5.44598	0.949718	0.460801	0.183622	0.138252	0.163349	0.332145	0.122206	0.333923	1.05708	0.336665	0.289393	1.68968	2.65276	1.7179	1.28957	0.310262	0.153872	0.131301	0.115353	0.591828	0.500014	0.77545	3.01074
PI416827	B	2021	2	1.27746	2.22193	6.70634	1.22059	11.4263	12.7746	22.2193	67.0634	12.2059	114.263	11.18	19.4457	58.692	10.6822	0.574933	0.190486	1.0466	1.73933	0.331318	1.82038	5.24973	3.01825	5.49435	0.955478	0.549336	0.182005	0.143081	0.161155	0.371084	0.125873	0.278305	0.889467	0.280302	0.241399	1.91643	2.68463	1.94809	1.42084	0.3488	0.152883	0.13671	0.119598	0.521804	0.441457	0.703809	2.69481
PI416827	W	2020	1	1.61875	1.36679	5.70661	1.07111	9.76327	16.1875	13.6679	57.0661	10.7111	97.6327	16.58	13.9993	58.4498	10.9708	1.18434	0.283662	1.51128	0.844351	0.239511	1.27605	3.52532	4.17518	5.32774	0.661691	0.783668	0.187697	0.22885	0.238834	0.663992	0.198753	0.186584	0.508127	0.20166	0.162782	1.91141	2.12152	2.34078	1.40673	0.358766	0.14622	0.151428	0.123227	0.523173	0.440494	0.71087	1.50604
PI416827	W	2020	2	1.72595	1.61595	5.90585	1.13398	10.3817	17.2595	16.1595	59.0585	11.3398	103.817	16.6249	15.5653	56.8869	10.9229	1.06808	0.292245	1.52202	0.936263	0.273618	1.42502	3.42179	3.65473	5.20805	0.65702	0.701747	0.19201	0.22946	0.245169	0.627635	0.199399	0.211738	0.565028	0.229543	0.184347	1.76721	2.06503	2.14764	1.31948	0.339324	0.148587	0.15076	0.122623	0.565862	0.474713	0.757873	1.59328
PI416827	W	2021	1	0.868347	2.11115	6.07788	1.12325	10.1806	8.68347	21.1115	60.7788	11.2325	101.806	8.5294	20.7369	59.7004	11.0332	0.411315	0.14287	0.773063	2.43123	0.347349	1.87949	6.99938	2.87895	5.41096	1.29356	0.532058	0.18481	0.106038	0.120585	0.268472	0.0932474	0.303927	1.06003	0.293169	0.261621	2.0399	3.05176	1.87914	1.48142	0.376995	0.161707	0.137166	0.124015	0.490219	0.413753	0.675029	3.72478
PI416827	W	2021	2	0.871523	1.74268	6.24738	1.08508	9.94666	8.71523	17.4268	62.4738	10.8508	99.4666	8.76196	17.5203	62.8088	10.909	0.500104	0.139502	0.803188	1.99959	0.278946	1.60604	7.16835	3.58492	5.75753	1.24504	0.622648	0.173686	0.109076	0.118858	0.308202	0.0960341	0.244797	0.890668	0.237667	0.212419	2.38978	3.19297	2.2093	1.68881	0.41507	0.152422	0.135804	0.122448	0.418449	0.356525	0.592134	3.24462
PI417007	B	2020	1	1.98865	3.97263	9.37908	1.71129	17.0517	19.8865	39.7263	93.7908	17.1129	170.517	11.6625	23.2976	55.0039	10.0359	0.500588	0.212031	1.16208	1.99765	0.423563	2.32142	4.71629	2.36092	5.4807	0.860528	0.430771	0.182459	0.148944	0.179314	0.349873	0.132022	0.349466	1.0737	0.358206	0.303741	1.57333	2.53492	1.65011	1.22242	0.287068	0.15054	0.12817	0.111555	0.635594	0.537519	0.818053	2.85818
PI417007	B	2020	2	1.61309	3.48199	8.13394	1.55598	14.785	16.1309	34.8199	81.3394	15.5598	147.85	10.9103	23.5508	55.0148	10.524	0.463266	0.198316	1.0367	2.15859	0.428082	2.23781	5.04247	2.336	5.22753	0.964598	0.446865	0.191295	0.138868	0.166471	0.320186	0.122464	0.357236	1.09874	0.359341	0.308059	1.59643	2.56667	1.61453	1.22295	0.305389	0.159636	0.133952	0.117619	0.626397	0.525812	0.817692	3.12319
PI417007	B	2021	1	0.959977	3.40022	6.95036	1.14738	12.4579	9.59977	34.0022	69.5036	11.4738	124.579	7.70574	27.2936	55.7906	9.21005	0.282328	0.138119	0.836667	3.54198	0.489215	2.96346	7.24013	2.04409	6.05758	1.19522	0.337443	0.165082	0.0927461	0.118549	0.211095	0.083491	0.429845	1.6135	0.419898	0.375395	1.59405	3.29814	1.52836	1.26196	0.263149	0.145048	0.110852	0.101443	0.627334	0.538446	0.792417	4.7372
PI417007	B	2021	2	0.92432	3.61879	7.02156	1.06733	12.632	9.2432	36.1879	70.2156	10.6733	126.32	7.31729	28.6478	55.5855	8.4494	0.255422	0.13164	0.866013	3.91508	0.515383	3.39051	7.59646	1.94031	6.57864	1.15472	0.294941	0.152007	0.0868693	0.11427	0.197246	0.0789499	0.45543	1.81698	0.447378	0.401499	1.54554	3.5255	1.49837	1.25152	0.234933	0.134325	0.100309	0.0922921	0.647023	0.561648	0.79903	5.0698
PI417007	W	2020	1	1.59448	3.62727	7.74136	1.32588	14.289	15.9448	36.2727	77.4136	13.2588	142.89	11.1588	25.385	54.1771	9.27905	0.439583	0.205969	1.20258	2.27488	0.468556	2.73574	4.85509	2.13421	5.83865	0.831543	0.365532	0.171272	0.140253	0.175851	0.321913	0.125604	0.388531	1.24206	0.40004	0.340214	1.48252	2.65082	1.56292	1.18232	0.253915	0.142021	0.116626	0.102281	0.674526	0.575891	0.845798	3.10643
PI417007	W	2020	2	1.55788	3.83351	7.03636	1.13168	13.5594	15.5788	38.3351	70.3636	11.3168	135.594	11.4893	28.2719	51.8927	8.34607	0.406384	0.221404	1.37661	2.46073	0.544815	3.38745	4.51662	1.83549	6.21762	0.726423	0.295207	0.160833	0.143321	0.190729	0.31376	0.129807	0.446056	1.42533	0.469331	0.394154	1.30511	2.61617	1.41714	1.07869	0.209905	0.131679	0.104112	0.0910607	0.766219	0.66006	0.927053	3.18715
PI417007	W	2021	1	0.880892	3.10492	5.77184	0.855634	10.6133	8.80892	31.0492	57.7184	8.55634	106.133	8.2999	29.255	54.3831	8.06192	0.283708	0.152619	1.02952	3.52475	0.537943	3.62879	6.55226	1.85893	6.74568	0.971327	0.275574	0.148243	0.0992358	0.132915	0.222416	0.0905114	0.466714	1.78801	0.468492	0.413528	1.4481	3.32378	1.45733	1.19217	0.21467	0.128614	0.0963904	0.0876886	0.690562	0.601408	0.838805	4.49607
PI417007	W	2021	2	1.27614	3.39157	6.6833	1.01118	12.3622	12.7614	33.9157	66.833	10.1118	123.622	10.3229	27.435	54.0624	8.17961	0.376269	0.190945	1.26203	2.65768	0.50747	3.35408	5.23711	1.97056	6.60941	0.792372	0.298145	0.1513	0.126666	0.165852	0.289851	0.115112	0.426107	1.48277	0.44078	0.378076	1.43181	2.92189	1.51798	1.17687	0.216633	0.127042	0.100367	0.0890828	0.698415	0.606632	0.849715	3.45005
PI417092	B	2020	1	1.72751	2.65164	8.01201	1.39385	13.785	17.2751	26.5164	80.1201	13.9385	137.85	12.5318	19.2357	58.1211	10.1114	0.651487	0.215615	1.23938	1.53495	0.330959	1.90239	4.63789	3.02152	5.7481	0.806856	0.525656	0.17397	0.162	0.183663	0.427021	0.143273	0.272256	0.849515	0.281914	0.238171	1.82958	2.56683	1.98048	1.38784	0.318292	0.143113	0.130711	0.112488	0.546574	0.465578	0.720545	2.34181
PI417092	B	2020	2	1.35443	1.78926	6.55778	1.13881	10.8403	13.5443	17.8926	65.5778	11.3881	108.403	12.4944	16.5056	60.4946	10.5053	0.756978	0.206538	1.18934	1.32104	0.272845	1.57117	4.84173	3.66509	5.75846	0.840804	0.63647	0.173658	0.162265	0.175978	0.462568	0.142784	0.226139	0.717644	0.232474	0.197686	2.08602	2.63023	2.23963	1.5313	0.362253	0.14393	0.136433	0.117385	0.479382	0.408452	0.65304	2.16185
PI417092	B	2021	1	1.57917	4.37025	6.58876	0.916984	13.4552	15.7917	43.7025	65.8876	9.16984	134.552	11.7365	32.4801	48.9683	6.8151	0.361345	0.239676	1.72214	2.76744	0.663289	4.7659	4.17229	1.50764	7.18525	0.580674	0.209824	0.139174	0.144098	0.210395	0.298676	0.132972	0.53505	1.75079	0.582254	0.481045	1.10746	2.63957	1.24616	0.959565	0.15413	0.112266	0.0836739	0.0731353	0.902965	0.792649	1.04214	3.34811
PI417092	B	2021	2	1.34596	4.25355	5.31801	0.726302	11.6438	13.4596	42.5355	53.1801	7.26302	116.438	11.5595	36.5306	45.6723	6.23766	0.316433	0.253096	1.85317	3.16023	0.79984	5.85646	3.95108	1.25025	7.32203	0.539615	0.170752	0.136574	0.140621	0.222683	0.270282	0.130703	0.638291	2.05261	0.703729	0.575561	0.949726	2.56628	1.0679	0.840682	0.129708	0.108989	0.0758812	0.0665262	1.05294	0.926412	1.18951	3.69985
PI417092	W	2020	1	1.72684	1.50286	2.96738	0.424151	6.62123	17.2684	15.0286	29.6738	4.24151	66.2123	26.0804	22.6976	44.8161	6.40593	1.14904	0.581943	4.07129	0.870293	0.506461	3.54322	1.71838	1.97449	6.99604	0.245622	0.282229	0.142938	0.386298	0.509164	0.896126	0.352821	0.320151	0.698681	0.443122	0.293621	0.918777	1.37954	1.53989	0.812122	0.131328	0.090356	0.0948834	0.0684437	1.0884	0.952286	1.23134	1.11592
PI417092	W	2020	2	1.44295	2.32936	5.17175	0.786267	9.73032	14.4295	23.2936	51.7175	7.86267	97.3032	14.8294	23.9392	53.1508	8.08058	0.619459	0.279006	1.83519	1.61431	0.450402	2.96256	3.58416	2.22024	6.57759	0.544904	0.337546	0.152031	0.192364	0.242186	0.463131	0.174114	0.35215	1.04493	0.390963	0.314738	1.37098	2.31999	1.65993	1.13451	0.208431	0.118867	0.10482	0.0879094	0.729408	0.633149	0.881439	2.15922
PI417092	W	2021	1	1.23769	3.51604	7.24229	1.00089	12.9969	12.3769	35.1604	72.4229	10.0089	129.969	9.52296	27.0529	55.7232	7.70098	0.352013	0.170898	1.23659	2.84081	0.485487	3.51292	5.85146	2.05979	7.23585	0.808675	0.284664	0.138201	0.115045	0.150147	0.274011	0.105253	0.414628	1.57066	0.426539	0.370856	1.5235	3.23522	1.60337	1.25852	0.210548	0.11803	0.0930339	0.0834351	0.656385	0.576687	0.794586	3.64948
PI417092	W	2021	2	1.61868	4.27886	8.13419	1.07013	15.1019	16.1868	42.7886	81.3419	10.7013	151.019	10.7184	28.3334	53.8621	7.08609	0.378297	0.198997	1.5126	2.64343	0.526035	3.99845	5.02519	1.90101	7.60111	0.661113	0.250097	0.13156	0.130402	0.175861	0.302614	0.120052	0.438729	1.59136	0.464876	0.395349	1.37925	3.0252	1.52069	1.16742	0.181454	0.109725	0.0862101	0.0762651	0.725032	0.640737	0.856592	3.30454
PI417103	B	2020	1	1.46552	3.08388	7.50314	1.42723	13.4798	14.6552	30.8388	75.0314	14.2723	134.798	10.872	22.8778	55.6622	10.5879	0.47522	0.195321	1.02683	2.10429	0.411012	2.16074	5.11978	2.43302	5.25713	0.973873	0.462804	0.190218	0.138426	0.164105	0.324869	0.121982	0.343851	1.06607	0.345325	0.296644	1.64926	2.59377	1.66326	1.25541	0.313718	0.159135	0.134809	0.118417	0.606333	0.50943	0.79655	3.07816
PI417103	B	2020	2	1.73969	2.2149	5.95913	0.688479	10.6022	17.3969	22.149	59.5913	6.88479	106.022	16.4087	20.891	56.2066	6.49374	0.785447	0.291936	2.52686	1.27316	0.371682	3.21709	3.4254	2.69047	8.6555	0.395749	0.31084	0.115533	0.212831	0.261701	0.599194	0.196297	0.287694	0.912171	0.333188	0.264078	1.50689	2.45417	2.05248	1.28345	0.174096	0.0894266	0.0842276	0.0694471	0.663619	0.594889	0.779152	1.66891
PI417103	B	2021	1	1.28242	3.14343	6.5337	1.07816	12.0377	12.8242	31.4343	65.337	10.7816	120.377	10.6533	26.1132	54.2769	8.95655	0.407968	0.196278	1.18945	2.45117	0.48111	2.91554	5.09482	2.07853	6.06002	0.840727	0.34299	0.165016	0.132521	0.168476	0.303776	0.119236	0.402173	1.33163	0.412965	0.353421	1.47626	2.76783	1.54769	1.18708	0.243606	0.137941	0.111414	0.0983767	0.677388	0.581441	0.842404	3.2919
PI417103	B	2021	2	1.23629	2.62189	6.3841	1.10827	11.3505	12.3629	26.2189	63.841	11.0827	113.505	10.8919	23.0992	56.2448	9.764	0.471529	0.193652	1.11552	2.12076	0.41069	2.36575	5.1639	2.43493	5.76043	0.896443	0.422698	0.173598	0.137275	0.165007	0.331433	0.122233	0.344062	1.11828	0.349941	0.300377	1.65469	2.72294	1.71148	1.28545	0.287251	0.145434	0.123059	0.108205	0.604342	0.514948	0.777941	3.0172
PI417103	W	2020	1	2.43904	3.04631	7.27587	1.27518	14.0364	24.3904	30.4631	72.7587	12.7518	140.364	17.3765	21.7029	51.8357	9.08484	0.800654	0.335223	1.91269	1.24898	0.418686	2.38892	2.98309	2.38842	5.70574	0.522823	0.4186	0.175262	0.236291	0.285232	0.564397	0.21031	0.31357	0.820174	0.356249	0.277187	1.32642	1.95892	1.68365	1.07623	0.232471	0.131261	0.123538	0.0999266	0.753909	0.641481	0.929171	1.7718
PI417103	W	2020	2	2.18847	3.05047	7.25953	1.32312	13.8216	21.8847	30.5047	72.5953	13.2312	138.216	15.8337	22.0703	52.5231	9.57284	0.717421	0.301462	1.65402	1.39388	0.420202	2.30551	3.31717	2.37981	5.48668	0.604586	0.433743	0.18226	0.212267	0.254988	0.500383	0.188124	0.322869	0.868686	0.355423	0.283208	1.38569	2.0673	1.65986	1.10629	0.252555	0.140042	0.128334	0.105862	0.721664	0.610411	0.903924	1.99847
PI417103	W	2021	1	1.52161	3.49731	7.26015	1.27533	13.5544	15.2161	34.9731	72.6015	12.7533	135.544	11.226	25.802	53.5631	9.40895	0.435082	0.209584	1.19312	2.29842	0.481713	2.74228	4.77135	2.07593	5.69278	0.83814	0.364659	0.175661	0.141447	0.178269	0.318821	0.126456	0.398247	1.2504	0.409738	0.347745	1.44656	2.59575	1.5212	1.15346	0.254104	0.145224	0.118553	0.103862	0.691297	0.588007	0.866958	3.13656
PI417103	W	2021	2	1.5409	2.99533	6.54862	1.14145	12.2263	15.409	29.9533	65.4862	11.4145	122.263	12.6032	24.4991	53.5617	9.33599	0.514436	0.235302	1.34996	1.94388	0.457399	2.62415	4.24985	2.18628	5.73712	0.740764	0.381075	0.174303	0.161454	0.200376	0.372489	0.144207	0.370273	1.11668	0.389506	0.324487	1.44362	2.44137	1.58303	1.1534	0.251629	0.141102	0.119599	0.102974	0.692701	0.589882	0.867004	2.68464
PI417345B	B	2020	1	1.93468	2.1435	8.87528	1.69182	14.6453	19.3468	21.435	88.7528	16.9182	146.453	13.2102	14.6361	60.6017	11.552	0.902576	0.217985	1.14355	1.10794	0.241514	1.26698	4.58748	4.14055	5.24601	0.87447	0.789276	0.190621	0.17558	0.183085	0.504437	0.15221	0.19829	0.591068	0.202847	0.171456	2.17628	2.44735	2.31409	1.53818	0.414846	0.156505	0.153539	0.130607	0.459499	0.385932	0.65012	1.98241
PI417345B	B	2020	2	1.76609	1.77158	7.85173	1.50812	12.8975	17.6609	17.7158	78.5173	15.0812	128.975	13.6932	13.7358	60.8779	11.6931	0.996898	0.224929	1.17105	1.00311	0.225629	1.1747	4.44584	4.43205	5.20631	0.853933	0.851284	0.192075	0.183522	0.188687	0.53849	0.158658	0.184198	0.541072	0.189275	0.15923	2.21947	2.39806	2.39404	1.5561	0.426303	0.156805	0.156715	0.132414	0.450559	0.377962	0.642633	1.85704
PI417345B	B	2021	1	1.74614	3.05199	8.45321	1.3903	14.6416	17.4614	30.5199	84.5321	13.903	146.416	11.9259	20.8446	57.7341	9.49549	0.572133	0.206566	1.25595	1.74785	0.361045	2.19521	4.84108	2.76974	6.08016	0.796209	0.455538	0.164469	0.15177	0.17739	0.393073	0.135407	0.299233	0.973075	0.310051	0.263337	1.76177	2.69516	1.9029	1.36597	0.289758	0.136312	0.120841	0.104917	0.56761	0.487441	0.73208	2.54406
PI417345B	B	2021	2	1.55529	1.74185	2.3013	0.352578	5.95102	15.5529	17.4185	23.013	3.52578	59.5102	26.1349	29.2698	38.6706	5.92466	0.892895	0.675833	4.4112	1.11995	0.756901	4.94034	1.47966	1.32118	6.52706	0.226696	0.202415	0.153208	0.384673	0.586045	0.742584	0.353819	0.451656	0.912984	0.656343	0.413824	0.697967	1.20621	1.09877	0.63054	0.106934	0.0914222	0.0872037	0.0629779	1.43273	1.24239	1.58594	1.34665
PI417345B	W	2020	1	2.16399	3.4316	7.89504	1.4253	14.9159	21.6399	34.316	78.9504	14.253	149.159	14.5079	23.0062	52.9302	9.55558	0.630608	0.274095	1.51827	1.58577	0.434652	2.40762	3.64837	2.30069	5.5392	0.658645	0.415347	0.180532	0.191053	0.23218	0.44555	0.169699	0.341146	0.956064	0.368183	0.298807	1.41094	2.19961	1.62553	1.12451	0.254719	0.141694	0.125836	0.105651	0.708747	0.600363	0.889279	2.24442
PI417345B	W	2020	2	1.50893	2.79646	6.54914	1.09913	11.9537	15.0893	27.9646	65.4914	10.9913	119.537	12.6232	23.3942	54.7877	9.19489	0.539585	0.230401	1.37284	1.85328	0.426997	2.54426	4.34026	2.34194	5.9585	0.728414	0.393041	0.167827	0.161459	0.19729	0.387343	0.144468	0.347039	1.07224	0.365634	0.305384	1.52115	2.51112	1.68117	1.21179	0.255291	0.136401	0.117609	0.10126	0.657398	0.562924	0.825226	2.58169
PI417345B	W	2021	1	1.92494	3.91568	8.97905	1.38248	16.2021	19.2494	39.1568	89.7905	13.8248	162.021	11.8808	24.1676	55.4189	8.53268	0.491599	0.214381	1.39239	2.03418	0.43609	2.83236	4.66459	2.2931	6.4949	0.718192	0.353062	0.153967	0.149281	0.185778	0.363323	0.134826	0.359105	1.18391	0.377905	0.318698	1.53735	2.71482	1.69475	1.2431	0.236701	0.126786	0.107213	0.0932866	0.650471	0.563683	0.804438	2.75237
PI417345B	W	2021	2	1.8469	4.30603	8.046	1.20653	15.4055	18.469	43.0603	80.46	12.0653	154.055	11.9886	27.9513	52.2282	7.83181	0.42891	0.229543	1.53076	2.33149	0.535177	3.56895	4.35648	1.86854	6.66873	0.653271	0.280195	0.149954	0.149522	0.199611	0.335035	0.136217	0.435265	1.41023	0.46539	0.387951	1.30767	2.63507	1.45958	1.09329	0.19609	0.121959	0.0976784	0.0849731	0.76472	0.665001	0.914674	2.98476
PI417380	B	2020	1	2.20909	3.34342	11.141	1.82551	18.519	22.0909	33.4342	111.41	18.2551	185.19	11.9287	18.054	60.1598	9.85746	0.660726	0.198284	1.21012	1.51349	0.3001	1.8315	5.04327	3.33222	6.10298	0.826363	0.545999	0.163854	0.152514	0.170368	0.427378	0.135444	0.250442	0.828689	0.25785	0.220315	2.00648	2.76137	2.15538	1.51003	0.328771	0.136741	0.126032	0.109354	0.498384	0.428219	0.662239	2.33985
PI417380	B	2020	2	1.57523	2.42785	8.10258	1.31347	13.4191	15.7523	24.2785	81.0258	13.1347	134.191	11.7387	18.0924	60.3808	9.78806	0.648816	0.19441	1.19928	1.54127	0.299639	1.84842	5.14376	3.33735	6.16882	0.833831	0.541003	0.162105	0.149588	0.167292	0.421035	0.132999	0.250868	0.840464	0.257841	0.220889	2.02409	2.80492	2.1657	1.52403	0.328116	0.13572	0.124731	0.108501	0.494049	0.425133	0.656155	2.3751
PI417380	B	2021	1	2.13651	4.5975	12.791	1.76068	21.2857	21.3651	45.975	127.91	17.6068	212.857	10.0373	21.599	60.0919	8.27169	0.464713	0.167033	1.21346	2.15187	0.359433	2.6112	5.98684	2.78216	7.26477	0.824092	0.382966	0.137651	0.12287	0.146823	0.336026	0.111572	0.307989	1.17969	0.315943	0.275494	1.89946	3.28209	2.01173	1.50576	0.261461	0.117949	0.101256	0.090176	0.526466	0.462766	0.664117	2.97596
PI417380	B	2021	2	1.96963	4.23942	12.1097	1.73339	20.0522	19.6963	42.3942	121.097	17.3339	200.522	9.82253	21.1419	60.3912	8.64438	0.4646	0.162648	1.13629	2.15239	0.350083	2.44574	6.14823	2.85646	6.98618	0.880056	0.408874	0.14314	0.120473	0.142282	0.329767	0.108924	0.301108	1.14485	0.306247	0.268101	1.95034	3.27024	2.02748	1.52469	0.279171	0.123115	0.106023	0.0946233	0.512732	0.448529	0.655871	3.03245
PI417380	W	2020	1	1.95642	4.40483	8.82151	1.14766	16.3304	19.5642	44.0483	88.2151	11.4766	163.304	11.9802	26.9731	54.0189	7.02775	0.444155	0.221779	1.7047	2.25147	0.499328	3.83809	4.509	2.00269	7.68651	0.586612	0.260546	0.130098	0.147919	0.196247	0.352351	0.136109	0.408689	1.41904	0.441845	0.369359	1.38676	2.8419	1.58875	1.17481	0.180415	0.106483	0.086771	0.0755898	0.721107	0.638092	0.851205	2.83808
PI417380	W	2020	2	1.86118	3.06701	8.96912	1.38501	15.2823	18.6118	30.6701	89.6912	13.8501	152.823	12.1787	20.069	58.6895	9.06282	0.60684	0.20751	1.3438	1.64788	0.341952	2.21443	4.81904	2.92439	6.47585	0.744156	0.451584	0.15442	0.154633	0.179753	0.418054	0.138675	0.283187	0.944801	0.296211	0.251079	1.81996	2.76297	2.01462	1.42069	0.281038	0.127883	0.115071	0.0996603	0.549462	0.475964	0.703882	2.39204
PI417380	W	2021	1	2.03456	3.77895	11.0243	1.30991	18.1477	20.3456	37.7895	110.243	13.0991	181.477	11.2111	20.8233	60.7475	7.21804	0.538392	0.184553	1.55321	1.85738	0.342785	2.8849	5.4185	2.91728	8.41606	0.643829	0.346632	0.11882	0.13744	0.164953	0.399806	0.126267	0.289379	1.12991	0.306381	0.262998	1.89632	3.29627	2.16635	1.54761	0.225321	0.100308	0.088488	0.0777958	0.527338	0.471334	0.646158	2.50121
PI417380	W	2021	2	1.88314	3.72465	10.0124	1.16013	16.7804	18.8314	37.2465	100.124	11.6013	167.804	11.2223	22.1965	59.6676	6.91363	0.505588	0.18808	1.62321	1.97789	0.372002	3.21054	5.31689	2.68816	8.63043	0.616062	0.311474	0.115869	0.137084	0.16855	0.385512	0.126409	0.313112	1.2239	0.333374	0.285289	1.78545	3.29003	2.04972	1.4794	0.206879	0.0975263	0.0844525	0.0742711	0.560082	0.501925	0.675951	2.59396
PI417578	B	2020	1	1.87024	2.13841	7.44058	1.31227	12.7615	18.7024	21.3841	74.4058	13.1227	127.615	14.6553	16.7567	58.3049	10.283	0.874593	0.251356	1.4252	1.14339	0.287398	1.62955	3.97841	3.47949	5.67002	0.701658	0.613666	0.176366	0.195244	0.213672	0.541992	0.171719	0.229669	0.671926	0.24431	0.201298	1.85613	2.33796	2.15627	1.39837	0.327359	0.14094	0.136994	0.114616	0.538754	0.457982	0.715121	1.84505
PI417578	B	2020	2	1.93461	2.55635	7.81789	1.36967	13.6785	19.3461	25.5635	78.1789	13.6967	136.785	14.1434	18.6888	57.1545	10.0133	0.756785	0.247459	1.41247	1.32138	0.326988	1.8664	4.04107	3.05822	5.70787	0.707982	0.535791	0.175197	0.186482	0.210568	0.492766	0.164733	0.262123	0.773649	0.278241	0.229843	1.7408	2.36599	1.9913	1.33397	0.304983	0.140443	0.132026	0.111275	0.574447	0.488809	0.749644	2.02936
PI417578	B	2021	1	1.54526	3.1483	7.91074	1.21524	13.8195	15.4526	31.483	79.1074	12.1524	138.195	11.1817	22.7815	57.2432	8.79365	0.490823	0.195337	1.27156	2.0374	0.397978	2.59068	5.11937	2.5127	6.5096	0.786433	0.385999	0.153619	0.139728	0.169325	0.354129	0.125894	0.332942	1.14048	0.344982	0.295027	1.68545	2.86569	1.81292	1.33881	0.258917	0.128515	0.109887	0.0964148	0.593314	0.514307	0.746934	2.82383
PI417578	B	2021	2	1.44745	3.17252	7.25219	1.11108	12.9832	14.4745	31.7252	72.5219	11.1108	129.832	11.1486	24.4355	55.8581	8.55781	0.456246	0.199588	1.30274	2.1918	0.437457	2.85535	5.01033	2.28594	6.52715	0.767613	0.35022	0.153206	0.138848	0.173072	0.337905	0.125475	0.364673	1.23998	0.37934	0.323373	1.56975	2.83452	1.69301	1.26542	0.240495	0.127716	0.106581	0.0935871	0.637044	0.552411	0.79025	2.95942
PI417578	W	2020	1	1.93752	3.07901	7.71332	1.19904	13.9289	19.3752	30.7901	77.1332	11.9904	139.289	13.9101	22.1052	55.3764	8.60832	0.629267	0.251191	1.61589	1.58915	0.399181	2.56789	3.98103	2.50513	6.43289	0.618855	0.389425	0.155451	0.179527	0.217397	0.452897	0.161576	0.319041	0.981651	0.345476	0.283783	1.53758	2.45916	1.803	1.24097	0.239019	0.124242	0.111102	0.0941915	0.650372	0.562873	0.805823	2.20801
PI417578	W	2020	2	1.9973	2.45426	5.10494	0.698931	10.2554	19.973	24.5426	51.0494	6.98931	102.554	19.4755	23.9313	49.7779	6.81524	0.813809	0.391248	2.85764	1.22879	0.480761	3.51144	2.55592	2.08003	7.30392	0.349939	0.284783	0.136913	0.264221	0.344132	0.633422	0.241858	0.345561	0.910255	0.422866	0.314601	1.14678	1.89336	1.61898	0.991157	0.157008	0.0984101	0.0924611	0.0731368	0.872009	0.766998	1.00892	1.57873
PI417578	W	2021	1	1.44147	2.53882	7.05593	0.908564	11.9448	14.4147	25.3882	70.5593	9.08564	119.448	12.0678	21.2546	59.0713	7.60637	0.567771	0.204292	1.58653	1.76127	0.359813	2.79432	4.89497	2.77922	7.76603	0.630305	0.357869	0.128766	0.150235	0.180987	0.418134	0.137239	0.298776	1.08033	0.318767	0.269916	1.77272	3.00248	2.04675	1.44327	0.228266	0.106923	0.0946939	0.0823257	0.564105	0.499754	0.692871	2.39158
PI417578	W	2021	2	1.88235	3.77941	8.43516	1.17214	15.2691	18.8235	37.7941	84.3516	11.7214	152.691	12.3279	24.7521	55.2435	7.67658	0.498054	0.223155	1.60591	2.00781	0.448055	3.22436	4.48118	2.23187	7.19637	0.622701	0.310139	0.138959	0.154107	0.195929	0.380154	0.140613	0.36631	1.23733	0.39339	0.32894	1.48985	2.76156	1.70354	1.23431	0.207028	0.113607	0.0959626	0.0831488	0.67121	0.589319	0.810169	2.63052
PI417581	B	2020	1	1.80486	3.1621	6.88768	0.941586	12.7962	18.0486	31.621	68.8768	9.41586	127.962	14.1046	24.7112	53.8259	7.35831	0.570778	0.262041	1.91683	1.752	0.459095	3.35827	3.81619	2.1782	7.31498	0.521696	0.297772	0.136706	0.179592	0.230527	0.439814	0.164207	0.363772	1.15134	0.403882	0.328219	1.3867	2.50785	1.67841	1.16572	0.18957	0.108321	0.0936922	0.0794276	0.721137	0.634409	0.857842	2.27369
PI417581	B	2020	2	2.37363	3.89864	11.8527	1.9085	20.0334	23.7363	38.9864	118.527	19.085	200.334	11.8483	19.4606	59.1644	9.52658	0.608836	0.200261	1.24371	1.64248	0.328925	2.04277	4.99348	3.04021	6.21046	0.804043	0.48953	0.161019	0.150694	0.172487	0.408744	0.134409	0.274044	0.910443	0.283307	0.241629	1.8897	2.76794	2.04105	1.44885	0.304276	0.134153	0.121165	0.105297	0.529186	0.455794	0.690204	2.44652
PI417581	B	2021	1	0.828631	1.9142	5.54151	1.14292	9.42726	8.28631	19.142	55.4151	11.4292	94.2726	8.78974	20.305	58.7817	12.1236	0.432886	0.149532	0.72501	2.31008	0.34543	1.67483	6.68754	2.89494	4.84853	1.37929	0.597076	0.206248	0.111141	0.123964	0.271049	0.0963678	0.300496	0.970909	0.286367	0.254783	2.02036	2.81073	1.81265	1.42611	0.416695	0.179419	0.153295	0.137962	0.494962	0.410332	0.70121	3.68937
PI417581	B	2021	2	1.38543	3.17409	7.73861	1.16095	13.4591	13.8543	31.7409	77.3861	11.6095	134.591	10.2937	23.5832	57.4973	8.62578	0.436482	0.179028	1.19336	2.29105	0.410162	2.73404	5.5857	2.43806	6.66576	0.83797	0.365759	0.15002	0.126956	0.155674	0.319589	0.114748	0.347882	1.24651	0.356657	0.308613	1.69724	3.03906	1.78513	1.35279	0.254621	0.127241	0.106385	0.0944005	0.589191	0.512331	0.739211	3.12902
PI417581	W	2020	1	2.25914	3.18859	8.47545	1.23329	15.1565	22.5914	31.8859	84.7545	12.3329	151.565	14.9054	21.0378	55.9197	8.13706	0.708507	0.266551	1.8318	1.41142	0.376215	2.58543	3.75163	2.65805	6.87222	0.545912	0.386782	0.145513	0.193684	0.232691	0.5109	0.175163	0.297039	0.913001	0.328425	0.266429	1.55578	2.4268	1.91671	1.26859	0.226386	0.114889	0.105734	0.0885783	0.642766	0.561116	0.78828	1.95733
PI417581	W	2020	2	2.22219	3.37112	8.41635	1.29297	15.3026	22.2219	33.7112	84.1635	12.9297	153.026	14.5216	22.0297	54.9994	8.44935	0.659186	0.264033	1.71867	1.51702	0.400544	2.60726	3.78741	2.4966	6.5093	0.581845	0.383544	0.153626	0.188522	0.228872	0.476447	0.169887	0.316878	0.959021	0.347204	0.282539	1.50472	2.3943	1.8045	1.22219	0.231164	0.121537	0.10969	0.0922915	0.664577	0.576076	0.818203	2.09887
PI417581	W	2021	1	1.65362	3.34382	7.95201	1.19863	14.1481	16.5362	33.4382	79.5201	11.9863	141.481	11.688	23.6344	56.2056	8.47206	0.494531	0.20795	1.37959	2.02212	0.4205	2.78969	4.80885	2.37812	6.63423	0.724854	0.358463	0.150733	0.146392	0.180711	0.364037	0.132348	0.34811	1.17234	0.365419	0.309491	1.59122	2.78797	1.7506	1.28339	0.23985	0.124785	0.106113	0.0925625	0.62845	0.54613	0.779183	2.74697
PI417581	W	2021	2	1.41679	3.35545	8.01953	1.12715	13.9189	14.1679	33.5545	80.1953	11.2715	139.189	10.1789	24.1071	57.6161	8.09795	0.422235	0.176667	1.25697	2.36835	0.41841	2.97694	5.66036	2.39	7.11489	0.795565	0.335915	0.14055	0.124553	0.154897	0.316064	0.113324	0.355589	1.319	0.366849	0.317647	1.68045	3.15241	1.78904	1.35938	0.236188	0.119448	0.09909	0.088115	0.595077	0.521746	0.735627	3.16391
PI423743C	B	2020	1	1.61614	4.27077	7.43629	1.08991	14.4131	16.1614	42.7077	74.3629	10.8991	144.131	11.213	29.6311	51.5939	7.56196	0.37842	0.217332	1.48282	2.64257	0.574314	3.91844	4.60126	1.74121	6.82282	0.674392	0.255204	0.146567	0.138049	0.18955	0.301481	0.126291	0.471781	1.57822	0.500899	0.421082	1.26319	2.74802	1.38719	1.06586	0.185142	0.1204	0.0930989	0.0818057	0.791646	0.690449	0.938213	3.31696
PI423743C	B	2020	2	1.58501	4.3154	7.13343	1.05015	14.084	15.8501	43.154	71.3343	10.5015	140.84	11.254	30.6405	50.6492	7.45634	0.367292	0.222195	1.50932	2.72263	0.604955	4.10932	4.50055	1.65302	6.79277	0.662551	0.243349	0.147215	0.138443	0.193682	0.295405	0.126811	0.494974	1.63762	0.527324	0.441763	1.20897	2.70702	1.32949	1.02631	0.177979	0.120452	0.0917256	0.0805711	0.82715	0.721006	0.974365	3.38518
PI423743C	B	2021	1	1.24615	3.64228	6.9648	1.20548	13.0587	12.4615	36.4228	69.648	12.0548	130.587	9.54266	27.8916	53.3345	9.23126	0.342134	0.178921	1.03373	2.92283	0.522955	3.02143	5.58906	1.91221	5.7776	0.967368	0.33097	0.173082	0.117483	0.152522	0.257056	0.105493	0.443588	1.48566	0.445796	0.3868	1.42475	2.84088	1.4367	1.14291	0.246599	0.146814	0.113649	0.101701	0.701876	0.598318	0.874959	3.8902
PI423743C	B	2021	2	0.836629	2.39404	5.85025	1.07433	10.1553	8.36629	23.9404	58.5025	10.7433	101.553	8.23839	23.5744	57.6081	10.5791	0.349463	0.143007	0.778743	2.86153	0.40922	2.2284	6.99265	2.44367	5.44547	1.28412	0.448753	0.183639	0.10148	0.12082	0.241216	0.0897803	0.358021	1.25279	0.345731	0.308462	1.81085	3.06142	1.68674	1.35894	0.332542	0.160663	0.130312	0.118307	0.552228	0.466551	0.735867	4.14565
PI423743C	W	2020	1	1.64041	3.35323	5.50187	1.00126	11.4968	16.4041	33.5323	55.0187	10.0126	114.968	14.2685	29.1667	47.8558	8.70908	0.489204	0.298156	1.63834	2.04414	0.609471	3.349	3.35395	1.64077	5.49492	0.610373	0.298597	0.181986	0.185251	0.25225	0.376717	0.166432	0.46949	1.26936	0.515633	0.411765	1.10177	2.08272	1.26349	0.917757	0.200508	0.140188	0.113072	0.0953992	0.907627	0.767883	1.08961	2.65451
PI423743C	W	2020	2	1.56226	3.24525	5.7418	0.987673	11.537	15.6226	32.4525	57.418	9.87673	115.37	13.5413	28.1291	49.7687	8.56093	0.481399	0.272085	1.58176	2.07728	0.565197	3.28575	3.67532	1.76929	5.81347	0.632207	0.304344	0.172014	0.173835	0.232152	0.369074	0.156622	0.444307	1.27268	0.482244	0.391384	1.19434	2.25175	1.35646	0.990789	0.205444	0.135222	0.1099	0.0936244	0.837282	0.714396	1.0093	2.70948
PI423743C	W	2021	1	1.28027	5.22751	7.51185	1.27103	15.2907	12.8027	52.2751	75.1185	12.7103	152.907	8.3729	34.1876	49.127	8.31247	0.24491	0.170434	1.00727	4.08313	0.695901	4.1128	5.86739	1.43699	5.91004	0.992784	0.243143	0.169204	0.100497	0.145769	0.197009	0.0913801	0.594567	2.04896	0.595193	0.51947	1.15429	2.94432	1.15593	0.965681	0.19531	0.144565	0.0997721	0.0906609	0.866335	0.740962	1.03554	5.07591
PI423743C	W	2021	2	1.29492	4.49182	7.28097	1.1713	14.239	12.9492	44.9182	72.8097	11.713	142.39	9.09417	31.5459	51.1339	8.226	0.288284	0.17785	1.10554	3.4688	0.616926	3.8349	5.62272	1.62094	6.21613	0.904536	0.260763	0.160872	0.109993	0.153204	0.228658	0.100039	0.523773	1.82134	0.531434	0.460833	1.25822	2.95228	1.28568	1.04641	0.202411	0.136581	0.0994923	0.0896333	0.794776	0.684638	0.955648	4.37334
PI424298	B	2020	1	1.40233	2.34248	8.49324	1.53004	13.7681	14.0233	23.4248	84.9324	15.3004	137.681	10.1854	17.0138	61.6879	11.113	0.598653	0.165111	0.916531	1.67042	0.275805	1.53099	6.05652	3.62575	5.55099	1.09107	0.653173	0.180148	0.129417	0.139907	0.362124	0.113404	0.23672	0.798833	0.233703	0.20502	2.26801	2.89637	2.19321	1.61014	0.408577	0.154619	0.141203	0.125023	0.440916	0.373611	0.621064	2.76149
PI424298	B	2020	2	1.45986	2.35109	8.48329	1.49355	13.7878	14.5986	23.5109	84.8329	14.9355	137.878	10.588	17.052	61.5276	10.8324	0.620928	0.172086	0.97744	1.61049	0.277143	1.57416	5.81104	3.60824	5.67994	1.02308	0.63526	0.176058	0.134743	0.146325	0.379712	0.118419	0.236453	0.796059	0.235655	0.205574	2.22603	2.87237	2.20652	1.59926	0.391911	0.150209	0.137853	0.121484	0.44923	0.381979	0.625288	2.63357
PI424298	B	2021	1	1.72411	2.70789	9.03912	1.45053	14.9216	17.2411	27.0789	90.3912	14.5053	149.216	11.5544	18.1474	60.5772	9.72098	0.636697	0.190738	1.1886	1.57061	0.299575	1.86683	5.24279	3.33807	6.23159	0.841323	0.535668	0.160473	0.14677	0.164363	0.414606	0.130638	0.251587	0.852977	0.258149	0.221708	2.03951	2.84729	2.17369	1.5366	0.327286	0.134767	0.123481	0.107677	0.490313	0.422511	0.650785	2.41193
PI424298	B	2021	2	1.77269	2.63066	8.12762	1.29786	13.8288	17.7269	26.3066	81.2762	12.9786	138.288	12.8188	19.023	58.773	9.38517	0.67386	0.218107	1.36586	1.48399	0.323669	2.02692	4.5849	3.08958	6.26233	0.73214	0.49336	0.159685	0.164775	0.188075	0.451238	0.147037	0.265714	0.856737	0.2791	0.234918	1.84578	2.64696	2.06888	1.4256	0.294744	0.131093	0.120638	0.103572	0.541776	0.467175	0.701461	2.21613
PI424298	W	2020	1	1.19564	1.41499	6.03635	1.10401	9.75099	11.9564	14.1499	60.3635	11.0401	97.5099	12.2617	14.5113	61.905	11.3221	0.844977	0.198073	1.08299	1.18346	0.234412	1.28168	5.04865	4.266	5.46763	0.92337	0.780227	0.182894	0.160459	0.167447	0.474646	0.139753	0.195657	0.615307	0.198168	0.169745	2.31222	2.6249	2.39632	1.62501	0.422892	0.152657	0.148163	0.127676	0.432485	0.365616	0.615379	2.10683
PI424298	W	2020	2	1.18755	1.91087	6.00425	0.893008	9.99568	11.8755	19.1087	60.0425	8.93008	99.9568	11.8806	19.1169	60.0685	8.93394	0.621472	0.197785	1.32983	1.60908	0.318253	2.13981	5.05599	3.14216	6.72362	0.751975	0.467331	0.148729	0.150036	0.172177	0.423539	0.134824	0.265701	0.918439	0.277047	0.236353	1.93784	2.88588	2.14141	1.50429	0.288214	0.12417	0.112823	0.098104	0.516038	0.449225	0.664767	2.36106
PI424298	W	2021	1	1.61769	2.51632	8.8035	1.48509	14.4226	16.1769	25.1632	88.035	14.8509	144.226	11.2164	17.4471	61.0396	10.297	0.642881	0.183756	1.08929	1.5555	0.285832	1.69439	5.442	3.49856	5.92792	0.918029	0.590183	0.168693	0.142908	0.157232	0.404281	0.126334	0.241462	0.810988	0.244574	0.211344	2.12953	2.83729	2.2001	1.56671	0.359237	0.142507	0.131194	0.114789	0.469588	0.401806	0.638281	2.47353
PI424298	W	2021	2	1.41906	2.12571	7.45089	1.28821	12.2839	14.1906	21.2571	74.5089	12.8821	122.839	11.5522	17.3049	60.6559	10.487	0.667569	0.190455	1.10157	1.49797	0.285296	1.65012	5.25058	3.50513	5.78389	0.907794	0.606015	0.172894	0.14818	0.16238	0.415668	0.130611	0.239653	0.785186	0.243241	0.209262	2.10194	2.75217	2.1825	1.54167	0.363412	0.145233	0.134517	0.117157	0.475752	0.405622	0.648646	2.40577
PI424611B	B	2020	1	2.08471	2.44669	6.92378	0.677582	12.1328	20.8471	24.4669	69.2378	6.77582	121.328	17.1825	20.166	57.0668	5.58473	0.852051	0.301094	3.07669	1.17364	0.353375	3.61092	3.32122	2.82985	10.2184	0.325025	0.276938	0.097863	0.222476	0.274254	0.667261	0.207474	0.271599	0.885748	0.321876	0.252599	1.52796	2.50654	2.21612	1.3292	0.14953	0.0752159	0.0723103	0.0591507	0.654469	0.59613	0.752332	1.49866
PI424611B	B	2020	2	1.97877	2.81116	8.22078	1.07356	14.0843	19.7877	28.1116	82.2078	10.7356	140.843	14.0495	19.9596	58.3685	7.6224	0.703899	0.240704	1.84319	1.42066	0.341958	2.61854	4.15448	2.92434	7.6575	0.542538	0.381892	0.130591	0.179368	0.212901	0.509373	0.163461	0.275616	0.920988	0.302459	0.249369	1.71626	2.69328	2.11618	1.40203	0.224128	0.105256	0.0973138	0.0825135	0.582662	0.51536	0.713253	1.9632
PI424611B	B	2021	1	2.23483	4.27555	8.19852	0.86195	15.5709	22.3483	42.7555	81.9852	8.6195	155.709	14.3527	27.4586	52.653	5.53566	0.522701	0.27259	2.59277	1.91314	0.521502	4.96032	3.66852	1.91754	9.5116	0.385689	0.2016	0.105135	0.179158	0.246658	0.435005	0.167579	0.409796	1.38064	0.47189	0.378524	1.2593	2.64743	1.59582	1.11207	0.132396	0.0826148	0.0690993	0.0586006	0.794092	0.718547	0.899226	2.29883
PI424611B	B	2021	2	1.50869	3.13419	6.19101	0.668855	11.5027	15.0869	31.3419	61.9101	6.68855	115.027	13.1159	27.2473	53.8221	5.81475	0.481365	0.24369	2.25562	2.07743	0.506248	4.68589	4.10358	1.97532	9.25613	0.443336	0.213406	0.108037	0.161786	0.219929	0.396705	0.150958	0.407053	1.43932	0.456887	0.374519	1.33344	2.84312	1.62791	1.16554	0.144061	0.0868677	0.0717256	0.0617374	0.749937	0.676817	0.857974	2.52076
PI424611B	W	2020	1	1.91204	1.15782	1.8483	0.0814103	4.99957	19.1204	11.5782	18.483	0.814103	49.9957	38.2441	23.1585	36.9691	1.62835	1.65141	1.03449	23.4865	0.605543	0.626428	14.2221	0.966661	1.59635	22.7035	0.0425777	0.0703132	0.0440462	0.63605	0.990846	1.54292	0.619279	0.307904	0.580813	0.6	0.301379	0.602077	0.927183	1.49148	0.586523	0.0265192	0.0216497	0.0270815	0.016553	1.66092	1.59085	1.70496	0.64812
PI424611B	W	2020	2	2.17102	0.577733	0.856954	0.0737889	3.6795	21.7102	5.77733	8.56954	0.737889	36.795	59.0033	15.7014	23.2899	2.00541	3.75783	2.53342	29.4221	0.266111	0.674171	7.82954	0.394723	1.4833	11.6136	0.033988	0.127721	0.086106	1.51324	2.33257	3.33224	1.43922	0.190798	0.257363	0.620723	0.186259	0.31176	0.381748	1.31531	0.30361	0.0268444	0.024369	0.0514321	0.0204644	3.20759	2.9533	3.2937	0.300099
PI424611B	W	2021	1	1.56967	2.72457	5.42083	0.596627	10.3117	15.6967	27.2457	54.2083	5.96627	103.117	15.2222	26.4221	52.5697	5.78592	0.576117	0.289563	2.63091	1.73576	0.502611	4.56662	3.45348	1.98961	9.0858	0.380096	0.21898	0.110062	0.192707	0.260853	0.472622	0.179555	0.389753	1.25771	0.452778	0.359104	1.26235	2.50235	1.63219	1.10836	0.138936	0.0853482	0.0732471	0.0614125	0.792174	0.713631	0.902236	2.11585
PI424611B	W	2021	2	1.78788	2.9578	5.21408	0.549732	10.5095	17.8788	29.578	52.1408	5.49732	105.095	17.0121	28.1441	49.6131	5.23082	0.604464	0.342895	3.25228	1.65436	0.567271	5.38043	2.91634	1.76283	9.48476	0.307477	0.185859	0.105432	0.218785	0.310191	0.509727	0.204995	0.422424	1.26531	0.513167	0.391673	1.0987	2.23051	1.48654	0.984641	0.115838	0.0785112	0.0672712	0.0551953	0.910166	0.823358	1.0156	1.96183
PI424613	B	2020	1	1.74293	2.45433	8.83808	1.86908	14.9044	17.4293	24.5433	88.3808	18.6908	149.044	11.6941	16.4671	59.2984	12.5404	0.710146	0.197207	0.932509	1.40816	0.2777	1.31312	5.07081	3.60101	4.72857	1.07238	0.761543	0.21148	0.154346	0.162782	0.403138	0.132427	0.231956	0.679492	0.229224	0.197134	2.10568	2.44686	2.04424	1.4569	0.445309	0.176645	0.165516	0.143385	0.474907	0.392006	0.686387	2.48054
PI424613	B	2020	2	1.73103	2.53532	9.25046	1.86389	15.3807	17.3103	25.3532	92.5046	18.6389	153.807	11.2545	16.4838	60.1433	12.1184	0.682765	0.187129	0.928718	1.46463	0.274075	1.36023	5.34391	3.64863	4.96299	1.07675	0.735169	0.201491	0.146874	0.155747	0.393486	0.126818	0.230872	0.705252	0.228112	0.197372	2.16824	2.57321	2.10275	1.50899	0.436882	0.16973	0.158147	0.137894	0.461204	0.38386	0.662695	2.54139
PI424613	B	2021	1	2.50661	3.10018	8.17377	1.29471	15.0753	25.0661	31.0018	81.7377	12.9471	150.753	16.6273	20.5646	54.2197	8.58833	0.808538	0.306665	1.93603	1.2368	0.379283	2.39449	3.26088	2.63655	6.31318	0.51652	0.417626	0.158399	0.222337	0.264732	0.570347	0.199433	0.290268	0.815551	0.327421	0.258885	1.45783	2.15024	1.85983	1.18435	0.230919	0.121224	0.114841	0.0939523	0.685949	0.592153	0.844347	1.75332
PI424613	B	2021	2	2.02301	3.83038	9.20207	1.41472	16.4702	20.2301	38.3038	92.0207	14.1472	164.702	12.2829	23.2564	55.8711	8.58957	0.52815	0.219843	1.42998	1.8934	0.416252	2.70752	4.54869	2.40239	6.50453	0.699312	0.369342	0.153739	0.155229	0.190549	0.385696	0.140028	0.341234	1.11422	0.360785	0.303041	1.57209	2.67679	1.75441	1.26609	0.241692	0.126032	0.108553	0.0939671	0.636095	0.551334	0.789834	2.59271
PI424613	W	2020	1	1.59861	2.48585	7.10141	1.21387	12.3997	15.9861	24.8585	71.0141	12.1387	123.997	12.8923	20.0476	57.2706	9.78947	0.643084	0.225112	1.31696	1.55501	0.350051	2.04788	4.44223	2.85673	5.85023	0.759327	0.488311	0.170934	0.166743	0.19225	0.43209	0.148004	0.28573	0.883865	0.29895	0.250745	1.73864	2.52496	1.91944	1.34031	0.297192	0.139525	0.126613	0.108518	0.575163	0.4912	0.746096	2.31433
PI424613	W	2020	2	1.46187	2.24667	6.30481	1.03343	11.0468	14.6187	22.4667	63.0481	10.3343	110.468	13.2334	20.3377	57.0738	9.35506	0.650683	0.231865	1.41457	1.53685	0.356341	2.17398	4.31285	2.8063	6.10084	0.706927	0.459985	0.163912	0.170949	0.199212	0.445678	0.152518	0.28927	0.900359	0.306158	0.2553	1.70008	2.52668	1.92214	1.32958	0.278664	0.13306	0.120848	0.103206	0.588207	0.50537	0.752118	2.24377
PI424613	W	2021	1	2.12946	3.6478	10.7208	1.87026	18.3683	21.2946	36.478	107.208	18.7026	183.683	11.5931	19.8592	58.3657	10.182	0.583766	0.198629	1.13859	1.71301	0.340255	1.95042	5.0345	2.93897	5.73224	0.878279	0.512709	0.174452	0.148203	0.169125	0.385908	0.131134	0.28387	0.912013	0.289714	0.247804	1.85569	2.68038	1.94285	1.40186	0.323728	0.145543	0.130163	0.113363	0.538884	0.458839	0.713336	2.59129
PI424613	W	2021	2	2.01981	2.61887	8.04317	1.43114	14.113	20.1981	26.1887	80.4317	14.3114	141.13	14.3117	18.5565	56.9912	10.1406	0.771253	0.251121	1.41133	1.29659	0.325602	1.82992	3.98214	3.07123	5.6201	0.708552	0.546473	0.177933	0.18944	0.213188	0.498717	0.167021	0.260248	0.758883	0.276418	0.227844	1.73393	2.33071	1.98596	1.32511	0.308523	0.142219	0.134228	0.11285	0.576723	0.489606	0.754656	2.00514
PI424614	B	2020	1	1.68481	3.13806	7.85156	1.2966	13.971	16.8481	31.3806	78.5156	12.966	139.71	12.0593	22.4612	56.1989	9.2806	0.536897	0.214583	1.29941	1.86256	0.399673	2.42023	4.66019	2.50204	6.05552	0.769578	0.413184	0.165139	0.15331	0.18417	0.37992	0.13713	0.329062	1.05254	0.343027	0.289677	1.62798	2.63351	1.7705	1.28305	0.268843	0.135963	0.117984	0.1023	0.614257	0.527196	0.779395	2.63213
PI424614	B	2020	2	1.64072	2.68902	7.25483	1.17688	12.7615	16.4072	26.8902	72.5483	11.7688	127.615	12.8568	21.0714	56.8496	9.22217	0.610153	0.226155	1.39412	1.63893	0.370652	2.28487	4.42175	2.69795	6.16445	0.717299	0.437662	0.162221	0.164998	0.194589	0.424407	0.147537	0.302288	0.954366	0.318917	0.266968	1.67558	2.57483	1.87662	1.31747	0.271814	0.1323	0.118353	0.101591	0.596807	0.513506	0.759028	2.35623
PI424614	B	2021	1	1.55583	3.77785	9.6315	1.49179	16.457	15.5583	37.7785	96.315	14.9179	164.57	9.45395	22.9559	58.5253	9.06481	0.411831	0.161536	1.04293	2.42818	0.392239	2.53242	6.19057	2.54947	6.45632	0.958839	0.394879	0.154887	0.116026	0.139872	0.295245	0.10441	0.33769	1.2396	0.339634	0.297958	1.80579	3.16033	1.82773	1.41111	0.279693	0.133347	0.11125	0.0996843	0.553775	0.479506	0.708662	3.38702
PI424614	B	2021	2	1.74179	4.43991	9.8056	1.40303	17.3903	17.4179	44.3991	98.056	14.0303	173.903	10.0159	25.5309	56.3853	8.06789	0.392304	0.177633	1.24145	2.54904	0.452793	3.16451	5.6296	2.20851	6.98886	0.80551	0.316005	0.143085	0.12227	0.155398	0.298102	0.111307	0.384494	1.41181	0.396115	0.342839	1.58623	3.11801	1.6782	1.29281	0.226965	0.121502	0.0984895	0.0877592	0.630426	0.551513	0.773511	3.35455
PI424614	W	2020	1	1.86053	3.64096	7.93743	1.25253	14.6914	18.6053	36.4096	79.3743	12.5253	146.914	12.664	24.7829	54.0275	8.52556	0.510999	0.234399	1.48542	1.95695	0.458708	2.90689	4.26622	2.18004	6.33713	0.673211	0.34401	0.1578	0.16069	0.202452	0.380205	0.145004	0.371604	1.16958	0.396189	0.329484	1.44278	2.54972	1.62204	1.17522	0.227671	0.127836	0.108178	0.0932015	0.693108	0.598642	0.850908	2.63016
PI424614	W	2020	2	1.67971	3.03343	6.3203	0.901236	11.9347	16.7971	30.3343	63.203	9.01236	119.347	14.0742	25.4169	52.9575	7.5514	0.553732	0.265764	1.86378	1.80593	0.47995	3.36586	3.76274	2.08355	7.01293	0.536543	0.297101	0.142594	0.179576	0.232597	0.4269	0.163794	0.379178	1.17532	0.420053	0.340787	1.341	2.44884	1.60631	1.12574	0.191218	0.112654	0.0963504	0.0816822	0.745714	0.65265	0.888307	2.34247
PI424614	W	2021	1	1.28594	2.86574	7.19966	1.05411	12.4055	12.8594	28.6574	71.9966	10.5411	124.055	10.366	23.1007	58.0362	8.49714	0.44873	0.178612	1.21994	2.22851	0.398038	2.71864	5.59873	2.51232	6.83009	0.819716	0.367831	0.146411	0.127759	0.155801	0.32806	0.115648	0.337718	1.22465	0.347204	0.300401	1.73415	3.07671	1.83672	1.38301	0.253899	0.124223	0.104726	0.092862	0.57665	0.503005	0.723061	3.04823
PI424614	W	2021	2	1.24097	3.56696	7.49343	1.01019	13.3115	12.4097	35.6696	74.9343	10.1019	133.115	9.32251	26.796	56.2927	7.58881	0.347907	0.165608	1.22845	2.87433	0.476011	3.53098	6.03837	2.10079	7.41786	0.814031	0.283207	0.13481	0.1122	0.145934	0.271123	0.10281	0.40838	1.5845	0.419463	0.366045	1.55856	3.3287	1.63714	1.28795	0.210109	0.115656	0.0913339	0.0821201	0.641619	0.565397	0.776428	3.68836
PI430598B	B	2020	1	1.4611	2.50633	8.76381	1.95736	14.6886	14.611	25.0633	87.6381	19.5736	146.886	9.94718	17.0631	59.664	13.3257	0.582965	0.16672	0.746464	1.71537	0.285986	1.28046	5.99808	3.49667	4.47735	1.33965	0.780968	0.223346	0.129644	0.136282	0.32733	0.110459	0.24512	0.733174	0.233774	0.205736	2.20894	2.56367	1.96335	1.47918	0.493358	0.191431	0.173677	0.153745	0.452706	0.370056	0.676052	3.05502
PI430598B	B	2020	2	1.38578	2.49405	8.45961	1.86636	14.2058	13.8578	24.9405	84.5961	18.6636	142.058	9.75504	17.5566	59.5504	13.138	0.555635	0.163812	0.742505	1.79974	0.294819	1.33632	6.10458	3.39192	4.53268	1.34679	0.748326	0.22062	0.126513	0.134204	0.31781	0.108095	0.253322	0.766894	0.241532	0.212953	2.18041	2.60124	1.94009	1.47221	0.481042	0.189567	0.170387	0.151252	0.45863	0.375735	0.67925	3.14654
PI430598B	B	2021	1	1.31395	3.56996	9.53858	1.44675	15.8692	13.1395	35.6996	95.3858	14.4675	158.692	8.27988	22.4961	60.1073	9.11666	0.368058	0.137752	0.908214	2.71696	0.374266	2.46758	7.25945	2.6719	6.59313	1.10106	0.405255	0.151673	0.100236	0.11961	0.261916	0.0902733	0.328952	1.29314	0.324976	0.290258	1.95306	3.45513	1.90136	1.50673	0.296226	0.133309	0.110367	0.100312	0.512017	0.444586	0.66369	3.81802
PI430598B	B	2021	2	1.29507	3.6241	8.07907	1.18949	14.1877	12.9507	36.241	80.7907	11.8949	141.877	9.1281	25.5439	56.9441	8.38395	0.35735	0.1603	1.08876	2.79838	0.448579	3.04676	6.23832	2.22926	6.79203	0.918476	0.328217	0.147231	0.11066	0.139727	0.269045	0.10045	0.386606	1.45865	0.39101	0.343073	1.64236	3.25171	1.67839	1.32256	0.241807	0.126891	0.101638	0.0915118	0.608878	0.530737	0.75611	3.71686
PI430598B	W	2020	1	1.71734	1.82735	2.45286	0.093004	6.09056	17.1734	18.2735	24.5286	0.93004	60.9056	28.1968	30.003	40.2731	1.52702	0.9398	0.70014	18.4653	1.06406	0.744989	19.6481	1.42829	1.3423	26.3737	0.0541557	0.0508955	0.0379166	0.401229	0.674563	0.894284	0.392696	0.438193	1.00939	0.717773	0.428633	0.69198	1.35491	1.27729	0.674288	0.0262375	0.022302	0.0217288	0.015507	1.44513	1.39234	1.48305	1.11821
PI430598B	W	2020	2	1.63027	3.23136	6.59676	0.863623	12.322	16.3027	32.3136	65.9676	8.63623	123.22	13.2305	26.2243	53.5364	7.00878	0.504513	0.247131	1.88771	1.98211	0.489841	3.74164	4.04643	2.04148	7.63847	0.529744	0.267263	0.130916	0.165878	0.218523	0.398113	0.152479	0.392774	1.29571	0.433136	0.35546	1.3569	2.64517	1.61094	1.15222	0.177641	0.104974	0.0878726	0.0753704	0.736972	0.651659	0.867888	2.51185
PI430598B	W	2021	1	1.256	2.72772	4.66382	0.587984	9.23553	12.56	27.2772	46.6382	5.87984	92.3553	13.5997	29.5351	50.4987	6.36654	0.460458	0.269307	2.13612	2.17175	0.584868	4.63911	3.71323	1.70979	7.93189	0.468139	0.215558	0.126073	0.169924	0.239156	0.378804	0.157403	0.460778	1.47925	0.519387	0.419146	1.17072	2.52921	1.40659	1.02015	0.147596	0.0993245	0.0795481	0.0679943	0.854176	0.758544	0.980249	2.63989
PI430598B	W	2021	2	1.63703	3.64648	6.9998	1.03094	13.3143	16.3703	36.4648	69.998	10.3094	133.143	12.2953	27.3878	52.5737	7.74314	0.448934	0.233868	1.5879	2.2275	0.520941	3.53704	4.27591	1.9196	6.78972	0.629763	0.282722	0.147281	0.153765	0.203845	0.349986	0.14019	0.422201	1.36676	0.454065	0.377179	1.32484	2.62364	1.49651	1.10854	0.195124	0.119366	0.0968358	0.0839302	0.754809	0.657911	0.90209	2.85726
PI437126A	B	2020	1	1.55331	2.77373	9.43504	1.98411	15.7462	15.5331	27.7373	94.3504	19.8411	157.462	9.86467	17.6153	59.9195	12.6006	0.560007	0.164632	0.782873	1.78569	0.293982	1.39797	6.07415	3.40157	4.75529	1.27735	0.715322	0.210292	0.127229	0.136027	0.326473	0.109443	0.252425	0.784111	0.242902	0.213817	2.18048	2.66721	1.98305	1.49498	0.458538	0.180565	0.162515	0.144172	0.458614	0.378928	0.668906	3.06304
PI437126A	B	2020	2	1.25386	2.44552	7.99462	1.76416	13.4582	12.5386	24.4552	79.9462	17.6416	134.582	9.31671	18.1713	59.4036	13.1085	0.512717	0.156837	0.710739	1.95039	0.305895	1.38622	6.37603	3.2691	4.53169	1.40699	0.721386	0.220668	0.1201	0.128485	0.297851	0.102739	0.264423	0.810305	0.250596	0.222064	2.16108	2.64897	1.89911	1.46327	0.476881	0.190751	0.168979	0.15086	0.462733	0.379081	0.683401	3.35738
PI437126A	B	2021	1	1.45222	4.34824	10.4072	1.38025	17.5879	14.5222	43.4824	104.072	13.8025	175.879	8.25693	24.723	59.1724	7.84772	0.333978	0.13954	1.05214	2.99421	0.417812	3.15034	7.1664	2.39342	7.54008	0.95044	0.317426	0.132625	0.0984193	0.123201	0.253508	0.0900005	0.36665	1.53514	0.368889	0.328426	1.7942	3.67424	1.81674	1.44932	0.237955	0.116384	0.0935417	0.0851603	0.557353	0.492089	0.689977	3.94465
PI437126A	B	2021	2	1.30392	3.47884	9.33789	1.35714	15.4778	13.0392	34.7884	93.3789	13.5714	154.778	8.42445	22.4763	60.3309	8.7683	0.374814	0.139637	0.960785	2.66799	0.372551	2.56336	7.1614	2.6842	6.88057	1.04082	0.390113	0.145337	0.101736	0.121918	0.269629	0.0919946	0.326903	1.30731	0.325276	0.289929	1.95241	3.50909	1.93092	1.52085	0.283757	0.127529	0.105888	0.0961103	0.512189	0.447195	0.657525	3.7088
PI437126A	W	2020	1	1.76962	3.16913	8.89546	1.41299	15.2472	17.6962	31.6913	88.9546	14.1299	152.472	11.6062	20.785	58.3416	9.26723	0.558394	0.198935	1.25239	1.79085	0.356264	2.24285	5.02676	2.80691	6.29547	0.798472	0.445862	0.158844	0.146679	0.171667	0.386201	0.131301	0.29715	0.995762	0.30743	0.262387	1.80116	2.79501	1.94134	1.40047	0.286103	0.132488	0.117119	0.102138	0.555199	0.479097	0.714044	2.58932
PI437126A	W	2020	2	1.25919	2.39698	6.20977	0.976	10.8419	12.5919	23.9698	62.0977	9.76	108.419	11.614	22.1084	57.2755	9.00208	0.525323	0.202775	1.29015	1.90359	0.386001	2.45592	4.93158	2.59067	6.36247	0.775104	0.40718	0.157172	0.146302	0.175233	0.373316	0.131401	0.320925	1.07238	0.333572	0.283835	1.69844	2.77819	1.84104	1.34058	0.266947	0.130674	0.113399	0.0989263	0.588775	0.508806	0.745947	2.6787
PI437126A	W	2021	1	2.02139	4.0555	9.66245	1.34408	17.0834	20.2139	40.555	96.6245	13.4408	170.834	11.8325	23.7394	56.5604	7.86772	0.498432	0.209201	1.50393	2.00629	0.419718	3.01732	4.78009	2.38255	7.18891	0.664925	0.33142	0.139103	0.147354	0.183654	0.374361	0.134205	0.347104	1.20503	0.368464	0.311293	1.59003	2.87105	1.78948	1.30205	0.221178	0.115037	0.0979794	0.0853959	0.628919	0.552118	0.768022	2.67122
PI437126A	W	2021	2	2.02751	3.79487	8.7007	1.2739	15.797	20.2751	37.9487	87.007	12.739	157.97	12.8348	24.0228	55.0782	8.0642	0.534276	0.233028	1.59158	1.87169	0.436157	2.97894	4.29133	2.29275	6.82997	0.628308	0.33569	0.146413	0.162258	0.203267	0.4	0.147247	0.353729	1.14947	0.380454	0.316184	1.49435	2.63545	1.71653	1.22609	0.218794	0.118743	0.101948	0.0877155	0.669185	0.583721	0.815599	2.5
PI437127A	B	2020	1	1.97204	2.8961	9.3792	1.39156	15.6389	19.7204	28.961	93.792	13.9156	156.389	12.6098	18.5186	59.9735	8.89807	0.680929	0.210257	1.41714	1.46858	0.308779	2.08119	4.75609	3.23856	6.74006	0.705645	0.480494	0.148367	0.160651	0.183092	0.459934	0.144294	0.255135	0.861012	0.268886	0.227274	1.92665	2.78844	2.18749	1.49835	0.28585	0.122591	0.113363	0.0976716	0.519036	0.451978	0.667403	2.17423
PI437127A	B	2020	2	2.04872	3.18875	10.2671	1.58661	17.0912	20.4872	31.8875	102.671	15.8661	170.912	11.987	18.6573	60.0724	9.28323	0.642484	0.199543	1.29126	1.55646	0.31058	2.00979	5.01146	3.21978	6.47107	0.77444	0.497565	0.154534	0.152255	0.172834	0.429019	0.136196	0.258916	0.877155	0.269009	0.229367	1.96031	2.82425	2.15001	1.50454	0.302935	0.128827	0.117913	0.102332	0.510123	0.441843	0.664657	2.3309
PI437127A	B	2021	1	1.97475	4.45735	9.58945	1.18543	17.207	19.7475	44.5735	95.8945	11.8543	172.07	11.4764	25.9043	55.73	6.88924	0.443032	0.205929	1.66585	2.25718	0.464818	3.76011	4.85604	2.15138	8.08943	0.600294	0.265949	0.123618	0.140583	0.183273	0.34996	0.129643	0.385444	1.41048	0.41368	0.349607	1.49087	3.03447	1.69942	1.25887	0.184299	0.102509	0.0843914	0.0739897	0.670748	0.596953	0.794366	2.85747
PI437127A	B	2021	2	2.18572	4.44875	9.27349	1.23907	17.147	21.8572	44.4875	92.7349	12.3907	171.47	12.7469	25.9447	54.0822	7.22617	0.491311	0.235696	1.76399	2.03537	0.479728	3.59039	4.24276	2.08451	7.48421	0.566895	0.278522	0.133615	0.159283	0.207915	0.38428	0.146091	0.388225	1.29898	0.423185	0.350343	1.39777	2.70775	1.63041	1.1778	0.186763	0.108129	0.0902967	0.0778902	0.715424	0.6311	0.849039	2.60227
PI437127A	W	2020	1	2.04629	2.24667	4.38126	0.578599	9.25282	20.4629	22.4667	43.8126	5.78599	92.5282	22.1154	24.2809	47.3505	6.25322	0.910812	0.467057	3.53663	1.09792	0.512791	3.88295	2.14107	1.95011	7.57217	0.282755	0.257536	0.132062	0.308738	0.412571	0.724283	0.28395	0.349538	0.855909	0.452971	0.320671	1.02057	1.66912	1.55074	0.899353	0.134779	0.0900187	0.0872972	0.0667033	0.979848	0.865542	1.11191	1.38068
PI437127A	W	2020	2	1.74001	2.76886	6.36183	0.87758	11.7483	17.4001	27.6886	63.6183	8.7758	117.483	14.8108	23.5682	54.1512	7.46986	0.628423	0.273508	1.98274	1.59128	0.435229	3.1551	3.6562	2.29764	7.24928	0.504353	0.316947	0.137945	0.190568	0.240353	0.477182	0.173858	0.341756	1.05779	0.38247	0.308356	1.41096	2.43041	1.74467	1.18108	0.194634	0.108319	0.0961133	0.080729	0.708738	0.622823	0.846682	2.09564
PI437127A	W	2021	1	2.27775	5.03897	11.108	1.42711	19.8518	22.7775	50.3897	111.08	14.2711	198.518	11.4737	25.3829	55.9546	7.18879	0.452027	0.205055	1.59606	2.21226	0.453634	3.5309	4.87675	2.20442	7.78359	0.626543	0.283214	0.128475	0.141063	0.181709	0.352261	0.129608	0.376442	1.3601	0.401988	0.340175	1.51817	2.99823	1.71789	1.27038	0.195048	0.106614	0.0883823	0.0774561	0.658688	0.583697	0.787164	2.8388
PI437127A	W	2021	2	2.13015	5.22388	10.8425	1.34192	19.5385	21.3015	52.2388	108.425	13.4192	195.385	10.9024	26.7364	55.4932	6.86807	0.407773	0.196463	1.5874	2.45235	0.481796	3.89285	5.09001	2.07557	8.07988	0.629962	0.256881	0.123764	0.132585	0.174826	0.324432	0.122364	0.402684	1.50454	0.428734	0.364934	1.47436	3.12278	1.65136	1.24685	0.182473	0.103442	0.0835232	0.0737456	0.678259	0.60356	0.802024	3.08231
PI437478	B	2020	1	1.62669	2.00409	8.12254	1.39353	13.1469	16.2669	20.0409	81.2254	13.9353	131.469	12.3732	15.2439	61.7831	10.5997	0.811685	0.200269	1.16732	1.232	0.246732	1.43814	4.99328	4.05297	5.82876	0.856663	0.695341	0.171563	0.160635	0.170942	0.478774	0.141204	0.205564	0.663559	0.210601	0.179856	2.23713	2.68939	2.39065	1.61665	0.383809	0.142937	0.13761	0.118565	0.447001	0.381543	0.618564	2.08867
PI437478	B	2020	2	1.42265	2.05985	7.18013	1.15365	11.8163	14.2265	20.5985	71.8013	11.5365	118.163	12.0397	17.4323	60.7647	9.76322	0.690655	0.198137	1.23317	1.4479	0.286882	1.78551	5.04702	3.48575	6.22384	0.810918	0.560064	0.160672	0.153966	0.170708	0.442709	0.136877	0.23944	0.79954	0.247169	0.211128	2.06178	2.787	2.23436	1.54873	0.331271	0.134102	0.124854	0.108196	0.485019	0.417877	0.645691	2.25882
PI437478	B	2021	1	2.06275	3.94681	9.47679	1.29372	16.7801	20.6275	39.4681	94.7679	12.9372	167.801	12.2929	23.5208	56.4765	7.70985	0.522638	0.217664	1.59444	1.91337	0.416471	3.05075	4.59424	2.40113	7.32523	0.62718	0.327788	0.136514	0.153666	0.191519	0.393616	0.140158	0.342025	1.17588	0.366446	0.307545	1.57695	2.82344	1.80837	1.29761	0.215277	0.112112	0.0963764	0.0835393	0.634135	0.557965	0.770649	2.54055
PI437478	B	2021	2	1.84769	4.34817	9.24134	1.1702	16.6074	18.4769	43.4817	92.4134	11.702	166.074	11.1257	26.1821	55.6459	7.04626	0.424934	0.199937	1.57895	2.35331	0.470513	3.71575	5.00157	2.12534	7.89723	0.633333	0.269125	0.126627	0.135964	0.177465	0.334824	0.125184	0.392115	1.4408	0.41763	0.354686	1.49153	3.06219	1.67465	1.25458	0.188868	0.105528	0.0861105	0.0758039	0.670451	0.595096	0.797077	2.98664
PI437478	W	2020	1	1.52363	2.77483	8.87678	1.37748	14.5527	15.2363	27.7483	88.7678	13.7748	145.527	10.4697	19.0674	60.9974	9.46544	0.549091	0.171642	1.1061	1.82119	0.312594	2.01442	5.82607	3.19904	6.44423	0.904076	0.49642	0.155178	0.130766	0.148585	0.366936	0.116941	0.2668	0.956471	0.270602	0.235596	2.06511	3.05979	2.1378	1.56393	0.320459	0.132445	0.118222	0.104551	0.484236	0.419187	0.639414	2.72527
PI437478	W	2020	2	1.57254	2.15123	7.39501	1.12425	12.243	15.7254	21.5123	73.9501	11.2425	122.43	12.8444	17.571	60.4018	9.18276	0.730999	0.21265	1.39875	1.36799	0.290903	1.91348	4.70257	3.43757	6.57774	0.714923	0.522608	0.152028	0.164729	0.184587	0.480096	0.147373	0.23989	0.797699	0.252514	0.213166	1.98589	2.74215	2.25769	1.52537	0.301911	0.125368	0.117769	0.101113	0.503552	0.437101	0.65558	2.08291
PI437478	W	2021	1	1.5249	3.47604	9.58158	1.28013	15.8626	15.249	34.7604	95.8158	12.8013	158.626	9.61315	21.9133	60.4034	8.07007	0.438689	0.159149	1.19121	2.27952	0.362783	2.71538	6.28342	2.75647	7.48487	0.839483	0.368272	0.133603	0.116782	0.140392	0.320615	0.106356	0.312974	1.23922	0.320027	0.280629	1.91596	3.41586	2.01456	1.52547	0.255978	0.115259	0.0980368	0.087785	0.521932	0.460419	0.655535	3.119
PI437478	W	2021	2	1.44192	3.33532	9.22558	1.23379	15.2366	14.4192	33.3532	92.2558	12.3379	152.366	9.46352	21.8902	60.5487	8.09756	0.432318	0.156296	1.16869	2.31311	0.36153	2.70331	6.39812	2.76602	7.4774	0.855661	0.369917	0.133736	0.114794	0.137859	0.31558	0.104527	0.312662	1.24652	0.318884	0.280249	1.93115	3.44789	2.01912	1.53477	0.258265	0.115659	0.098225	0.0881104	0.517826	0.456743	0.651562	3.16877
PI437798	B	2020	1	2.12878	3.81807	8.22455	1.13909	15.3105	21.2878	38.1807	82.2455	11.3909	153.105	13.9041	24.9376	53.7184	7.43992	0.557555	0.258833	1.86885	1.79355	0.464228	3.35186	3.8635	2.15411	7.22029	0.535089	0.298342	0.138499	0.176771	0.227346	0.429436	0.161495	0.368777	1.16837	0.407755	0.332225	1.38301	2.51679	1.65913	1.16069	0.191545	0.110021	0.0945881	0.0803794	0.723061	0.6351	0.861559	2.32863
PI437798	B	2020	2	1.96973	4.24071	7.30959	0.975921	14.496	19.6973	42.4071	73.0959	9.75921	144.96	13.5881	29.2544	50.4251	6.73237	0.464481	0.269471	2.01833	2.15294	0.580157	4.34534	3.71097	1.72367	7.48994	0.49546	0.230132	0.133512	0.170535	0.237731	0.377586	0.157248	0.457006	1.43965	0.511822	0.413516	1.17699	2.48149	1.40121	1.01715	0.157142	0.105172	0.0844931	0.0721833	0.849628	0.749553	0.98314	2.6484
PI437798	B	2021	1	3.33952	5.80074	12.9118	1.58931	23.6413	33.3952	58.0074	129.118	15.8931	236.413	14.1258	24.5364	54.6152	6.72261	0.575706	0.258642	2.10124	1.737	0.449261	3.64984	3.86635	2.22588	8.12411	0.47591	0.273985	0.12309	0.178465	0.230295	0.451894	0.164494	0.356941	1.1769	0.400022	0.325143	1.41262	2.61964	1.74718	1.20338	0.17388	0.0977962	0.0849333	0.0720711	0.707903	0.630317	0.830993	2.21291
PI437798	B	2021	2	3.29836	6.3066	13.1454	1.68417	24.4346	32.9836	63.066	131.454	16.8417	244.346	13.4988	25.8102	53.7985	6.89258	0.523002	0.250914	1.95845	1.91204	0.479757	3.74463	3.98543	2.08439	7.80528	0.510608	0.267049	0.128118	0.169564	0.222418	0.412772	0.156053	0.383525	1.26574	0.425272	0.347894	1.36861	2.6383	1.64507	1.16443	0.175344	0.10242	0.0865808	0.0740282	0.73067	0.647689	0.858789	2.42265
PI437798	W	2020	1	2.2791	4.03371	9.18362	1.19297	16.6894	22.791	40.3371	91.8362	11.9297	166.894	13.656	24.1693	55.0266	7.14809	0.565014	0.24817	1.91044	1.76987	0.439229	3.38122	4.02949	2.27672	7.69809	0.52344	0.295751	0.129902	0.172433	0.219639	0.436051	0.158158	0.351898	1.16176	0.388732	0.318727	1.45476	2.64499	1.75706	1.22354	0.188977	0.104074	0.0902583	0.0769838	0.6874	0.608371	0.817302	2.29331
PI437798	W	2020	2	2.21065	3.43789	7.80573	0.993196	14.4475	22.1065	34.3789	78.0573	9.93196	144.475	15.3013	23.7958	54.0284	6.87454	0.643024	0.283208	2.22579	1.55515	0.440431	3.46144	3.53097	2.2705	7.8592	0.449279	0.288897	0.127239	0.196613	0.25124	0.498895	0.180655	0.343227	1.07305	0.390717	0.312264	1.3819	2.43636	1.76158	1.17526	0.175833	0.0991573	0.0883343	0.0738202	0.72364	0.641957	0.850879	2.00443
PI437798	W	2021	1	2.16971	3.72821	9.96914	1.24941	17.1165	21.6971	37.2821	99.6914	12.4941	171.165	12.6762	21.7814	58.243	7.29947	0.581971	0.217643	1.73659	1.7183	0.373975	2.98397	4.59469	2.67397	7.97907	0.575843	0.335124	0.125328	0.158404	0.193404	0.435893	0.145163	0.30713	1.0904	0.332326	0.278469	1.69028	2.9157	2.00279	1.39481	0.211839	0.102927	0.0912156	0.0787425	0.591618	0.525729	0.716946	2.29414
PI437798	W	2021	2	1.80896	2.1246	5.08989	0.513824	9.53728	18.0896	21.246	50.8989	5.13824	95.3728	18.9672	22.2768	53.3684	5.38753	0.851433	0.355402	3.52058	1.17449	0.417416	4.13489	2.81372	2.39569	9.90592	0.284044	0.241844	0.10095	0.250739	0.322814	0.68562	0.234069	0.307965	0.914681	0.379142	0.286618	1.29397	2.19129	1.92914	1.14447	0.130626	0.0744796	0.071221	0.0569431	0.772818	0.701956	0.873768	1.45853
PI438282A	B	2020	1	1.51105	1.86439	6.56706	1.04617	10.9887	15.1105	18.6439	65.6706	10.4617	109.887	13.751	16.9665	59.7621	9.52046	0.810482	0.230096	1.44436	1.23383	0.2839	1.78211	4.34602	3.52237	6.27723	0.692346	0.561134	0.159306	0.179216	0.198477	0.519162	0.159434	0.230795	0.729067	0.244888	0.204332	1.94554	2.56804	2.25629	1.48522	0.309936	0.129507	0.12408	0.105222	0.513996	0.443365	0.673302	1.92618
PI438282A	B	2020	2	1.19772	1.60245	5.65327	0.920947	9.37439	11.9772	16.0245	56.5327	9.20947	93.7439	12.7765	17.0939	60.3055	9.82408	0.74743	0.211863	1.30053	1.33792	0.283456	1.74	4.72002	3.52789	6.13854	0.768916	0.574712	0.162905	0.165073	0.182185	0.474646	0.14648	0.233901	0.756348	0.243748	0.206184	2.0189	2.66831	2.24034	1.51924	0.32889	0.134425	0.126927	0.108943	0.495319	0.425932	0.658224	2.10683
PI438282A	B	2021	1	1.27009	2.28288	7.12248	1.21038	11.8858	12.7009	22.8288	71.2248	12.1038	118.858	10.6857	19.2067	59.9241	10.1834	0.556354	0.178321	1.04933	1.79742	0.320518	1.88609	5.60786	3.11995	5.88451	0.952986	0.530197	0.169938	0.135039	0.152419	0.363583	0.119642	0.272012	0.920344	0.273961	0.237727	2.00465	2.87143	2.03892	1.49527	0.340666	0.14422	0.12869	0.113379	0.498839	0.426381	0.668777	2.7504
PI438282A	B	2021	2	0.848312	1.36885	5.70849	1.0346	8.96025	8.48312	13.6885	57.0849	10.346	89.6025	9.4675	15.2769	63.7091	11.5465	0.619725	0.148605	0.819945	1.61362	0.239792	1.32308	6.72924	4.17028	5.51761	1.21959	0.755813	0.181238	0.119863	0.125805	0.352956	0.104576	0.208768	0.726988	0.203001	0.180316	2.57468	3.03174	2.37513	1.75551	0.46663	0.15779	0.146184	0.130538	0.388397	0.328805	0.569635	2.83321
PI438282A	W	2020	1	1.71243	1.58811	6.2689	1.09335	10.6628	17.1243	15.8811	62.689	10.9335	106.628	16.0599	14.8939	58.7923	10.2539	1.07828	0.273163	1.56623	0.927399	0.253331	1.45252	3.66082	3.9474	5.73367	0.638478	0.68846	0.174408	0.21795	0.232596	0.63862	0.191325	0.198978	0.566013	0.21571	0.175004	1.89936	2.23428	2.33787	1.42673	0.331264	0.136988	0.139156	0.114254	0.526494	0.448306	0.700903	1.56588
PI438282A	W	2020	2	1.78743	1.91667	6.85358	1.18531	11.743	17.8743	19.1667	68.5358	11.8531	117.43	15.2213	16.3218	58.3632	10.0938	0.932571	0.260803	1.50799	1.0723	0.27966	1.61702	3.83432	3.57577	5.7821	0.663136	0.618422	0.172948	0.203806	0.222348	0.576223	0.179541	0.221811	0.644748	0.238425	0.195055	1.85027	2.30547	2.20942	1.40172	0.319999	0.137173	0.135151	0.11227	0.540462	0.460773	0.71341	1.73544
PI438282A	W	2021	1	1.16584	2.41259	7.78278	1.30599	12.6672	11.6584	24.1259	77.8278	13.0599	126.672	9.20363	19.046	61.4404	10.31	0.483232	0.149798	0.892691	2.0694	0.309991	1.84734	6.67567	3.2259	5.95932	1.12021	0.54132	0.167804	0.11435	0.128273	0.313518	0.101366	0.269605	0.976036	0.265448	0.235269	2.17491	3.14859	2.09295	1.59339	0.36496	0.145943	0.128096	0.114951	0.459789	0.393721	0.627593	3.18961
PI438282A	W	2021	2	1.14257	1.91227	7.41014	1.262	11.727	11.4257	19.1227	74.1014	12.62	117.27	9.74307	16.3066	63.1889	10.7615	0.597494	0.15419	0.905366	1.67366	0.258061	1.51527	6.48552	3.87506	5.87176	1.10453	0.659948	0.170307	0.122561	0.131752	0.359947	0.107948	0.223586	0.795266	0.220507	0.194837	2.42571	3.0817	2.33444	1.71657	0.413114	0.147555	0.135372	0.120592	0.412251	0.352259	0.582557	2.77818
PI458181	B	2020	1	1.79627	2.01709	7.93446	1.36141	13.1092	17.9627	20.1709	79.3446	13.6141	131.092	13.7023	15.3868	60.5257	10.3852	0.890524	0.226388	1.31941	1.12293	0.254219	1.48161	4.41719	3.93361	5.8281	0.757913	0.674939	0.171583	0.180501	0.193233	0.531675	0.15878	0.207291	0.638788	0.216988	0.181849	2.0807	2.51275	2.34851	1.5333	0.357012	0.139909	0.136804	0.115887	0.480607	0.410221	0.65219	1.88085
PI458181	B	2020	2	1.86691	2.18951	8.44735	1.50764	14.0114	18.6691	21.8951	84.4735	15.0764	140.114	13.3242	15.6266	60.2891	10.7601	0.852662	0.221006	1.2383	1.1728	0.259195	1.45228	4.52477	3.8581	5.60305	0.807556	0.688572	0.178474	0.175513	0.187535	0.50496	0.153725	0.21228	0.648831	0.219941	0.185208	2.08246	2.50325	2.28483	1.5182	0.371666	0.14617	0.141737	0.120574	0.4802	0.407476	0.658675	1.98035
PI458181	B	2021	1	2.13339	3.85137	10.0464	1.52739	17.5585	21.3339	38.5137	100.464	15.2739	175.585	12.1502	21.9345	57.2165	8.69886	0.55393	0.212354	1.39676	1.80528	0.38336	2.52154	4.70911	2.60852	6.57747	0.715945	0.396583	0.152034	0.153506	0.18433	0.396632	0.138306	0.316211	1.05206	0.332768	0.280975	1.67866	2.74432	1.86778	1.33735	0.255213	0.125404	0.109902	0.0952765	0.595714	0.517098	0.747748	2.52123
PI458181	B	2021	2	1.82452	3.55283	8.17583	1.33131	14.8845	18.2452	35.5283	81.7583	13.3131	148.845	12.2578	23.8693	54.9285	8.94429	0.513539	0.22316	1.37047	1.94727	0.434553	2.66867	4.48109	2.30122	6.14118	0.729679	0.374719	0.162835	0.155561	0.19191	0.373559	0.139703	0.355271	1.1258	0.373701	0.313531	1.52042	2.59071	1.67395	1.2187	0.247578	0.133127	0.113509	0.0982288	0.657713	0.565611	0.820548	2.67695
PI458181	W	2020	1	2.60127	4.60033	13.1588	2.16655	22.5269	26.0127	46.0033	131.588	21.6655	225.269	11.5474	20.4215	58.4136	9.6176	0.565453	0.197683	1.20065	1.76849	0.349601	2.12334	5.0586	2.8604	6.07361	0.832882	0.470955	0.164647	0.146475	0.169737	0.384412	0.130549	0.291898	0.964871	0.300178	0.25662	1.8272	2.75992	1.94459	1.40463	0.300843	0.137471	0.121997	0.10641	0.547285	0.469915	0.711931	2.60138
PI458181	W	2020	2	1.64417	2.75417	7.10507	1.09963	12.603	16.4417	27.5417	71.0507	10.9963	126.03	13.0458	21.8532	56.3758	8.72514	0.596976	0.231408	1.4952	1.67511	0.387634	2.50462	4.32137	2.57975	6.46131	0.668807	0.399262	0.154767	0.166765	0.200394	0.426637	0.150031	0.314789	1.00378	0.335681	0.279643	1.6154	2.5895	1.84365	1.29231	0.250011	0.125683	0.111533	0.0955919	0.619042	0.536075	0.773809	2.34391
PI458181	W	2021	1	1.87013	3.62933	10.6276	1.59337	17.7204	18.7013	36.2933	106.276	15.9337	177.204	10.5535	20.4811	59.9736	8.99173	0.515281	0.175969	1.17369	1.94069	0.341502	2.27777	5.68281	2.92824	6.66987	0.852013	0.439026	0.149928	0.131173	0.153026	0.358076	0.117987	0.2904	1.04788	0.296977	0.257563	1.93248	3.06845	2.03488	1.49835	0.289732	0.127493	0.111761	0.0988013	0.517471	0.450003	0.667399	2.7927
PI458181	W	2021	2	2.59632	4.84173	13.2867	1.94709	22.6719	25.9632	48.4173	132.867	19.4709	226.719	11.4517	21.3557	58.6045	8.58815	0.536238	0.195407	1.33343	1.86485	0.364403	2.48665	5.11753	2.74421	6.82388	0.749944	0.402148	0.146544	0.143218	0.170431	0.38244	0.129327	0.304836	1.06566	0.317828	0.271548	1.78632	2.9244	1.95715	1.41572	0.261775	0.122589	0.107405	0.09395	0.55981	0.488259	0.706355	2.61479
PI464912	B	2020	1	1.69813	1.74909	8.84322	1.74596	14.0364	16.9813	17.4909	88.4322	17.4596	140.364	12.0981	12.4611	63.002	12.4388	0.970864	0.192027	0.972607	1.03001	0.197789	1.0018	5.20761	5.05588	5.06496	1.02816	0.998208	0.197435	0.160317	0.160365	0.485867	0.137631	0.165927	0.507853	0.165178	0.14235	2.56531	2.56765	2.53021	1.70285	0.506482	0.16563	0.164833	0.142058	0.389816	0.325542	0.587251	2.05817
PI464912	B	2020	2	1.6696	1.7808	9.10425	1.9347	14.4894	16.696	17.808	91.0425	19.347	144.894	11.5229	12.2904	62.8341	13.3526	0.937553	0.183387	0.862976	1.06661	0.195601	0.920456	5.45296	5.11244	4.70577	1.15878	1.08642	0.212505	0.153384	0.151246	0.44936	0.130236	0.165289	0.494078	0.16132	0.140126	2.63861	2.52594	2.45034	1.69064	0.560717	0.179574	0.177739	0.154102	0.378988	0.312566	0.591493	2.22539
PI464912	B	2021	1	1.55149	4.20552	11.9993	1.39668	19.153	15.5149	42.0552	119.993	13.9668	191.53	8.10052	21.9575	62.6498	7.29221	0.368918	0.129298	1.11085	2.71063	0.35048	3.01109	7.73404	2.85323	8.59133	0.900215	0.332106	0.116396	0.0957426	0.115818	0.276944	0.0881454	0.310352	1.42648	0.313939	0.281353	2.0843	4.07009	2.1419	1.67736	0.242604	0.10307	0.0861889	0.078658	0.479778	0.429756	0.596175	3.61084
PI464912	B	2021	2	1.53096	3.65813	10.5487	1.28411	17.0219	15.3096	36.5813	105.487	12.8411	170.219	8.99407	21.4907	61.9714	7.54382	0.41851	0.145132	1.19224	2.38943	0.346784	2.84878	6.89026	2.88364	8.21486	0.838756	0.351028	0.121731	0.107762	0.129383	0.309772	0.0988295	0.302833	1.29948	0.30915	0.273734	2.03287	3.74724	2.13441	1.6296	0.247462	0.106303	0.0903862	0.0815935	0.491916	0.438533	0.613647	3.22818
PI464912	W	2020	1	2.05289	3.13758	8.63282	1.17113	14.9944	20.5289	31.3758	86.3282	11.7113	149.944	13.691	20.925	57.5736	7.81042	0.654292	0.2378	1.75292	1.52837	0.363447	2.67911	4.20521	2.75143	7.37138	0.570477	0.373258	0.13566	0.174411	0.209394	0.476452	0.158628	0.293623	0.973189	0.320032	0.264622	1.66321	2.67766	2.00358	1.35702	0.22563	0.109597	0.0994976	0.0847213	0.601248	0.529426	0.736907	2.09885
PI464912	W	2020	2	1.92176	4.32776	7.86274	1.07924	15.1915	19.2176	43.2776	78.6274	10.7924	151.915	12.6502	28.488	51.7575	7.10425	0.444053	0.244413	1.78065	2.25198	0.550414	4.01	4.09144	1.81681	7.28543	0.561592	0.249377	0.13726	0.157644	0.214914	0.35542	0.144822	0.442308	1.44211	0.483982	0.398368	1.25814	2.62004	1.45418	1.07286	0.172692	0.110301	0.0885314	0.0764755	0.794827	0.698896	0.932087	2.81358
PI464912	W	2021	1	1.72313	2.85034	9.74635	1.28817	15.608	17.2313	28.5034	97.4635	12.8817	156.08	11.0401	18.2621	62.4446	8.25326	0.604535	0.176798	1.33766	1.65416	0.292452	2.21271	5.65618	3.41936	7.56606	0.747574	0.451934	0.132169	0.136792	0.156158	0.416365	0.124101	0.248515	0.946549	0.258312	0.223422	2.13106	3.23659	2.35504	1.66273	0.281661	0.112313	0.102262	0.0899569	0.46925	0.41447	0.601419	2.40174
PI464912	W	2021	2	1.74884	2.43637	8.52106	1.07096	13.7772	17.4884	24.3637	85.2106	10.7096	137.772	12.6937	17.6841	61.8488	7.77343	0.717803	0.205237	1.63296	1.39314	0.285924	2.27494	4.87242	3.49743	7.95644	0.612387	0.439573	0.125684	0.159603	0.182322	0.498622	0.145392	0.237235	0.864024	0.254	0.214832	2.03599	3.02187	2.42949	1.62115	0.255893	0.104282	0.0977386	0.0842863	0.491161	0.436322	0.616845	2.00553
PI464913	B	2020	1	1.71873	1.96323	6.95299	0.906936	11.5419	17.1873	19.6323	69.5299	9.06936	115.419	14.8912	17.0096	60.2414	7.85778	0.875458	0.247192	1.89509	1.14226	0.282358	2.16469	4.04543	3.5416	7.66647	0.527679	0.461961	0.130438	0.192764	0.21867	0.598824	0.174967	0.226395	0.747709	0.249777	0.204959	1.88839	2.64809	2.4225	1.51518	0.246319	0.104585	0.101717	0.0852788	0.52955	0.468447	0.659989	1.66994
PI464913	B	2020	2	1.47022	1.7486	6.57012	1.17864	10.9676	14.7022	17.486	65.7012	11.7864	109.676	13.4051	15.9433	59.9049	10.7466	0.840799	0.223774	1.24739	1.18935	0.266144	1.48358	4.4688	3.75736	5.57433	0.801675	0.674047	0.179394	0.176736	0.189736	0.502255	0.154803	0.217478	0.660133	0.225662	0.189674	2.04116	2.48036	2.24448	1.49407	0.366171	0.146591	0.141685	0.120405	0.489918	0.415398	0.669311	1.99102
PI464913	B	2021	1	1.57933	3.4565	9.96083	1.52492	16.5216	15.7933	34.565	99.6083	15.2492	165.216	9.55917	20.9211	60.2898	9.22987	0.456915	0.158554	1.03568	2.18859	0.347009	2.26667	6.30702	2.88177	6.53204	0.965551	0.441175	0.153092	0.117708	0.137503	0.317043	0.105695	0.299519	1.11347	0.300938	0.26456	1.978	3.20878	1.9996	1.51825	0.302815	0.13214	0.113653	0.101684	0.505562	0.438441	0.658654	3.15414
PI464913	B	2021	2	1.3501	3.10184	8.65904	1.27995	14.3909	13.501	31.0184	86.5904	12.7995	143.909	9.38158	21.5541	60.1701	8.89415	0.435257	0.155918	1.0548	2.2975	0.35822	2.42341	6.41364	2.79158	6.76513	0.948044	0.412642	0.147817	0.114796	0.135838	0.308115	0.103528	0.309901	1.17939	0.312088	0.274765	1.945	3.29235	1.97614	1.51068	0.287504	0.127878	0.108831	0.0976244	0.514138	0.447927	0.661955	3.24554
PI464913	W	2020	1	1.595	2.6373	7.83392	1.40718	13.4734	15.95	26.373	78.3392	14.0718	134.734	11.8382	19.5741	58.1436	10.4442	0.604787	0.203602	1.13347	1.65347	0.336651	1.87417	4.91154	2.97044	5.56709	0.882246	0.533571	0.179627	0.152323	0.172599	0.394365	0.134278	0.279703	0.878458	0.285388	0.24338	1.85098	2.6094	1.93694	1.38912	0.332487	0.149241	0.134386	0.116622	0.540253	0.457986	0.71988	2.53572
PI464913	W	2020	2	1.53504	2.75962	7.77648	1.43775	13.5089	15.3504	27.5962	77.7648	14.3775	135.089	11.3632	20.4282	57.5657	10.643	0.556252	0.197396	1.06767	1.79774	0.354867	1.91941	5.06597	2.81796	5.4088	0.936616	0.520995	0.184884	0.145694	0.166595	0.365716	0.1282	0.296366	0.928292	0.299495	0.256726	1.81073	2.61589	1.85271	1.35658	0.334775	0.154405	0.136459	0.119106	0.552263	0.46609	0.737146	2.73436
PI464913	W	2021	1	1.86332	2.63871	9.11898	1.40191	15.0229	18.6332	26.3871	91.1898	14.0191	150.229	12.4032	17.5645	60.7005	9.33181	0.706148	0.204334	1.32913	1.41613	0.289364	1.88222	4.89395	3.45586	6.50469	0.752374	0.531287	0.153735	0.158476	0.177106	0.461147	0.141594	0.240269	0.808123	0.250806	0.21307	2.02553	2.79276	2.25683	1.54456	0.311396	0.127652	0.119233	0.102923	0.493698	0.427912	0.647433	2.16851
PI464913	W	2021	2	1.75223	2.41004	7.99403	1.17753	13.3338	17.5223	24.1004	79.9403	11.7753	133.338	13.1412	18.0746	59.9531	8.83112	0.727054	0.219192	1.48806	1.37541	0.301479	2.0467	4.56222	3.31698	6.78884	0.672017	0.488593	0.147301	0.168417	0.19105	0.488417	0.151294	0.247278	0.822608	0.262773	0.220623	1.9206	2.72857	2.22826	1.49707	0.282905	0.120818	0.113179	0.0968655	0.520671	0.453823	0.667972	2.04743
PI470226	B	2020	1	1.75618	4.37666	6.64544	1.11861	13.8969	17.5618	43.7666	66.4544	11.1861	138.969	12.6372	31.4938	47.8196	8.04935	0.40126	0.264268	1.56997	2.49215	0.658596	3.91259	3.78403	1.51838	5.9408	0.636956	0.255585	0.168327	0.159333	0.226194	0.31958	0.144652	0.520931	1.52243	0.563709	0.459722	1.08358	2.31163	1.2093	0.916429	0.182397	0.133142	0.101488	0.0875399	0.922865	0.789903	1.09119	3.12911
PI470226	B	2020	2	1.34075	3.35073	4.98431	0.874423	10.5502	13.4075	33.5073	49.8431	8.74423	105.502	12.7083	31.7599	47.2436	8.2882	0.400136	0.268994	1.5333	2.49915	0.672257	3.83194	3.71755	1.48753	5.70011	0.65219	0.260965	0.175435	0.160857	0.228847	0.317325	0.145584	0.529756	1.51263	0.571922	0.465414	1.06242	2.25007	1.17967	0.895506	0.186385	0.138248	0.104909	0.0903723	0.941252	0.800768	1.11669	3.15134
PI470226	B	2021	1	1.60287	4.45981	6.37169	0.872573	13.3069	16.0287	44.5981	63.7169	8.72573	133.069	12.0453	33.5149	47.8825	6.55728	0.359403	0.251561	1.83694	2.78239	0.699941	5.1111	3.97518	1.42869	7.30218	0.544383	0.195653	0.136945	0.147982	0.22126	0.300591	0.13695	0.559255	1.80162	0.615633	0.504097	1.05097	2.57396	1.19491	0.91874	0.143925	0.10942	0.0805589	0.0701743	0.951502	0.836893	1.08845	3.32678
PI470226	B	2021	2	1.822	5.22439	7.6772	1.04145	15.7651	18.22	52.2439	76.772	10.4145	157.651	11.5572	33.1391	48.6976	6.6061	0.348749	0.237326	1.74948	2.86739	0.680507	5.01644	4.21361	1.46949	7.37161	0.571599	0.199345	0.135655	0.141223	0.208977	0.290783	0.130675	0.549982	1.8245	0.59922	0.495642	1.08952	2.6811	1.22525	0.949227	0.1478	0.109636	0.0807229	0.0707337	0.917834	0.808197	1.05349	3.43899
PI470226	W	2020	1	2.02201	2.80583	2.70096	0.39643	7.92522	20.2201	28.0583	27.0096	3.9643	79.2522	25.5136	35.4038	34.0805	5.00213	0.720646	0.748626	5.10055	1.38764	1.03883	7.07774	1.33578	0.962624	6.81321	0.196057	0.141288	0.146774	0.367185	0.652811	0.631432	0.342527	0.594082	1.16018	0.905869	0.548078	0.559455	1.11682	0.843454	0.517002	0.0821133	0.0839366	0.0719893	0.0526551	1.78745	1.55868	1.93423	1.5837
PI470226	W	2020	2	1.82654	3.02697	2.89965	0.405736	8.1589	18.2654	30.2697	28.9965	4.05736	81.589	22.3871	37.1002	35.5397	4.97292	0.603424	0.629919	4.50181	1.65721	1.04391	7.46044	1.58751	0.95794	7.14665	0.222133	0.13404	0.139926	0.308193	0.552596	0.532101	0.288446	0.640466	1.356	0.915768	0.58983	0.597434	1.29896	0.844714	0.551343	0.0835964	0.0858483	0.0684599	0.0523317	1.67383	1.46836	1.81375	1.87934
PI470226	W	2021	1	1.296	5.38712	6.6775	0.871341	14.232	12.96	53.8712	66.775	8.71341	142.32	9.10629	37.8523	46.919	6.12242	0.240574	0.194085	1.48737	4.15672	0.806757	6.18257	5.15238	1.23953	7.66348	0.672329	0.161745	0.130489	0.107422	0.171682	0.20708	0.100186	0.675628	2.48559	0.713636	0.609069	0.999158	3.08096	1.06696	0.883914	0.130379	0.109279	0.0722227	0.065217	1.00084	0.885318	1.13133	4.82905
PI470226	W	2021	2	1.76213	6.83157	7.24623	0.989518	16.8294	17.6213	68.3157	72.4623	9.89518	168.294	10.4705	40.593	43.0568	5.87968	0.257939	0.243179	1.78079	3.87689	0.942777	6.90394	4.11221	1.0607	7.32299	0.561548	0.144845	0.136556	0.125171	0.213961	0.225304	0.11695	0.75836	2.48272	0.829503	0.683303	0.843202	2.63342	0.926498	0.756137	0.115145	0.109844	0.0702892	0.0624699	1.18596	1.04346	1.32251	4.43844
PI471938	B	2020	1	2.44969	3.09023	11.988	1.9833	19.5112	24.4969	30.9023	119.88	19.833	195.112	12.5553	15.8382	61.4415	10.1649	0.792721	0.204345	1.23516	1.26148	0.257777	1.55812	4.89367	3.87932	6.04445	0.809614	0.641798	0.165441	0.162466	0.175337	0.482837	0.14358	0.214039	0.697098	0.221184	0.188188	2.16393	2.70426	2.36285	1.59346	0.358002	0.13737	0.131534	0.113151	0.462123	0.396522	0.627564	2.07109
PI471938	B	2020	2	1.39036	2.67166	6.42176	0.921772	11.4055	13.9036	26.7166	64.2176	9.21772	114.055	12.1902	23.4242	56.3038	8.08179	0.520409	0.216507	1.50835	1.92156	0.416032	2.8984	4.61879	2.40366	6.96675	0.662975	0.345019	0.143539	0.152897	0.189331	0.386916	0.138825	0.341989	1.1555	0.363811	0.305896	1.58093	2.77742	1.78708	1.28853	0.226925	0.117993	0.101367	0.0879237	0.63254	0.553142	0.776078	2.58454
PI471938	B	2021	1	1.59199	3.62938	10.3192	1.56989	17.1104	15.9199	36.2938	103.192	15.6989	171.104	9.30419	21.2115	60.3092	9.17506	0.438639	0.154275	1.01407	2.27978	0.351712	2.31187	6.48195	2.84323	6.57317	0.986122	0.432551	0.152134	0.114133	0.133903	0.306194	0.102587	0.304704	1.14786	0.305271	0.269221	1.97633	3.26362	1.98473	1.51948	0.300667	0.1318	0.112549	0.101019	0.505987	0.439174	0.658121	3.2659
PI471938	B	2021	2	1.34464	2.96846	8.91857	1.42157	14.6532	13.4464	29.6846	89.1857	14.2157	146.532	9.17639	20.258	60.8642	9.70141	0.452975	0.150768	0.945882	2.20763	0.33284	2.08815	6.63269	3.00445	6.27374	1.05721	0.478892	0.159395	0.113118	0.130041	0.306294	0.101035	0.289233	1.07311	0.287081	0.254045	2.06779	3.22411	2.03155	1.5552	0.329594	0.138511	0.11959	0.107437	0.483609	0.417122	0.643003	3.26484
PI471938	W	2020	1	1.74873	2.38045	8.27337	1.34539	13.7479	17.4873	23.8045	82.7337	13.4539	137.479	12.7199	17.315	60.179	9.78613	0.734621	0.211368	1.29979	1.36125	0.287724	1.76934	4.73108	3.47555	6.14941	0.769355	0.565184	0.162617	0.164141	0.181804	0.469351	0.145737	0.23752	0.769347	0.24748	0.209409	2.00364	2.6739	2.22054	1.51124	0.325826	0.134243	0.126283	0.108477	0.499093	0.429284	0.66171	2.1306
PI471938	W	2020	2	1.56687	2.48563	8.16263	1.30014	13.5153	15.6687	24.8563	81.6263	13.0014	135.153	11.5933	18.3913	60.3957	9.61975	0.630371	0.191956	1.20516	1.58637	0.304513	1.91182	5.20952	3.28393	6.27829	0.829767	0.523061	0.159279	0.147148	0.165582	0.413884	0.131136	0.255474	0.866978	0.262675	0.225359	2.01422	2.8471	2.15614	1.52498	0.320823	0.133628	0.122098	0.106436	0.496469	0.428257	0.655748	2.41614
PI471938	W	2021	1	1.38954	3.42385	9.50508	1.49634	15.8148	13.8954	34.2385	95.0508	14.9634	158.148	8.78631	21.6497	60.1024	9.46161	0.40584	0.146189	0.928627	2.46403	0.360213	2.28816	6.84046	2.77613	6.35224	1.07686	0.437032	0.157425	0.107475	0.126305	0.282415	0.0963266	0.31427	1.18642	0.31122	0.276319	1.97471	3.29366	1.93185	1.50642	0.310869	0.137346	0.115735	0.104504	0.506402	0.437525	0.663827	3.54088
PI471938	W	2021	2	1.15953	2.74824	8.61143	1.39399	13.9132	11.5953	27.4824	86.1143	13.9399	139.132	8.33406	19.7528	61.894	10.0192	0.421919	0.134651	0.831811	2.37013	0.319139	1.9715	7.42663	3.13344	6.17756	1.2022	0.507229	0.161876	0.102075	0.115891	0.27993	0.0909177	0.281266	1.07626	0.274675	0.246149	2.20367	3.37238	2.07894	1.62426	0.356721	0.142666	0.122714	0.111348	0.453789	0.390566	0.615665	3.57232
PI486355	B	2020	1	1.3287	2.19861	7.40218	1.429	12.3585	13.287	21.9861	74.0218	14.29	123.585	10.7513	17.7903	59.8955	11.5629	0.604338	0.179502	0.929814	1.6547	0.297022	1.53857	5.57098	3.36676	5.17998	1.07548	0.649956	0.193051	0.138395	0.150456	0.366275	0.120465	0.25182	0.797262	0.24896	0.216401	2.09853	2.68419	2.04051	1.49349	0.405124	0.163672	0.148842	0.130747	0.476523	0.399416	0.669574	2.73019
PI486355	B	2020	2	1.50324	2.55437	9.14545	1.78387	14.9869	15.0324	25.5437	91.4545	17.8387	149.869	10.0303	17.044	61.0229	11.9028	0.588498	0.16437	0.842687	1.69924	0.279305	1.43193	6.08382	3.58032	5.12676	1.18668	0.698359	0.195055	0.128484	0.137542	0.34651	0.111486	0.239876	0.777087	0.233717	0.205458	2.2539	2.78222	2.10811	1.56561	0.439635	0.16752	0.15247	0.13511	0.443675	0.371259	0.63873	2.88592
PI486355	B	2021	1	2.086	3.40244	10.8385	2.06215	18.3891	20.86	34.0244	108.385	20.6215	183.891	11.3437	18.5025	58.9399	11.214	0.61309	0.192462	1.01157	1.63108	0.313921	1.64995	5.19583	3.18552	5.25593	0.988566	0.60608	0.190261	0.146479	0.161697	0.381731	0.127951	0.263254	0.82023	0.263741	0.227031	1.97479	2.61285	1.98341	1.43545	0.375726	0.159553	0.144804	0.126303	0.506383	0.425438	0.696644	2.61965
PI486355	B	2021	2	1.18829	3.83516	9.46225	1.60279	16.0885	11.8829	38.3516	94.6225	16.0279	160.885	7.38598	23.8379	58.8138	9.96233	0.309842	0.125582	0.74139	3.22746	0.405312	2.3928	7.96289	2.46724	5.90361	1.34882	0.41792	0.169388	0.0893627	0.107392	0.218518	0.0797501	0.360091	1.37408	0.346602	0.312989	1.88361	3.39017	1.74004	1.428	0.319061	0.150489	0.120534	0.110646	0.530894	0.453993	0.700282	4.57627
PI486355	W	2020	1	1.51005	3.27027	6.93571	1.34265	13.0587	15.1005	32.7027	69.3571	13.4265	130.587	11.5636	25.0429	53.1119	10.2817	0.46175	0.217721	1.12468	2.16567	0.471512	2.43569	4.59304	2.12084	5.16569	0.889143	0.410562	0.193585	0.147957	0.182409	0.327352	0.130756	0.387209	1.14638	0.395039	0.334096	1.45089	2.43128	1.50354	1.13274	0.28087	0.158973	0.131555	0.114599	0.689233	0.577448	0.882818	3.05481
PI486355	W	2020	2	1.28393	2.80544	5.6189	1.03945	10.7477	12.8393	28.0544	56.189	10.3945	107.477	11.9461	26.1026	52.2799	9.67139	0.45766	0.228503	1.2352	2.18503	0.499286	2.69895	4.37631	2.00286	5.40562	0.809585	0.370515	0.184993	0.152408	0.192831	0.333933	0.135668	0.406418	1.20748	0.421341	0.353228	1.37403	2.41841	1.46139	1.09555	0.254185	0.150584	0.123387	0.107069	0.727789	0.614171	0.912781	2.99462
PI486355	W	2021	1	1.5609	2.97021	7.77313	1.27101	13.5753	15.609	29.7021	77.7313	12.7101	135.753	11.4981	21.8796	57.2595	9.36273	0.525517	0.200807	1.22807	1.90289	0.382113	2.33688	4.97991	2.61703	6.11569	0.814285	0.42792	0.163514	0.14529	0.172587	0.368029	0.129919	0.318214	1.04884	0.328413	0.280076	1.7155	2.74483	1.83275	1.3397	0.280508	0.13617	0.118307	0.103299	0.58292	0.500999	0.746434	2.71717
PI486355	W	2021	2	1.73805	3.04919	8.24586	1.37678	14.4099	17.3805	30.4919	82.4586	13.7678	144.099	12.0615	21.1604	57.2237	9.55442	0.570003	0.210778	1.2624	1.75438	0.369784	2.21473	4.74432	2.70428	5.98924	0.792141	0.451523	0.166966	0.153877	0.180621	0.392693	0.137158	0.30541	0.978927	0.316877	0.268398	1.72247	2.64729	1.86306	1.33774	0.287594	0.1379	0.121892	0.105637	0.580562	0.497497	0.747529	2.54652
PI506639	B	2020	1	1.19788	1.67757	6.03148	1.10115	10.0081	11.9788	16.7757	60.3148	11.0115	100.081	11.9691	16.7621	60.2661	11.0027	0.714058	0.198605	1.08784	1.40045	0.278135	1.52346	5.03513	3.59537	5.47741	0.919252	0.6564	0.182568	0.155386	0.167944	0.431091	0.135965	0.232049	0.729683	0.235196	0.201376	2.09758	2.62348	2.1706	1.51674	0.382951	0.152317	0.142839	0.123629	0.47674	0.40314	0.659308	2.3197
PI506639	B	2020	2	1.05265	1.39828	5.08576	0.976286	8.51297	10.5265	13.9828	50.8576	9.76286	85.1297	12.3653	16.4252	59.7412	11.4682	0.752823	0.206981	1.07822	1.32833	0.27494	1.43224	4.83136	3.63716	5.20929	0.927452	0.698207	0.191965	0.162346	0.173647	0.443304	0.1411	0.227791	0.689166	0.230661	0.196534	2.07503	2.50661	2.14176	1.48393	0.398333	0.159046	0.150568	0.129538	0.481921	0.404308	0.673886	2.25579
PI506639	B	2021	1	1.08675	3.47995	5.86639	0.736793	11.1699	10.8675	34.7995	58.6639	7.36793	111.699	9.72927	31.1548	52.5197	6.59624	0.312288	0.18525	1.47497	3.20217	0.593201	4.72311	5.39812	1.68577	7.96207	0.677979	0.211725	0.125595	0.116275	0.164579	0.257722	0.107779	0.500486	1.90835	0.527011	0.452533	1.2846	3.21703	1.39121	1.10614	0.16134	0.105965	0.0788322	0.0706207	0.778451	0.69159	0.904046	3.88015
PI506639	B	2021	2	1.07336	3.21339	5.98218	0.760389	11.0293	10.7336	32.1339	59.8218	7.60389	110.293	9.73187	29.135	54.2389	6.89425	0.334027	0.179426	1.41159	2.99377	0.53716	4.22598	5.57333	1.86164	7.86726	0.70842	0.236631	0.127109	0.116726	0.159191	0.27011	0.107811	0.455442	1.75236	0.476582	0.411133	1.39551	3.26227	1.50541	1.18526	0.177381	0.107772	0.0826908	0.0740475	0.716586	0.635774	0.843695	3.70219
PI506639	W	2020	1	2.20841	4.58852	8.5441	1.13762	16.4786	22.0841	45.8852	85.441	11.3762	164.786	13.4017	27.8452	51.8495	6.90359	0.481292	0.258473	1.94126	2.07774	0.537039	4.03344	3.86888	1.86206	7.51051	0.515129	0.247927	0.133147	0.168163	0.228102	0.385673	0.154757	0.426739	1.37133	0.473936	0.38591	1.25705	2.5535	1.49212	1.07682	0.167372	0.1058	0.0866255	0.0741553	0.795512	0.702038	0.928659	2.59287
PI506639	W	2020	2	2.00412	4.51406	8.49163	1.11541	16.1252	20.0412	45.1406	84.9163	11.1541	161.252	12.4285	27.9938	52.6606	6.91718	0.443973	0.236011	1.79675	2.25239	0.531589	4.04699	4.23709	1.88115	7.61301	0.556559	0.247097	0.131354	0.154096	0.208609	0.356005	0.141924	0.430085	1.44703	0.46987	0.388769	1.30276	2.72209	1.50842	1.1124	0.171123	0.106273	0.0857633	0.0743121	0.7676	0.678479	0.898955	2.80895
PI506639	W	2021	1	0.968009	3.32469	6.33109	0.906198	11.53	9.68009	33.2469	63.3109	9.06198	115.3	8.39558	28.8352	54.9098	7.85949	0.291158	0.152898	1.06821	3.43457	0.525137	3.66883	6.54032	1.90427	6.98643	0.936146	0.272566	0.143135	0.100252	0.133753	0.228796	0.0916503	0.455493	1.77392	0.459383	0.405188	1.47485	3.37801	1.4964	1.21778	0.211102	0.124152	0.0938503	0.0852989	0.678035	0.593136	0.821169	4.37071
PI506639	W	2021	2	1.06493	3.21583	6.34202	0.929116	11.5519	10.6493	32.1583	63.4202	9.29116	115.519	9.2187	27.8381	54.9002	8.04297	0.331154	0.167917	1.14618	3.01974	0.507067	3.46117	5.95531	1.97213	6.82586	0.872463	0.28892	0.146502	0.11142	0.146461	0.256924	0.101548	0.434163	1.61271	0.442273	0.385773	1.48152	3.18047	1.53006	1.21731	0.217045	0.125438	0.0972098	0.0874645	0.674984	0.588734	0.821486	3.8922
PI506833	B	2020	1	2.04659	2.33507	10.1252	1.77204	16.2789	20.4659	23.3507	101.252	17.7204	162.789	12.572	14.3441	62.1984	10.8855	0.876458	0.202128	1.15494	1.14096	0.230619	1.31773	4.94736	4.33615	5.71388	0.86585	0.75888	0.175012	0.164249	0.172022	0.498304	0.143799	0.191842	0.611494	0.19627	0.167462	2.31082	2.65153	2.46529	1.64539	0.404422	0.145585	0.142215	0.122152	0.432747	0.368292	0.60776	2.00681
PI506833	B	2020	2	1.80629	2.16294	8.47141	1.50415	13.9448	18.0629	21.6294	84.7141	15.0415	139.448	12.9531	15.5107	60.7496	10.7865	0.835108	0.213222	1.20087	1.19745	0.255322	1.43798	4.68995	3.91662	5.63202	0.832731	0.69542	0.177556	0.169854	0.181071	0.492567	0.148807	0.21045	0.653369	0.216824	0.183582	2.13427	2.559	2.31012	1.54775	0.378953	0.146351	0.141443	0.120906	0.468544	0.397895	0.6461	2.03018
PI506833	B	2021	1	1.92674	3.17665	8.30105	1.27566	14.6801	19.2674	31.7665	83.0105	12.7566	146.801	13.1249	21.6391	56.5463	8.68972	0.606534	0.232108	1.51039	1.64871	0.38268	2.4902	4.30833	2.61315	6.50726	0.662081	0.401574	0.153675	0.167868	0.20119	0.432752	0.151077	0.31059	0.991957	0.331705	0.276147	1.62658	2.59213	1.86444	1.3013	0.249963	0.124725	0.111142	0.095167	0.614788	0.532896	0.768463	2.31079
PI506833	B	2021	2	1.84329	3.40608	8.79514	1.34373	15.3882	18.4329	34.0608	87.9514	13.4373	153.882	11.9785	22.1343	57.1549	8.7322	0.541175	0.20958	1.37177	1.84783	0.387269	2.53479	4.77144	2.58219	6.54531	0.728986	0.394509	0.152781	0.151074	0.181804	0.388076	0.136087	0.320168	1.06874	0.335943	0.284263	1.67547	2.75968	1.85168	1.33399	0.25598	0.126309	0.110131	0.0956766	0.596849	0.517747	0.74963	2.57682
PI506833	W	2020	1	2.44475	0.437553	0.671936	0.133531	3.68777	24.4475	4.37553	6.71936	1.33531	36.8777	66.2934	11.865	18.2207	3.62092	5.58732	3.63837	18.3085	0.178977	0.651183	3.27679	0.274849	1.53567	5.03206	0.0546195	0.305176	0.198726	2.20349	3.03519	4.28089	1.96678	0.140391	0.169707	0.543229	0.134623	0.233125	0.260614	1.1766	0.222803	0.0463279	0.0428439	0.120354	0.0375695	4.28955	3.57842	4.48827	0.233596
PI506833	W	2020	2	1.84828	1.80079	6.38006	1.017	11.0461	18.4828	18.0079	63.8006	10.17	110.461	16.7324	16.3024	57.7584	9.20681	1.02637	0.289696	1.81739	0.974303	0.282252	1.77069	3.45189	3.54294	6.27345	0.550239	0.564751	0.159402	0.225928	0.249867	0.655935	0.200947	0.218851	0.628486	0.243446	0.194778	1.74841	2.22668	2.26422	1.36733	0.2787	0.123597	0.124314	0.101404	0.571948	0.493313	0.73135	1.52454
PI506833	W	2021	1	1.62606	2.2091	7.71458	1.27999	12.8297	16.2606	22.091	77.1458	12.7999	128.297	12.6742	17.2186	60.1305	9.97675	0.736077	0.210778	1.27037	1.35855	0.286353	1.72587	4.74432	3.49219	6.02706	0.78717	0.579418	0.165918	0.163857	0.180783	0.466043	0.145137	0.236504	0.76017	0.245603	0.208	2.01154	2.65466	2.21106	1.50818	0.333751	0.137034	0.128983	0.110824	0.497132	0.426386	0.66305	2.14572
PI506833	W	2021	2	1.48971	2.45886	7.2786	1.16777	12.3949	14.8971	24.5886	72.786	11.6777	123.949	12.0187	19.8376	58.7223	9.42137	0.605852	0.204669	1.27568	1.65057	0.337821	2.1056	4.88593	2.96015	6.23289	0.783895	0.474924	0.160439	0.152987	0.176372	0.410768	0.136605	0.280426	0.925261	0.291115	0.247468	1.84335	2.73891	2.00698	1.42262	0.295746	0.133181	0.119926	0.104013	0.54249	0.467487	0.70293	2.43446
PI506840B	B	2020	1	1.84653	4.26752	7.7038	1.24094	15.0588	18.4653	42.6752	77.038	12.4094	150.588	12.2622	28.339	51.1581	8.24065	0.432695	0.239691	1.48801	2.3111	0.55395	3.43893	4.17203	1.80522	6.20802	0.672039	0.290788	0.161082	0.154246	0.206438	0.335218	0.139759	0.446845	1.3822	0.477098	0.39546	1.26002	2.49518	1.39854	1.04742	0.202966	0.129937	0.10366	0.0898072	0.793641	0.683536	0.954723	2.98314
PI506840B	B	2020	2	1.36425	2.94749	6.57231	1.01881	11.9029	13.6425	29.4749	65.7231	10.1881	119.029	11.4615	24.7629	55.2162	8.55938	0.462849	0.207575	1.33906	2.16053	0.448472	2.89307	4.81754	2.2298	6.45096	0.746794	0.345653	0.155016	0.143306	0.179716	0.343959	0.129452	0.371382	1.23685	0.388282	0.329132	1.52428	2.75793	1.65704	1.23295	0.236288	0.128369	0.10702	0.0936058	0.656046	0.567998	0.811062	2.90732
PI506840B	B	2021	1	2.17176	2.66001	5.62128	0.689796	11.1428	21.7176	26.6001	56.2128	6.89796	111.428	19.4902	23.8719	50.4474	6.19048	0.816448	0.386347	3.14841	1.22482	0.473205	3.85623	2.58835	2.11325	8.14918	0.317621	0.259321	0.122712	0.262249	0.344119	0.648324	0.242085	0.341332	0.929568	0.421484	0.313576	1.1634	1.96441	1.67809	1.01806	0.142762	0.0885144	0.0832957	0.0659899	0.859551	0.765603	0.982263	1.54244
PI506840B	B	2021	2	2.26911	3.60965	7.12707	0.902634	13.9085	22.6911	36.0965	71.2707	9.02634	139.085	16.3146	25.9529	51.2427	6.48982	0.628624	0.318379	2.51388	1.59078	0.50647	3.99901	3.14091	1.97445	7.89586	0.397792	0.250062	0.126649	0.211341	0.28259	0.502874	0.194952	0.384161	1.13806	0.449537	0.350491	1.21234	2.24705	1.57948	1.05097	0.153542	0.0960639	0.0840699	0.0694023	0.824849	0.732126	0.951498	1.98857
PI506840B	W	2020	1	1.84436	4.13273	8.51781	1.21869	15.7136	18.4436	41.3273	85.1781	12.1869	157.136	11.7373	26.3004	54.2066	7.75565	0.44628	0.216529	1.51339	2.24075	0.485187	3.39112	4.61831	2.06106	6.98931	0.660768	0.294887	0.143076	0.145793	0.189427	0.344648	0.132982	0.398829	1.34922	0.424458	0.356859	1.42508	2.78083	1.59169	1.18372	0.203894	0.11761	0.0963351	0.0840772	0.701717	0.613885	0.844792	2.90151
PI506840B	W	2020	2	1.80406	4.36012	8.44355	1.22242	15.8302	18.0406	43.6012	84.4355	12.2242	158.302	11.3964	27.5431	53.3384	7.7221	0.413765	0.213662	1.47581	2.41683	0.516385	3.56679	4.68029	1.93654	6.90724	0.677592	0.280364	0.144776	0.140902	0.186641	0.323162	0.128622	0.425477	1.44066	0.451079	0.380131	1.36978	2.78989	1.51249	1.14309	0.19831	0.119288	0.0954742	0.0836831	0.730047	0.63772	0.874822	3.09442
PI506840B	W	2021	1	2.35773	5.20606	11.0507	1.35048	19.965	23.5773	52.0606	110.507	13.5048	199.65	11.8093	26.0759	55.3505	6.76423	0.452881	0.213355	1.74585	2.20808	0.471106	3.85498	4.68703	2.12267	8.18283	0.572788	0.259405	0.122207	0.14503	0.190121	0.359599	0.133906	0.388267	1.40393	0.419803	0.35274	1.461	2.98008	1.68545	1.23967	0.178545	0.100718	0.0830716	0.0725497	0.684461	0.609924	0.806668	2.78087
PI506840B	W	2021	2	2.01451	4.71969	9.53896	1.33603	17.6092	20.1451	47.1969	95.3896	13.3603	176.092	11.4401	26.8024	54.1703	7.58711	0.426831	0.211188	1.50783	2.34285	0.494781	3.53263	4.73512	2.0211	7.13978	0.663203	0.283075	0.14006	0.141283	0.185243	0.332662	0.129179	0.408509	1.40864	0.433995	0.366166	1.41649	2.84699	1.5752	1.18199	0.198395	0.115639	0.0936996	0.0821002	0.705968	0.619238	0.846029	3.00605
PI507064	B	2020	1	1.57424	3.929	8.09501	1.24406	14.8423	15.7424	39.29	80.9501	12.4406	148.423	10.6065	26.4716	54.5401	8.38183	0.400672	0.194471	1.26541	2.4958	0.485361	3.15822	5.14216	2.06032	6.50694	0.790257	0.316634	0.153682	0.130925	0.168565	0.304316	0.118649	0.40634	1.3941	0.420706	0.360019	1.47095	2.8723	1.56484	1.19974	0.226059	0.128661	0.103464	0.0914865	0.679832	0.589272	0.833514	3.28606
PI507064	B	2020	2	1.49674	3.817	7.51017	1.14318	13.9671	14.9674	38.17	75.1017	11.4318	139.671	10.7162	27.3285	53.7705	8.18481	0.392124	0.199295	1.30928	2.55021	0.508244	3.33893	5.01769	1.96756	6.56954	0.763781	0.299497	0.152218	0.132137	0.172966	0.301751	0.120024	0.423786	1.44588	0.441101	0.376056	1.41335	2.84485	1.51409	1.16312	0.215137	0.126923	0.100924	0.0891444	0.707539	0.614067	0.859756	3.31399
PI507064	B	2021	1	2.34217	3.54542	7.93774	0.939326	14.7647	23.4217	35.4542	79.3774	9.39326	147.647	15.8634	24.0129	53.7618	6.36199	0.66062	0.295068	2.49346	1.51373	0.446653	3.77443	3.38905	2.23887	8.45046	0.401049	0.264941	0.118337	0.203966	0.263845	0.522253	0.188543	0.344888	1.08043	0.399391	0.316012	1.34822	2.41894	1.76994	1.16271	0.159543	0.0913749	0.0818003	0.0679424	0.741721	0.663236	0.860058	1.91478
PI507064	B	2021	2	2.0345	3.8136	6.58251	0.773085	13.2037	20.345	38.136	65.8251	7.73085	132.037	15.4085	28.8828	49.8536	5.85507	0.533484	0.309076	2.63166	1.87447	0.579353	4.93296	3.23545	1.72606	8.5146	0.379989	0.202718	0.117445	0.195698	0.276591	0.443566	0.182152	0.442567	1.35832	0.518462	0.40613	1.12558	2.34455	1.43514	0.99416	0.132194	0.0897162	0.0743629	0.0621921	0.888429	0.795054	1.00587	2.25446
PI507064	W	2020	1	1.82656	3.7597	9.05479	1.37886	16.0199	18.2656	37.597	90.5479	13.7886	160.199	11.4018	23.4689	56.5221	8.60719	0.485824	0.201723	1.32468	2.05836	0.415217	2.72667	4.9573	2.40838	6.56685	0.754898	0.366748	0.15228	0.142538	0.175064	0.35546	0.128691	0.345518	1.17292	0.360344	0.306659	1.6209	2.82484	1.76212	1.30002	0.246831	0.126718	0.107602	0.0941779	0.61694	0.535408	0.76922	2.81326
PI507064	W	2020	2	1.57339	3.16753	7.23583	1.06846	13.0452	15.7339	31.6753	72.3583	10.6846	130.452	12.061	24.2812	55.4674	8.19041	0.496724	0.217444	1.47258	2.01319	0.437756	2.96458	4.59889	2.28438	6.77223	0.679081	0.337315	0.147662	0.151238	0.189467	0.371434	0.137152	0.35957	1.19898	0.381433	0.320675	1.52625	2.73893	1.70818	1.24554	0.225369	0.121288	0.102703	0.0892109	0.6552	0.5709	0.802861	2.69227
PI507064	W	2021	1	1.81203	3.51721	9.72981	1.31782	16.3769	18.1203	35.1721	97.2981	13.1782	163.769	11.0646	21.4767	59.4119	8.04685	0.51519	0.186235	1.37502	1.94103	0.361489	2.66896	5.36955	2.76634	7.38325	0.727262	0.374678	0.135442	0.136788	0.16402	0.374771	0.124411	0.304736	1.12376	0.318368	0.273507	1.82574	3.10871	2.01235	1.46377	0.247281	0.114178	0.0994807	0.0875103	0.547724	0.482388	0.683166	2.66829
PI507064	W	2021	2	1.88627	4.05951	11.5508	1.56261	19.0592	18.8627	40.5951	115.508	15.6261	190.592	9.89689	21.2995	60.6049	8.19871	0.464654	0.163302	1.20713	2.15214	0.351448	2.5979	6.12364	2.84537	7.39201	0.828413	0.384926	0.135281	0.120835	0.143842	0.335508	0.10984	0.302112	1.17705	0.309569	0.270639	1.94269	3.34915	2.05453	1.53839	0.26281	0.116291	0.100101	0.0893093	0.514749	0.453411	0.650031	2.98055
PI507467	B	2020	1	2.2043	3.35824	9.23602	1.37913	16.1777	22.043	33.5824	92.3602	13.7913	161.777	13.6256	20.7585	57.0911	8.52487	0.656387	0.238664	1.59833	1.52349	0.363602	2.43505	4.18999	2.75026	6.697	0.625652	0.41067	0.149321	0.175025	0.207656	0.465301	0.15775	0.293544	0.937157	0.316363	0.261964	1.66039	2.57742	1.94961	1.33052	0.247931	0.12055	0.109504	0.0931934	0.602266	0.524019	0.751587	2.14914
PI507467	B	2020	2	2.07785	2.77008	8.46746	1.2904	14.6058	20.7785	27.7008	84.6746	12.904	146.058	14.2262	18.9656	57.9733	8.83483	0.750106	0.245393	1.61024	1.33314	0.327144	2.14669	4.0751	3.05676	6.5619	0.621024	0.465834	0.152395	0.184903	0.212942	0.511727	0.165858	0.262683	0.822409	0.283882	0.234044	1.74661	2.5139	2.08534	1.37944	0.266175	0.122367	0.114829	0.0969102	0.572537	0.496823	0.724932	1.95417
PI507467	B	2021	1	2.23497	3.52545	9.13493	1.2771	16.1724	22.3497	35.2545	91.3493	12.771	161.724	13.8196	21.7991	56.4845	7.89679	0.633952	0.244662	1.75003	1.57741	0.385931	2.7605	4.08727	2.59114	7.15285	0.571419	0.362253	0.139804	0.176532	0.214652	0.465371	0.160357	0.310069	1.00381	0.338594	0.278758	1.58581	2.60101	1.9021	1.29803	0.221703	0.112323	0.100874	0.0857384	0.630593	0.553246	0.770397	2.14883
PI507467	B	2021	2	1.84131	3.55092	8.13985	1.05263	14.5847	18.4131	35.5092	81.3985	10.5263	145.847	12.6249	24.3469	55.8109	7.21733	0.518544	0.226209	1.74925	1.92848	0.436238	3.37339	4.42069	2.29232	7.7329	0.571673	0.296438	0.129318	0.157501	0.200306	0.399976	0.144491	0.355762	1.22702	0.386285	0.321822	1.50955	2.81273	1.76817	1.263	0.195212	0.105461	0.0900391	0.0777875	0.662447	0.586591	0.791765	2.50015
PI507467	W	2020	1	2.34426	4.61103	8.49276	1.11762	16.5657	23.4426	46.1103	84.9276	11.1762	165.657	14.1513	27.8348	51.2672	6.74663	0.508402	0.27603	2.09753	1.96695	0.542936	4.12574	3.6228	1.84184	7.59894	0.47675	0.242381	0.131597	0.178899	0.243929	0.409216	0.16484	0.425489	1.33194	0.479796	0.38571	1.22105	2.45322	1.48251	1.05201	0.160687	0.10313	0.0852901	0.0723473	0.818966	0.723726	0.950563	2.4437
PI507467	W	2020	2	1.85314	4.24435	7.4985	0.966222	14.5622	18.5314	42.4435	74.985	9.66222	145.622	12.7257	29.1463	51.4929	6.63513	0.436614	0.247135	1.91793	2.29035	0.566026	4.39272	4.04637	1.7667	7.76064	0.521397	0.227649	0.128855	0.15781	0.218925	0.355651	0.145813	0.453861	1.50543	0.501416	0.411359	1.22977	2.65964	1.43909	1.06155	0.158462	0.103321	0.0822817	0.0710667	0.813161	0.720341	0.942016	2.81175
PI507467	W	2021	1	2.41223	5.40953	13.0986	1.66536	22.5857	24.1223	54.0953	130.986	16.6536	225.857	10.6803	23.9512	57.995	7.37352	0.445922	0.18416	1.44847	2.24255	0.412987	3.24827	5.43007	2.42139	7.8653	0.690383	0.307857	0.127141	0.130334	0.163387	0.340956	0.119574	0.348759	1.32665	0.366402	0.314944	1.67463	3.21233	1.85141	1.38067	0.212914	0.107368	0.0899801	0.0796049	0.597147	0.529789	0.724287	2.93293
PI507467	W	2021	2	1.86275	4.63722	11.1877	1.50332	19.191	18.6275	46.3722	111.877	15.0332	191.91	9.70638	24.1635	58.2966	7.83347	0.401695	0.1665	1.23909	2.48945	0.414493	3.08465	6.00601	2.41259	7.44199	0.807043	0.324186	0.134373	0.11771	0.146777	0.303353	0.107498	0.35533	1.37764	0.365394	0.318627	1.72119	3.32367	1.82194	1.39789	0.231281	0.115193	0.094997	0.0849926	0.580993	0.512171	0.715365	3.29649
PI507475	B	2020	1	1.90153	2.75236	8.65732	1.2818	14.593	19.0153	27.5236	86.5732	12.818	145.93	13.0304	18.8608	59.3251	8.78366	0.690873	0.219644	1.48348	1.44744	0.317923	2.14726	4.55281	3.14542	6.75403	0.674088	0.46571	0.14806	0.16666	0.191318	0.471358	0.149827	0.260669	0.864616	0.276922	0.23245	1.86023	2.71958	2.146	1.45852	0.275426	0.121396	0.112343	0.0962948	0.537567	0.46824	0.685627	2.12153
PI507475	B	2020	2	1.60241	2.91949	8.01044	1.22	13.7523	16.0241	29.1949	80.1044	12.2	137.523	11.6519	21.2291	58.2478	8.87119	0.548866	0.20004	1.31346	1.82194	0.364461	2.39304	4.99899	2.74378	6.56595	0.76135	0.417879	0.152301	0.146608	0.173601	0.387104	0.131887	0.303707	1.0344	0.31629	0.269504	1.77147	2.83816	1.93513	1.39508	0.269797	0.126913	0.11162	0.0973478	0.564502	0.489891	0.716803	2.58329
PI507475	B	2021	1	1.06949	2.33952	8.18579	1.21852	12.8133	10.6949	23.3952	81.8579	12.1852	128.133	8.34669	18.2585	63.885	9.5098	0.45714	0.130652	0.877693	2.18752	0.285803	1.91997	7.65394	3.49892	6.71781	1.13935	0.520842	0.148858	0.101611	0.113723	0.300583	0.091068	0.252777	1.02251	0.248771	0.223369	2.40122	3.57769	2.30065	1.76893	0.357441	0.131657	0.115771	0.105092	0.416454	0.362494	0.565312	3.32687
PI507475	B	2021	2	0.985894	2.64771	7.88685	1.16347	12.6839	9.85894	26.4771	78.8685	11.6347	126.839	7.77278	20.8745	62.1799	9.17282	0.372357	0.125005	0.847371	2.68559	0.335712	2.27569	7.99969	2.97874	6.77871	1.18012	0.439427	0.147521	0.0935866	0.108935	0.258684	0.0842786	0.298409	1.23186	0.292554	0.263816	2.17053	3.66938	2.0694	1.64409	0.320198	0.131129	0.110444	0.100992	0.460717	0.401489	0.608238	3.86571
PI507475	W	2020	1	2.11609	3.10768	9.68981	1.29318	16.2068	21.1609	31.0768	96.8981	12.9318	162.068	13.0568	19.1752	59.7887	7.97928	0.680922	0.218383	1.63634	1.4686	0.320716	2.40312	4.57912	3.11802	7.49299	0.61112	0.416125	0.133458	0.165352	0.192669	0.480835	0.150176	0.263231	0.911538	0.282954	0.237244	1.85495	2.84219	2.2018	1.48686	0.247558	0.109537	0.10105	0.0867118	0.539099	0.475623	0.672557	2.07972
PI507475	W	2020	2	2.09092	2.40378	6.90236	0.921019	12.3181	20.9092	24.0378	69.0236	9.21019	123.181	16.9744	19.5142	56.0344	7.47697	0.86985	0.302929	2.27023	1.14962	0.348254	2.60991	3.3011	2.87146	7.49426	0.440484	0.383155	0.133435	0.224682	0.267266	0.628888	0.204448	0.267286	0.798082	0.307256	0.242455	1.53567	2.29166	2.07602	1.2745	0.204912	0.102412	0.098969	0.080812	0.651183	0.574522	0.784619	1.59011
PI507475	W	2021	1	1.31817	2.76955	8.53998	1.1564	13.7841	13.1817	27.6955	85.3998	11.564	137.841	9.56297	20.0924	61.9553	8.38938	0.475951	0.154353	1.13989	2.10106	0.324304	2.39497	6.47867	3.08352	7.38496	0.877278	0.417541	0.13541	0.116554	0.135944	0.335758	0.105742	0.28094	1.1192	0.285627	0.251445	2.08918	3.4511	2.17526	1.62849	0.282896	0.117304	0.10225	0.0915765	0.478657	0.421572	0.614067	2.97834
PI507475	W	2021	2	1.3855	2.92435	9.49504	1.29814	15.103	13.855	29.2435	94.9504	12.9814	151.03	9.17366	19.3627	62.8684	8.59524	0.473781	0.145918	1.0673	2.11068	0.307987	2.25272	6.85315	3.24689	7.31433	0.936947	0.443908	0.136718	0.11156	0.128368	0.328124	0.101002	0.268769	1.08969	0.270944	0.24012	2.2031	3.53812	2.24868	1.69313	0.301203	0.119309	0.104525	0.0940349	0.453905	0.399312	0.590623	3.04763
PI507480	B	2020	1	2.26596	3.55576	9.88835	2.00218	17.7123	22.6596	35.5576	98.8835	20.0218	177.123	12.7932	20.0751	55.8277	11.3039	0.637266	0.229155	1.13175	1.5692	0.35959	1.77594	4.36386	2.78094	4.93879	0.88359	0.563082	0.202479	0.168547	0.190569	0.407698	0.1467	0.292551	0.833092	0.299041	0.251175	1.69853	2.31678	1.77914	1.26386	0.343916	0.16473	0.148926	0.127446	0.588745	0.48961	0.791224	2.45279
PI507480	B	2020	2	2.12251	3.59854	9.10736	1.81559	16.644	21.2251	35.9854	91.0736	18.1559	166.44	12.7524	21.6206	54.7186	10.9084	0.589825	0.233054	1.16905	1.69542	0.395124	1.98202	4.29085	2.53085	5.0162	0.855398	0.504535	0.199354	0.167049	0.194316	0.392032	0.146163	0.320443	0.913776	0.329447	0.275846	1.5919	2.31263	1.68215	1.20841	0.317353	0.161675	0.142893	0.12244	0.628178	0.523764	0.827532	2.55082
PI507480	B	2021	1	1.16888	3.3946	8.39044	1.59361	14.5475	11.6888	33.946	83.9044	15.9361	145.475	8.0349	23.3345	57.6761	10.9545	0.344335	0.139311	0.733478	2.90415	0.404579	2.13013	7.17819	2.4717	5.26505	1.36337	0.469455	0.189932	0.0991834	0.117075	0.234329	0.087369	0.355109	1.22882	0.340002	0.304368	1.83861	3.03727	1.68205	1.36273	0.34921	0.166708	0.135223	0.123022	0.54389	0.457077	0.733822	4.26751
PI507480	B	2021	2	1.09027	4.57528	11.24	1.23868	18.1443	10.9027	45.7528	112.4	12.3868	181.443	6.00891	25.2161	61.9481	6.82686	0.238296	0.0969991	0.880186	4.19645	0.407052	3.69366	10.3094	2.45669	9.07417	1.13612	0.270734	0.110203	0.0689378	0.0873706	0.187527	0.0639306	0.37106	1.96452	0.366647	0.337186	1.98393	4.82621	1.93328	1.62799	0.218634	0.100459	0.0783219	0.0732707	0.504051	0.454017	0.614254	5.33258
PI507480	W	2020	1	1.88792	4.41197	8.07492	1.12267	15.4975	18.8792	44.1197	80.7492	11.2267	154.975	12.1821	28.469	52.1047	7.2442	0.427908	0.2338	1.68164	2.33695	0.54638	3.9299	4.27715	1.83023	7.19261	0.594659	0.25446	0.139032	0.151192	0.205262	0.34111	0.13872	0.442843	1.46549	0.479688	0.397995	1.28175	2.68217	1.45898	1.08789	0.178204	0.112686	0.0899078	0.0780997	0.78018	0.684951	0.919212	2.93161
PI507480	W	2020	2	1.56281	3.25625	7.14093	1.04518	13.0052	15.6281	32.5625	71.4093	10.4518	130.052	12.0169	25.0381	54.9084	8.03666	0.479944	0.218853	1.49526	2.08358	0.455997	3.11548	4.56928	2.193	6.83224	0.668782	0.320977	0.146365	0.150311	0.19091	0.363325	0.136581	0.37412	1.24856	0.397777	0.334011	1.48181	2.73809	1.66013	1.21771	0.216885	0.120084	0.100525	0.0873898	0.67485	0.588687	0.821215	2.75236
PI507480	W	2021	1	1.83184	3.34663	8.83065	1.46193	15.471	18.3184	33.4663	88.3065	14.6193	154.71	11.8404	21.6316	57.0786	9.44947	0.547368	0.207441	1.25302	1.82693	0.378979	2.28918	4.82066	2.63867	6.0404	0.798069	0.436837	0.165552	0.150431	0.177976	0.380953	0.134307	0.313869	1.01605	0.32515	0.276024	1.70526	2.68102	1.83644	1.32984	0.28231	0.13711	0.120054	0.104356	0.586419	0.503126	0.751971	2.625
PI507480	W	2021	2	2.01034	3.25768	11.0399	1.258	17.566	20.1034	32.5768	110.399	12.58	175.66	11.4445	18.5454	62.8485	7.16156	0.617108	0.182097	1.59805	1.62046	0.295082	2.58958	5.49157	3.38889	8.7758	0.625763	0.386163	0.11395	0.140607	0.16347	0.445191	0.129236	0.249626	0.99674	0.264897	0.227678	2.09565	3.37784	2.4448	1.69168	0.238798	0.0963962	0.0879865	0.07714	0.477179	0.428367	0.591129	2.24623
PI515961	B	2020	1	1.8247	3.37375	10.1683	1.65627	17.023	18.247	33.7375	101.683	16.5627	170.23	10.719	19.8187	59.7327	9.72957	0.540853	0.179449	1.10169	1.84893	0.331789	2.03696	5.57261	3.01396	6.1393	0.907694	0.490929	0.162885	0.134743	0.154314	0.362762	0.120059	0.281309	0.969197	0.285316	0.247173	1.95603	2.92112	2.02153	1.48341	0.318609	0.138103	0.122305	0.107782	0.511239	0.43963	0.674124	2.75663
PI515961	B	2020	2	1.91497	3.37451	10.8657	1.85488	18.0101	19.1497	33.7451	108.657	18.5488	180.101	10.6328	18.7368	60.3313	10.2991	0.567483	0.17624	1.0324	1.76217	0.310565	1.81926	5.67407	3.21994	5.8579	0.968619	0.549675	0.17071	0.134477	0.150542	0.366195	0.118979	0.264032	0.895129	0.265279	0.230569	2.05421	2.88226	2.07781	1.52088	0.350673	0.145132	0.130257	0.114816	0.486805	0.415821	0.657515	2.73079
PI515961	B	2021	1	1.72414	4.28322	10.7814	1.42643	18.2152	17.2414	42.8322	107.814	14.2643	182.152	9.4654	23.5146	59.189	7.83099	0.402533	0.159918	1.20871	2.48427	0.39728	3.00276	6.25319	2.51712	7.55831	0.827327	0.333026	0.132305	0.11445	0.141233	0.301969	0.10455	0.342507	1.35951	0.35086	0.307439	1.79469	3.42204	1.88827	1.45032	0.237446	0.114064	0.0946874	0.0849633	0.557198	0.492092	0.689503	3.3116
PI515961	B	2021	2	1.42774	4.4305	10.4394	1.4075	17.7052	14.2774	44.305	104.394	14.075	177.052	8.06398	25.0238	58.9626	7.94965	0.322253	0.136764	1.01438	3.10315	0.424401	3.14778	7.31185	2.35626	7.417	0.985823	0.317684	0.134825	0.0960153	0.120516	0.24456	0.0877129	0.373341	1.56265	0.373979	0.333756	1.78201	3.68202	1.78819	1.4368	0.24026	0.118605	0.0946541	0.086362	0.561165	0.494495	0.695991	4.08898
PI515961	W	2020	1	1.68638	4.71773	6.91264	1.03115	14.3479	16.8638	47.1773	69.1264	10.3115	143.479	11.7535	32.881	48.1788	7.18676	0.357455	0.243956	1.63544	2.79755	0.682478	4.57522	4.09911	1.46525	6.70383	0.611458	0.218569	0.149169	0.144998	0.212289	0.29334	0.133189	0.548636	1.73604	0.593889	0.489891	1.07941	2.54373	1.20243	0.929712	0.161014	0.119915	0.08866	0.0774325	0.926434	0.806178	1.0756	3.40901
PI515961	W	2020	2	1.77584	4.70069	7.3311	1.02871	14.8363	17.7584	47.0069	73.311	10.2871	148.363	11.9695	31.6836	49.4132	6.9337	0.377783	0.242234	1.72628	2.64702	0.641198	4.56951	4.12825	1.55958	7.12652	0.579279	0.218842	0.140321	0.147596	0.212426	0.309952	0.13597	0.516165	1.6761	0.562296	0.463778	1.13195	2.61401	1.27956	0.976798	0.158836	0.112959	0.0854991	0.0745028	0.883432	0.774722	1.02375	3.2263
PI515961	W	2021	1	2.10182	4.45319	9.067	1.20775	16.8298	21.0182	44.5319	90.67	12.0775	168.298	12.4887	26.4602	53.8748	7.17627	0.47198	0.23181	1.74028	2.11873	0.491143	3.68718	4.31388	2.03607	7.50735	0.574621	0.27121	0.133203	0.155458	0.204561	0.371284	0.14271	0.398717	1.34555	0.433411	0.359809	1.38322	2.73963	1.60168	1.16801	0.184248	0.108136	0.0893293	0.0773107	0.722953	0.637973	0.856155	2.69336
PI515961	W	2021	2	2.08303	3.93032	9.03596	1.21537	16.2647	20.8303	39.3032	90.3596	12.1537	162.647	12.8071	24.1647	55.5558	7.47245	0.529989	0.230526	1.7139	1.88683	0.434964	3.23384	4.3379	2.29904	7.43474	0.583464	0.309229	0.134504	0.160649	0.203196	0.40481	0.146882	0.353478	1.19158	0.383396	0.318648	1.50265	2.7395	1.75603	1.25001	0.202112	0.109306	0.0937331	0.0807592	0.66549	0.586591	0.799993	2.47029
PI518668	B	2020	1	1.64854	3.1694	7.90234	1.01277	13.7331	16.4854	31.694	79.0234	10.1277	137.331	12.0042	23.0786	57.5425	7.3747	0.520143	0.208615	1.62775	1.92255	0.401071	3.12944	4.79353	2.49332	7.80269	0.614343	0.319546	0.128161	0.148896	0.184916	0.394183	0.136418	0.331844	1.19092	0.355509	0.300029	1.64019	2.96934	1.88953	1.35529	0.210208	0.10604	0.0914735	0.0796186	0.609686	0.540425	0.737847	2.53689
PI518668	B	2020	2	1.64188	3.1488	7.29336	0.97235	13.0564	16.4188	31.488	72.9336	9.7235	130.564	12.5753	24.1169	55.8604	7.44731	0.521433	0.225121	1.68857	1.91779	0.431735	3.23834	4.44206	2.31624	7.50075	0.592216	0.308801	0.13332	0.157236	0.198638	0.398405	0.143842	0.352402	1.20448	0.380947	0.317816	1.52241	2.78986	1.76974	1.26554	0.202967	0.108822	0.0931178	0.0804657	0.656855	0.579585	0.790175	2.51001
PI518668	B	2021	1	2.04289	4.42857	10.6736	1.25932	18.4044	20.4289	44.2857	106.736	12.5932	184.044	11.1	24.0626	57.9949	6.84251	0.461298	0.191397	1.62222	2.1678	0.414909	3.51663	5.22475	2.41017	8.47568	0.616441	0.284363	0.117985	0.135271	0.171198	0.359165	0.12486	0.348254	1.34109	0.371122	0.316874	1.64933	3.23226	1.87655	1.38066	0.194596	0.0990305	0.0833868	0.073451	0.606305	0.54232	0.72429	2.78424
PI518668	B	2021	2	2.41747	4.98303	12.1048	1.38237	20.8877	24.1747	49.8303	121.048	13.8237	208.877	11.5737	23.8563	57.9519	6.61814	0.48514	0.199712	1.74878	2.06126	0.411658	3.60469	5.00721	2.4292	8.75652	0.571827	0.277416	0.114201	0.141473	0.179242	0.379782	0.130885	0.343131	1.31138	0.369465	0.313307	1.63567	3.1856	1.90165	1.37823	0.186795	0.0951901	0.0808982	0.0708718	0.61137	0.548707	0.72557	2.63309
PI518668	W	2020	1	1.96501	2.29283	4.58633	0.599949	9.44412	19.6501	22.9283	45.8633	5.99949	94.4412	20.8067	24.2778	48.5628	6.35262	0.857026	0.42845	3.2753	1.16683	0.499926	3.8217	2.334	2.00029	7.64454	0.305316	0.261663	0.130812	0.285647	0.378887	0.679282	0.262733	0.349978	0.893904	0.442095	0.320617	1.07715	1.78807	1.58544	0.944119	0.140905	0.0915765	0.0872125	0.0678355	0.928376	0.820981	1.05919	1.47214
PI518668	W	2020	2	1.57989	2.89559	6.59832	0.85853	11.9323	15.7989	28.9559	65.9832	8.5853	119.323	13.2404	24.2668	55.2978	7.19498	0.54562	0.239439	1.84023	1.83278	0.438838	3.37274	4.17643	2.27874	7.68561	0.54341	0.296495	0.130113	0.166411	0.211872	0.420842	0.152611	0.354062	1.18749	0.388313	0.320424	1.47432	2.70598	1.75762	1.23703	0.191829	0.104978	0.0904295	0.0775279	0.678277	0.600185	0.80839	2.37619
PI518668	W	2021	1	2.58207	4.6027	11.8176	1.56662	20.569	25.8207	46.027	118.176	15.6662	205.69	12.5532	22.3769	57.4534	7.61642	0.560991	0.218494	1.64818	1.78256	0.389479	2.93798	4.57678	2.56753	7.54337	0.606729	0.34037	0.132567	0.157249	0.192919	0.418534	0.143553	0.31964	1.10943	0.343891	0.288276	1.64481	2.84851	1.91554	1.35037	0.218047	0.108796	0.0954076	0.0824434	0.607973	0.53681	0.74054	2.38929
PI518668	W	2021	2	2.31493	4.79781	11.3181	1.47843	19.9093	23.1493	47.9781	113.181	14.7843	199.093	11.6274	24.0984	56.8484	7.42583	0.482497	0.204533	1.56581	2.07255	0.423906	3.24521	4.88918	2.35902	7.6555	0.638649	0.308146	0.130625	0.143643	0.180903	0.368841	0.131572	0.351925	1.26479	0.37493	0.317495	1.59124	2.98366	1.80333	1.31741	0.207856	0.108445	0.0917371	0.0802149	0.628439	0.555833	0.759064	2.7112
PI518673	B	2020	1	1.24168	3.26012	6.18856	0.762704	11.4531	12.4168	32.6012	61.8856	7.62704	114.531	10.8415	28.4651	54.0341	6.65939	0.380869	0.200641	1.628	2.62558	0.526798	4.27442	4.98403	1.89826	8.11397	0.614252	0.23395	0.123244	0.131413	0.178626	0.308658	0.121597	0.438764	1.6265	0.468997	0.397918	1.37469	3.08751	1.53836	1.17553	0.169422	0.102649	0.0807207	0.071345	0.727439	0.647623	0.850683	3.23983
PI518673	B	2020	2	2.00266	5.15036	9.35105	1.18667	17.6907	20.0266	51.5036	93.5105	11.8667	176.907	11.3204	29.1133	52.8585	6.70786	0.388838	0.214164	1.68763	2.57177	0.550779	4.34018	4.66933	1.81561	7.88008	0.592548	0.230405	0.126902	0.138101	0.190046	0.316024	0.127655	0.453628	1.61488	0.488755	0.410702	1.30729	2.93198	1.47562	1.12127	0.165898	0.104518	0.0818313	0.0719016	0.764943	0.678801	0.891845	3.16432
PI518673	B	2021	1	2.2436	3.63196	9.74529	1.08325	16.7041	22.436	36.3196	97.4529	10.8325	167.041	13.4314	21.7429	58.3407	6.48496	0.617739	0.230224	2.07117	1.61881	0.372689	3.35282	4.34359	2.6832	8.99631	0.482819	0.298256	0.111157	0.167718	0.207193	0.475822	0.155154	0.302944	1.09171	0.335406	0.27784	1.65861	2.92928	2.06677	1.40042	0.184366	0.0903548	0.0809773	0.0693467	0.602913	0.5426	0.71407	2.10163
PI518673	B	2021	2	2.16399	3.60778	9.09455	1.00891	15.8752	21.6399	36.0778	90.9455	10.0891	158.752	13.6313	22.7258	57.2877	6.35523	0.599813	0.237944	2.14489	1.66719	0.396697	3.57593	4.20267	2.52082	9.01426	0.466225	0.279648	0.110935	0.170362	0.214183	0.468733	0.157826	0.320448	1.13706	0.357084	0.294094	1.57569	2.86632	1.96993	1.34124	0.1748	0.0896126	0.079427	0.0678653	0.634641	0.571267	0.745576	2.13341
PI518673	W	2020	1	1.80541	4.35149	9.63727	1.16362	16.9578	18.0541	43.5149	96.3727	11.6362	169.578	10.6465	25.6607	56.8309	6.86186	0.414896	0.187337	1.55155	2.41024	0.451527	3.73961	5.33799	2.21471	8.28214	0.644517	0.267408	0.120742	0.129062	0.167154	0.327358	0.119151	0.380285	1.46562	0.402882	0.345183	1.56528	3.24593	1.74743	1.31647	0.188995	0.101691	0.0831826	0.0736741	0.638863	0.570036	0.759605	3.05476
PI518673	W	2020	2	1.70171	3.44403	7.79406	0.960003	13.8998	17.0171	34.4403	77.9406	9.60003	138.998	12.2427	24.7775	56.0732	6.9066	0.494106	0.218335	1.77261	2.02386	0.441878	3.58752	4.58013	2.26307	8.11878	0.564139	0.278744	0.123171	0.151424	0.194391	0.386399	0.139507	0.362691	1.29391	0.39342	0.32939	1.51466	2.92821	1.76976	1.27651	0.186563	0.101098	0.0854241	0.07419	0.660213	0.587812	0.783384	2.588
PI518673	W	2021	1	2.34227	4.96075	13.2692	1.54028	22.1125	23.4227	49.6075	132.692	15.4028	221.125	10.5925	22.4342	60.0076	6.96565	0.472161	0.17652	1.52068	2.11792	0.373855	3.22068	5.66508	2.67483	8.61479	0.657599	0.310493	0.116079	0.128485	0.158161	0.360293	0.118475	0.317764	1.2777	0.334972	0.289228	1.81694	3.41764	2.04109	1.50048	0.21091	0.0986634	0.0844918	0.0748719	0.550375	0.493133	0.666455	2.77552
PI518673	W	2021	2	1.4834	4.92156	10.6923	1.27395	18.3712	14.834	49.2156	106.923	12.7395	183.712	8.0746	26.7896	58.2013	6.93449	0.301408	0.138736	1.16441	3.31776	0.460292	3.86324	7.20794	2.17253	8.39301	0.858803	0.25885	0.119147	0.0950055	0.123966	0.239431	0.0878387	0.404214	1.78489	0.411289	0.365926	1.66937	3.87773	1.72581	1.39242	0.1989	0.104631	0.081591	0.0745119	0.599028	0.535254	0.718175	4.17657
PI525454	B	2020	1	1.83349	4.80486	8.70852	1.16169	16.5086	18.3349	48.0486	87.0852	11.6169	165.086	11.1063	29.1053	52.7515	7.03688	0.381591	0.21054	1.5783	2.6206	0.551742	4.1361	4.74969	1.81244	7.49644	0.633593	0.241773	0.133397	0.13568	0.18576	0.307296	0.124939	0.455782	1.6042	0.486804	0.410542	1.31185	2.90751	1.45956	1.11647	0.174996	0.110196	0.0859657	0.0756954	0.762282	0.672565	0.895679	3.2542
PI525454	B	2020	2	2.46218	5.88721	10.9063	1.45939	20.7151	24.6218	58.8721	109.063	14.5939	207.151	11.8859	28.4199	52.6492	7.04507	0.418226	0.225757	1.68713	2.39105	0.539797	4.03401	4.42954	1.85255	7.47319	0.592723	0.247892	0.133812	0.146615	0.199114	0.335146	0.134892	0.440378	1.50123	0.476091	0.397035	1.30624	2.78111	1.48454	1.11189	0.17479	0.109166	0.0869021	0.0757901	0.765554	0.675204	0.899366	2.98377
PI525454	B	2021	1	2.28509	3.54896	7.85444	0.794119	14.4826	22.8509	35.4896	78.5444	7.94119	144.826	15.7782	24.505	54.2336	5.48326	0.643877	0.29093	2.87752	1.55309	0.451841	4.46905	3.43725	2.21317	9.89077	0.347521	0.223761	0.101104	0.200387	0.264217	0.526146	0.187341	0.350012	1.15255	0.410352	0.32459	1.34631	2.5508	1.8085	1.18501	0.136118	0.0783191	0.0696388	0.0580136	0.742771	0.674569	0.843875	1.90061
PI525454	B	2021	2	2.45155	3.68523	8.5373	0.907519	15.5816	24.5155	36.8523	85.373	9.07519	155.816	15.7336	23.6512	54.7909	5.8243	0.665237	0.287157	2.70138	1.50322	0.431662	4.06077	3.48241	2.31663	9.4073	0.370182	0.246258	0.1063	0.200576	0.259565	0.533787	0.186713	0.335361	1.0971	0.390185	0.309778	1.39117	2.54157	1.85887	1.21195	0.147882	0.0825854	0.0742497	0.061845	0.718819	0.649751	0.82512	1.87341
PI525454	W	2020	1	2.1901	4.41084	9.23773	1.10236	16.941	21.901	44.1084	92.3773	11.0236	169.41	12.9278	26.0364	54.5287	6.50706	0.496528	0.237082	1.98674	2.01399	0.47748	4.00126	4.21794	2.09433	8.37994	0.503338	0.249922	0.119333	0.160464	0.211807	0.397247	0.148472	0.385973	1.33968	0.426576	0.352016	1.39946	2.80572	1.67557	1.19919	0.167001	0.096463	0.0807677	0.0695995	0.714563	0.638383	0.833896	2.51732
PI525454	W	2020	2	1.99873	3.95856	8.2164	0.956283	15.13	19.9873	39.5856	82.164	9.56283	151.3	13.2104	26.1637	54.3054	6.32045	0.504913	0.243261	2.0901	1.98054	0.481788	4.13953	4.11081	2.0756	8.59201	0.478445	0.241573	0.116387	0.164167	0.2179	0.406672	0.152212	0.38752	1.33961	0.43156	0.354348	1.37922	2.78049	1.67175	1.18844	0.160523	0.0936144	0.0785451	0.0674689	0.72505	0.649461	0.841437	2.45898
PI525454	W	2021	1	1.12945	3.76842	8.23475	0.936122	14.0687	11.2945	37.6842	82.3475	9.36122	140.687	8.02808	26.7857	58.5323	6.65392	0.299715	0.137156	1.20652	3.33651	0.457624	4.02556	7.29095	2.1852	8.79666	0.828831	0.248413	0.113679	0.0940959	0.123156	0.240076	0.0872883	0.402428	1.82439	0.410911	0.365854	1.68129	3.98667	1.75038	1.41151	0.191129	0.0999682	0.0779896	0.0712822	0.59478	0.534067	0.708459	4.16534
PI525454	W	2021	2	1.35668	4.28118	7.67527	0.820143	14.1333	13.5668	42.8118	76.7527	8.20143	141.333	9.59917	30.2915	54.3064	5.80292	0.316893	0.176759	1.65419	3.15564	0.557789	5.22004	5.65741	1.79279	9.35845	0.604524	0.191569	0.106855	0.113468	0.159695	0.265946	0.106185	0.474004	1.96671	0.503941	0.434546	1.36138	3.52591	1.50456	1.18849	0.145471	0.0908047	0.0685942	0.0616041	0.734549	0.663636	0.841404	3.76016
PI532462B	B	2020	1	1.68442	3.57623	9.80398	2.015	17.0796	16.8442	35.7623	98.0398	20.15	170.796	9.86216	20.9386	57.4016	11.7977	0.471004	0.17181	0.835942	2.12312	0.364773	1.77481	5.82039	2.74143	4.86551	1.19626	0.563441	0.205528	0.125889	0.142518	0.301261	0.109412	0.311291	0.966701	0.302584	0.264839	1.86364	2.65014	1.75346	1.34751	0.383032	0.175394	0.150595	0.133757	0.536583	0.445102	0.742112	3.31938
PI532462B	B	2020	2	1.51031	3.65586	8.24444	1.70238	15.113	15.1031	36.5586	82.4444	17.0238	151.13	9.99344	24.1902	54.552	11.2643	0.41312	0.183191	0.887176	2.4206	0.443433	2.1475	5.45878	2.25513	4.8429	1.12717	0.465657	0.206488	0.126913	0.151838	0.281867	0.11103	0.374777	1.13794	0.36754	0.31909	1.59585	2.56622	1.53865	1.20032	0.329524	0.174518	0.143053	0.126943	0.626624	0.519379	0.833112	3.54778
PI532462B	B	2021	1	1.37583	5.32311	9.27918	1.32909	17.3072	13.7583	53.2311	92.7918	13.2909	173.072	7.94944	30.7566	53.6145	7.67942	0.258463	0.14827	1.03516	3.86903	0.573662	4.00507	6.74444	1.74319	6.98158	0.966034	0.249684	0.143234	0.0942198	0.129694	0.206822	0.0863595	0.499588	1.96794	0.501789	0.444181	1.38517	3.43048	1.3949	1.15585	0.198404	0.124739	0.0910195	0.0831821	0.721932	0.631483	0.865166	4.83507
PI532462B	B	2021	2	1.15524	5.38547	9.29734	1.29122	17.1293	11.5524	53.8547	92.9734	12.9122	171.293	6.74423	31.4402	54.2775	7.53808	0.21451	0.124255	0.894688	4.66179	0.579249	4.17085	8.04799	1.72637	7.20044	1.11771	0.239759	0.13888	0.0786796	0.109102	0.173025	0.0723197	0.515229	2.20134	0.508613	0.458581	1.42146	3.80033	1.39251	1.18711	0.197412	0.123531	0.0879408	0.0815263	0.703504	0.617715	0.842384	5.7795
PI532462B	W	2020	1	1.47294	2.22938	7.49814	1.18085	12.3813	14.7294	22.2938	74.9814	11.8085	123.813	11.8965	18.006	60.5602	9.53732	0.660694	0.196441	1.24736	1.51356	0.297325	1.88796	5.0906	3.36333	6.34981	0.801693	0.529674	0.157485	0.15142	0.169713	0.431918	0.135028	0.248508	0.840077	0.256871	0.219602	2.02525	2.82545	2.19872	1.53551	0.318947	0.131628	0.121392	0.105428	0.493765	0.426585	0.65125	2.31525
PI532462B	W	2020	2	1.32383	2.07324	6.93104	1.13009	11.4582	13.2383	20.7324	69.3104	11.3009	114.582	11.5536	18.0939	60.4898	9.8627	0.638535	0.191001	1.17144	1.56609	0.299124	1.83458	5.23558	3.3431	6.13319	0.853647	0.545083	0.163047	0.147023	0.164225	0.413269	0.130628	0.251153	0.844868	0.25719	0.220911	2.0403	2.82447	2.1637	1.53099	0.332665	0.136899	0.125506	0.109419	0.490125	0.421414	0.653172	2.41973
PI532462B	W	2021	1	1.7417	4.97222	8.0803	1.05517	15.8494	17.417	49.7222	80.803	10.5517	158.494	10.9891	31.3717	50.9818	6.65749	0.350286	0.215549	1.65063	2.85481	0.615351	4.71224	4.63932	1.62509	7.6578	0.605829	0.212213	0.130586	0.133438	0.190652	0.288964	0.123457	0.506233	1.77778	0.544276	0.457124	1.20351	2.88905	1.3406	1.04006	0.157162	0.107429	0.0808405	0.0713233	0.8309	0.734928	0.961485	3.46064
PI532462B	W	2021	2	1.97312	5.75814	8.71726	0.982556	17.4311	19.7312	57.5814	87.1726	9.82556	174.311	11.3196	33.0338	50.0099	5.63681	0.342667	0.226347	2.00815	2.91829	0.660545	5.86037	4.418	1.5139	8.87202	0.49797	0.170638	0.112714	0.136309	0.203419	0.292718	0.127645	0.538628	1.94816	0.593634	0.49329	1.12753	2.94932	1.29323	1.00039	0.127089	0.0919103	0.0678777	0.0597352	0.886892	0.797053	0.999606	3.41626
PI533605	B	2020	1	1.82997	2.5065	5.97231	0.970076	11.2789	18.2997	25.065	59.7231	9.70076	112.789	16.2248	22.223	52.9513	8.60084	0.730089	0.306409	1.88642	1.3697	0.419688	2.58382	3.26361	2.38272	6.15653	0.530105	0.387024	0.162429	0.215829	0.263594	0.526371	0.193671	0.321253	0.895164	0.361044	0.285728	1.37723	2.13293	1.71787	1.12546	0.223702	0.124332	0.114412	0.0941019	0.726097	0.624638	0.888526	1.8998
PI533605	B	2020	2	1.56867	2.6254	5.36549	0.884159	10.4437	15.6867	26.254	53.6549	8.84159	104.437	15.0202	25.1386	51.3753	8.46594	0.597497	0.292363	1.77419	1.67365	0.489312	2.96938	3.42041	2.04368	6.06847	0.563636	0.336771	0.164786	0.196307	0.251001	0.446971	0.176751	0.378618	1.07036	0.420088	0.335801	1.2793	2.18747	1.52882	1.05657	0.210812	0.127508	0.110646	0.0924895	0.781675	0.671089	0.946461	2.23728
PI533605	B	2021	1	1.21646	2.97456	8.5211	1.33711	14.0492	12.1646	29.7456	85.211	13.3711	140.492	8.65854	21.1724	60.6517	9.51731	0.408954	0.142758	0.909767	2.44526	0.349082	2.22462	7.00485	2.86466	6.37278	1.09918	0.449515	0.156917	0.105819	0.123395	0.282131	0.094793	0.305473	1.16487	0.301734	0.268591	2.03318	3.33694	1.97629	1.54141	0.319042	0.137315	0.116314	0.105184	0.49184	0.42513	0.648757	3.54445
PI533605	B	2021	2	1.21892	2.64696	7.67216	1.27315	12.8112	12.1892	26.4696	76.7216	12.7315	128.112	9.51449	20.6613	59.8864	9.93782	0.460499	0.158876	0.957402	2.17156	0.345008	2.07905	6.29423	2.89849	6.02611	1.04449	0.480988	0.165945	0.118122	0.136263	0.31094	0.105149	0.297709	1.06215	0.295904	0.260419	1.98459	3.07863	1.95713	1.49292	0.329331	0.143194	0.123378	0.110344	0.503883	0.432167	0.669828	3.21605
PI533605	W	2020	1	2.12584	2.71263	8.23958	1.28675	14.3648	21.2584	27.1263	82.3958	12.8675	143.648	14.799	18.8839	57.3595	8.95764	0.783684	0.258004	1.65211	1.27603	0.329219	2.10813	3.87591	3.03749	6.40342	0.605288	0.474354	0.156167	0.194102	0.223155	0.531544	0.173695	0.2617	0.794889	0.284751	0.2328	1.70293	2.41447	2.06022	1.34519	0.265941	0.124138	0.117487	0.0983898	0.587223	0.507905	0.74339	1.88131
PI533605	W	2020	2	2.32165	2.85917	7.59187	1.07615	13.8488	23.2165	28.5917	75.9187	10.7615	138.488	16.7642	20.6456	54.8195	7.77066	0.812002	0.305808	2.15738	1.23152	0.37661	2.65686	3.27003	2.65527	7.05468	0.463526	0.376384	0.14175	0.222146	0.267842	0.589953	0.201407	0.288412	0.841478	0.329853	0.260169	1.46538	2.23435	1.92916	1.21334	0.207717	0.108553	0.10297	0.0842537	0.682418	0.597695	0.824168	1.69505
PI533605	W	2021	1	2.38518	4.34035	11.1232	1.51676	19.3655	23.8518	43.4035	111.232	15.1676	193.655	12.3166	22.4128	57.4383	7.83228	0.549537	0.214432	1.57255	1.81972	0.390206	2.86159	4.66347	2.56275	7.33354	0.635911	0.349456	0.13636	0.154245	0.188701	0.407228	0.140467	0.321307	1.11236	0.343382	0.288872	1.65388	2.85069	1.8991	1.34953	0.225523	0.112283	0.0980861	0.0849786	0.604638	0.532084	0.740998	2.45563
PI533605	W	2021	2	2.32198	3.50023	9.10835	1.15822	16.0888	23.2198	35.0023	91.0835	11.5822	160.888	14.4323	21.7557	56.6131	7.19891	0.663378	0.254928	2.00479	1.50744	0.384288	3.02209	3.92267	2.60221	7.86412	0.498806	0.330897	0.12716	0.184158	0.226169	0.498444	0.168665	0.306223	1.00576	0.340935	0.278049	1.56441	2.6172	1.95523	1.30484	0.198931	0.101328	0.0918594	0.0775735	0.639217	0.567104	0.766377	2.00624
PI538385A	B	2020	1	2.4187	5.42379	9.64119	1.42117	18.9049	24.187	54.2379	96.4119	14.2117	189.049	12.7941	28.6899	50.9985	7.5175	0.445943	0.250871	1.7019	2.24244	0.562564	3.81642	3.98611	1.77758	6.78397	0.587577	0.262026	0.147406	0.160551	0.218642	0.353355	0.146711	0.449738	1.41249	0.490292	0.402326	1.22935	2.51081	1.40851	1.04075	0.181214	0.117843	0.0943362	0.0812857	0.813435	0.708934	0.960842	2.83002
PI538385A	B	2020	2	1.768	4.80163	7.82472	1.11568	15.51	17.68	48.0163	78.2472	11.1568	155.1	11.3991	30.9582	50.4494	7.19331	0.368208	0.22595	1.58467	2.71586	0.613649	4.30375	4.42576	1.6296	7.01338	0.631045	0.232356	0.142585	0.140024	0.197753	0.298784	0.128656	0.500549	1.6651	0.537071	0.448398	1.19105	2.71345	1.32234	1.01814	0.169825	0.116305	0.0883616	0.0775086	0.839599	0.734824	0.982183	3.3469
PI538385A	B	2021	1	2.19646	4.08388	7.0342	0.869495	14.184	21.9646	40.8388	70.342	8.69495	141.84	15.4854	28.7921	49.5924	6.1301	0.537836	0.312254	2.52613	1.8593	0.580575	4.69684	3.20252	1.72243	8.08999	0.395863	0.212909	0.12361	0.197557	0.277902	0.443426	0.183228	0.442426	1.33201	0.516705	0.404338	1.12004	2.2943	1.42008	0.983828	0.138447	0.0941964	0.0782055	0.0653042	0.892828	0.794607	1.01644	2.25517
PI538385A	B	2021	2	1.78908	3.22413	6.12358	0.786924	11.9237	17.8908	32.2413	61.2358	7.86924	119.237	15.0044	27.0397	51.3563	6.59965	0.554902	0.292162	2.27351	1.80212	0.526511	4.09714	3.42276	1.8993	7.78168	0.439849	0.244073	0.128507	0.191392	0.258892	0.446036	0.176531	0.407465	1.2516	0.466555	0.370608	1.22149	2.37717	1.52668	1.05577	0.15697	0.0994512	0.0841835	0.0706598	0.818673	0.725447	0.94718	2.24197
PI538385A	W	2020	1	2.06976	3.88057	7.96229	1.13748	15.0501	20.6976	38.8057	79.6229	11.3748	150.501	13.7525	25.7844	52.9052	7.55797	0.533365	0.259946	1.8196	1.87489	0.487369	3.41154	3.84696	2.05183	6.99992	0.549572	0.293122	0.142859	0.174769	0.227452	0.412463	0.159454	0.386817	1.20994	0.426447	0.347425	1.33812	2.4826	1.58673	1.12338	0.191163	0.113385	0.096048	0.081759	0.747315	0.653899	0.890173	2.42446
PI538385A	W	2020	2	1.85511	3.5598	7.51797	1.06857	14.0014	18.5511	35.598	75.1797	10.6857	140.014	13.2494	25.4245	53.6942	7.63188	0.521126	0.246756	1.73606	1.91892	0.473506	3.33136	4.05258	2.1119	7.03551	0.576018	0.300178	0.142136	0.167462	0.216048	0.400811	0.15273	0.37979	1.21758	0.41458	0.340924	1.38838	2.57141	1.62432	1.15956	0.197339	0.114005	0.0964611	0.0826246	0.720263	0.630628	0.862399	2.49494
PI538385A	W	2021	1	2.43742	5.4232	9.30798	1.20833	18.3769	24.3742	54.232	93.0798	12.0833	183.769	13.2635	29.5109	50.6503	6.57527	0.449443	0.261863	2.01718	2.22498	0.58264	4.48817	3.81878	1.71632	7.70316	0.495743	0.222808	0.129817	0.16546	0.231775	0.36755	0.152917	0.46173	1.48754	0.515694	0.41866	1.18413	2.5531	1.40359	1.02636	0.15372	0.102877	0.0820255	0.0703804	0.844504	0.74747	0.974321	2.72072
PI538385A	W	2021	2	1.5834	3.53288	7.74186	0.939979	13.7981	15.834	35.3288	77.4186	9.39979	137.981	11.4755	25.6041	56.1081	6.81238	0.448189	0.204524	1.6845	2.2312	0.456335	3.75846	4.8894	2.19137	8.2362	0.593647	0.266066	0.121415	0.140438	0.18238	0.354001	0.12963	0.37885	1.40006	0.406927	0.344159	1.51318	3.06805	1.73085	1.27832	0.183723	0.100799	0.0833704	0.0731039	0.660859	0.589308	0.782274	2.82485
PI543793	B	2020	1	1.7744	2.60612	8.27976	1.17396	13.8342	17.744	26.0612	82.7976	11.7396	138.342	12.8261	18.8382	59.8498	8.48591	0.680857	0.214305	1.51146	1.46874	0.314758	2.21994	4.66624	3.17704	7.05284	0.661612	0.450463	0.141787	0.163	0.187693	0.469407	0.147133	0.259208	0.883923	0.275672	0.232107	1.89013	2.80826	2.19036	1.49065	0.267996	0.116764	0.107843	0.092728	0.529063	0.463364	0.67085	2.13035
PI543793	B	2020	2	2.04605	2.90103	9.53338	1.36001	15.8405	20.4605	29.0103	95.3338	13.6001	158.405	12.9166	18.314	60.1837	8.58566	0.705284	0.21462	1.50444	1.41787	0.304302	2.1331	4.65941	3.2862	7.00979	0.664699	0.468802	0.142658	0.164547	0.187825	0.480176	0.148325	0.250533	0.851727	0.266311	0.224201	1.92707	2.79895	2.23734	1.51153	0.274911	0.11745	0.109375	0.0939202	0.518922	0.454136	0.66158	2.08257
PI543793	B	2021	1	1.71987	4.20545	10.8793	1.38944	18.1941	17.1987	42.0545	108.793	13.8944	181.941	9.45292	23.1143	59.796	7.63677	0.408963	0.158086	1.23782	2.44521	0.386553	3.02671	6.32566	2.58696	7.83	0.807875	0.330391	0.127714	0.114014	0.140183	0.307401	0.104398	0.333786	1.35253	0.342776	0.300633	1.83608	3.49895	1.94451	1.48731	0.234492	0.11028	0.0921089	0.082682	0.54464	0.482959	0.672353	3.25308
PI543793	B	2021	2	2.57309	4.80311	11.4297	1.37931	20.1852	25.7309	48.0311	114.297	13.7931	201.852	12.7474	23.7952	56.6241	6.83326	0.535713	0.225123	1.8655	1.86667	0.420231	3.48226	4.44201	2.37964	8.28654	0.536051	0.28717	0.120678	0.158512	0.200882	0.416195	0.146098	0.343011	1.21524	0.374979	0.312254	1.54954	2.89184	1.84874	1.30543	0.186994	0.0985024	0.0849704	0.0733444	0.645355	0.575861	0.766032	2.40272
PI543793	W	2020	1	2.28404	1.51347	3.97569	0.448668	8.22187	22.8404	15.1347	39.7569	4.48668	82.2187	27.7801	18.4078	48.3551	5.45701	1.50915	0.574503	5.09072	0.662626	0.380681	3.37325	1.74064	2.62687	8.86109	0.196436	0.29645	0.112853	0.416101	0.516243	1.16406	0.38466	0.241778	0.553834	0.342076	0.225608	1.04692	1.45485	2.02621	0.936298	0.118148	0.0716753	0.0817371	0.0577199	0.955183	0.858319	1.06804	0.859062
PI543793	W	2020	2	2.21189	0.8495	0.933944	0.184397	4.17973	22.1189	8.495	9.33944	1.84397	41.7973	52.9195	20.3243	22.3446	4.41169	2.60376	2.36834	11.9953	0.38406	0.909584	4.60691	0.422237	1.0994	5.06486	0.083366	0.217065	0.197439	1.24024	1.97784	2.13938	1.12402	0.270039	0.354506	0.759608	0.255087	0.305071	0.389746	0.903324	0.28774	0.060233	0.0586161	0.103394	0.046153	3.27792	2.73744	3.47536	0.467426
PI543793	W	2021	1	2.58531	5.61033	11.279	1.41921	20.8939	25.8531	56.1033	112.79	14.1921	208.939	12.3735	26.8516	53.9825	6.79247	0.460812	0.229213	1.82165	2.17008	0.497413	3.95314	4.36274	2.0104	7.9474	0.548953	0.252964	0.125827	0.153073	0.203596	0.367777	0.141207	0.404659	1.401	0.44182	0.367083	1.37622	2.81658	1.60452	1.17308	0.173167	0.102364	0.0840298	0.0728747	0.726626	0.645415	0.852453	2.71904
PI543793	W	2021	2	2.67414	6.0586	11.4808	1.37259	21.5861	26.7414	60.586	114.808	13.7259	215.861	12.3882	28.0671	53.186	6.35868	0.441379	0.232923	1.94824	2.26563	0.527717	4.41398	4.29326	1.89496	8.3643	0.513284	0.226553	0.119556	0.152465	0.20805	0.359853	0.141399	0.428021	1.49716	0.471363	0.390185	1.31468	2.83705	1.54494	1.13611	0.157178	0.0969693	0.0782578	0.0679047	0.76064	0.679412	0.880195	2.77891
PI54606-2	B	2020	1	1.67702	5.44719	7.19463	1.24821	15.567	16.7702	54.4719	71.9463	12.4821	155.67	10.7729	34.9918	46.217	8.01829	0.307869	0.233094	1.34354	3.24813	0.757119	4.364	4.29012	1.3208	5.76395	0.744302	0.229148	0.173492	0.132657	0.198633	0.250474	0.120736	0.613999	1.86214	0.645185	0.538267	1.00988	2.45951	1.07456	0.859325	0.175207	0.140697	0.0987367	0.0871726	0.990213	0.843817	1.1637	3.99243
PI54606-2	B	2020	2	1.75745	5.68847	7.58604	1.28043	16.3124	17.5745	56.8847	75.8604	12.8043	163.124	10.7737	34.8721	46.5048	7.84941	0.30895	0.23167	1.37255	3.23677	0.74986	4.44264	4.31649	1.33358	5.92462	0.728569	0.225092	0.168787	0.132393	0.198214	0.252185	0.120746	0.608816	1.87251	0.641571	0.53544	1.01882	2.49715	1.08856	0.869325	0.171963	0.137039	0.0964576	0.0851803	0.98153	0.839785	1.15032	3.96534
PI54606-2	B	2021	1	1.57308	4.37085	6.74823	0.994498	13.6867	15.7308	43.7085	67.4823	9.94498	136.867	11.4936	31.9351	49.3052	7.26618	0.359904	0.23311	1.58179	2.77852	0.647702	4.39503	4.28981	1.54392	6.78557	0.632196	0.22753	0.147372	0.141476	0.203169	0.293193	0.129861	0.525259	1.70232	0.56451	0.469186	1.13532	2.62825	1.25774	0.972588	0.167313	0.119512	0.0894407	0.0783553	0.880813	0.767679	1.02818	3.41072
PI54606-2	B	2021	2	1.74329	4.13478	7.80968	1.23746	14.9252	17.4329	41.3478	78.0968	12.3746	149.252	11.6802	27.7033	52.3254	8.29109	0.421617	0.223222	1.40876	2.37182	0.529443	3.34134	4.47985	1.88878	6.31104	0.709842	0.299281	0.158452	0.14595	0.19269	0.3245	0.132249	0.432827	1.38716	0.457026	0.383189	1.32861	2.62003	1.45371	1.09755	0.210522	0.129537	0.103601	0.0904066	0.752665	0.649716	0.911117	3.08167
PI54606-2	W	2020	1	1.6108	4.72976	6.3113	0.944296	13.5962	16.108	47.2976	63.113	9.44296	135.962	11.8475	34.7875	46.4197	6.94531	0.340567	0.255225	1.70582	2.93628	0.749412	5.00877	3.91811	1.33438	6.6836	0.586227	0.19965	0.14962	0.145892	0.222008	0.283889	0.134398	0.597034	1.85111	0.651878	0.533448	0.995384	2.47008	1.11231	0.866358	0.148929	0.119198	0.0855258	0.0746369	1.00464	0.873887	1.15426	3.5225
PI54606-2	W	2020	2	1.93106	5.62804	6.33452	0.943549	14.8372	19.3106	56.2804	63.3452	9.43549	148.372	13.015	37.932	42.6936	6.35936	0.343115	0.304847	2.04659	2.91448	0.888471	5.96475	3.28033	1.12553	6.71351	0.488617	0.167652	0.148953	0.161425	0.265326	0.29385	0.149624	0.6809	1.95784	0.773287	0.611136	0.838	2.20361	0.963926	0.745006	0.124823	0.114154	0.0788752	0.0679124	1.19332	1.03861	1.34227	3.40309
PI54606-2	W	2021	1	2.04686	5.18084	7.22999	0.977176	15.4349	20.4686	51.8084	72.2999	9.77176	154.349	13.2613	33.5658	46.8419	6.33096	0.395083	0.283107	2.09467	2.53111	0.716576	5.30185	3.53224	1.39553	7.39886	0.477402	0.188613	0.135156	0.164925	0.249399	0.33239	0.152888	0.558469	1.71322	0.631258	0.505249	1.00032	2.39084	1.17408	0.881183	0.135199	0.105335	0.0787357	0.0675887	0.999683	0.880657	1.13484	3.00852
PI54606-2	W	2021	2	1.99452	7.39814	8.52306	1.15325	19.069	19.9452	73.9814	85.2306	11.5325	190.69	10.4595	38.7967	44.696	6.04778	0.269598	0.234015	1.72948	3.70923	0.868015	6.41504	4.27323	1.15205	7.39047	0.578208	0.155884	0.135309	0.125275	0.206124	0.23324	0.116813	0.703407	2.35028	0.764562	0.6339	0.907417	2.70765	0.996687	0.808186	0.122782	0.10965	0.0724348	0.0643708	1.10203	0.970687	1.23734	4.28744
PI54610-4	B	2020	1	2.12839	4.28087	9.93392	1.59594	17.9391	21.2839	42.8087	99.3392	15.9594	179.391	11.8645	23.8633	55.3757	8.89643	0.497187	0.214255	1.33363	2.01132	0.430935	2.68235	4.66733	2.32054	6.22449	0.749834	0.372808	0.160656	0.149731	0.184598	0.362168	0.134617	0.354896	1.14943	0.371285	0.313427	1.54993	2.6673	1.69036	1.24093	0.249006	0.132308	0.112273	0.0976518	0.64519	0.555884	0.805845	2.76115
PI54610-4	B	2020	2	2.17555	4.9923	10.2042	1.57096	18.943	21.7555	49.923	102.042	15.7096	189.43	11.4847	26.3543	53.8679	8.2931	0.435781	0.213201	1.38485	2.29473	0.48924	3.17786	4.6904	2.04399	6.49551	0.722099	0.314677	0.153953	0.143161	0.184758	0.331474	0.129748	0.403264	1.33252	0.423969	0.357853	1.42361	2.72365	1.55474	1.16769	0.219168	0.126898	0.103377	0.0904304	0.702441	0.608726	0.856394	3.01683
PI54610-4	B	2021	1	1.9104	4.01548	9.0086	1.2984	16.2329	19.104	40.1548	90.086	12.984	162.329	11.7687	24.7367	55.496	7.99858	0.47576	0.212064	1.47135	2.1019	0.445738	3.09264	4.71555	2.24347	6.93823	0.679647	0.323349	0.144129	0.146682	0.18535	0.359512	0.133385	0.367751	1.25139	0.389587	0.328669	1.52021	2.80746	1.6953	1.24699	0.219107	0.118912	0.0996923	0.0869397	0.657803	0.574937	0.801931	2.78155
PI54610-4	B	2021	2	1.61838	3.92886	8.03618	1.10162	14.6851	16.1838	39.2886	80.3618	11.0162	146.851	11.0206	26.7542	54.7236	7.50167	0.411922	0.201387	1.46909	2.42764	0.488896	3.56643	4.96556	2.04542	7.29486	0.680693	0.280393	0.137083	0.135259	0.177109	0.321715	0.123856	0.406943	1.44443	0.429957	0.365265	1.44868	2.95447	1.5975	1.20865	0.198589	0.114104	0.0920702	0.0811005	0.690284	0.607065	0.827366	3.10834
PI54610-4	W	2020	1	1.81746	4.58703	7.06502	0.947516	14.417	18.1746	45.8703	70.6502	9.47516	144.17	12.6063	31.8168	49.0047	6.5722	0.396216	0.257247	1.91813	2.52388	0.64926	4.84112	3.88732	1.54022	7.45636	0.521342	0.206564	0.134114	0.155977	0.226826	0.328384	0.144247	0.516414	1.65898	0.572482	0.466636	1.10314	2.55519	1.27653	0.960966	0.147946	0.106672	0.0813175	0.0703452	0.906506	0.799308	1.04062	3.04522
PI54610-4	W	2020	2	1.64669	4.11304	6.20063	0.818941	12.7793	16.4669	41.1304	62.0063	8.18941	127.793	12.8856	32.1852	48.5209	6.40834	0.400359	0.265569	2.01076	2.49776	0.663327	5.02239	3.76551	1.50755	7.57152	0.497325	0.199108	0.132074	0.159661	0.234586	0.33388	0.147916	0.524133	1.66815	0.585939	0.474604	1.07655	2.51482	1.25723	0.942535	0.142184	0.104359	0.0794034	0.0684713	0.928895	0.820525	1.06097	2.99509
PI54610-4	W	2021	1	1.89566	4.99735	8.6155	1.15834	16.6668	18.9566	49.9735	86.155	11.5834	166.668	11.3738	29.9838	51.6924	6.94996	0.379333	0.220029	1.63653	2.63621	0.580041	4.31423	4.54486	1.72401	7.4378	0.611048	0.231791	0.134448	0.139255	0.193952	0.307953	0.128335	0.475433	1.63633	0.511298	0.42824	1.24989	2.82106	1.3996	1.07007	0.168046	0.110201	0.0850917	0.0746906	0.80007	0.705251	0.934519	3.24725
PI54610-4	W	2021	2	1.9187	5.13325	8.1057	1.0071	16.1647	19.187	51.3325	81.057	10.071	161.647	11.8697	31.7558	50.1443	6.23022	0.373779	0.23671	1.90517	2.67538	0.633289	5.09706	4.22458	1.57906	8.04856	0.524886	0.196191	0.124246	0.144929	0.21055	0.312474	0.134683	0.512075	1.75448	0.563301	0.465326	1.14943	2.77042	1.32007	1.00579	0.142812	0.100465	0.076071	0.0664417	0.869999	0.773851	0.994245	3.20026
PI54615-2	B	2020	1	1.8989	4.70995	9.423	1.4121	17.4439	18.989	47.0995	94.23	14.121	174.439	10.8857	27.0005	54.0187	8.09506	0.403168	0.201518	1.34474	2.48035	0.499835	3.33542	4.96234	2.00066	6.67305	0.743639	0.299812	0.149856	0.13436	0.175255	0.310174	0.122155	0.416003	1.42252	0.434693	0.369872	1.42582	2.84597	1.53919	1.1748	0.213668	0.124723	0.0999153	0.0880808	0.701353	0.609948	0.851209	3.22399
PI54615-2	B	2020	2	1.8928	4.29727	9.15395	1.26036	16.6044	18.928	42.9727	91.5395	12.6036	166.044	11.3994	25.8803	55.1297	7.5905	0.440467	0.206775	1.5018	2.27032	0.469444	3.40957	4.83618	2.13018	7.26299	0.665866	0.293292	0.137684	0.140716	0.18175	0.340578	0.128661	0.389007	1.36284	0.412631	0.349169	1.47881	2.9031	1.6471	1.22865	0.203609	0.114093	0.0936982	0.0821398	0.676219	0.594382	0.813903	2.93618
PI54615-2	B	2021	1	1.66907	4.19725	7.15103	0.865271	13.8826	16.6907	41.9725	71.5103	8.65271	138.826	12.0227	30.2339	51.5107	6.23276	0.397657	0.233402	1.92895	2.51473	0.586943	4.85079	4.28445	1.70374	8.2645	0.518416	0.206152	0.120999	0.147077	0.208209	0.329691	0.136657	0.475873	1.65615	0.523589	0.43336	1.219	2.82166	1.41254	1.06231	0.147498	0.0981022	0.0762469	0.0664706	0.820346	0.731799	0.941345	3.03314
PI54615-2	B	2021	2	1.81417	4.62057	8.64113	1.06576	16.1416	18.1417	46.2057	86.4113	10.6576	161.416	11.2391	28.6252	53.5332	6.60257	0.392629	0.209946	1.70223	2.54693	0.534718	4.33546	4.76313	1.87014	8.10793	0.587465	0.230656	0.123336	0.136798	0.186895	0.319041	0.126622	0.441936	1.6044	0.476009	0.401054	1.34289	3.00046	1.51963	1.15207	0.165626	0.101935	0.0803639	0.0706933	0.744664	0.662904	0.868	3.1344
PI54615-2	W	2020	1	1.57917	4.24019	6.8929	0.885296	13.5976	15.7917	42.4019	68.929	8.85296	135.976	11.6136	31.1835	50.6922	6.5107	0.372428	0.2291	1.78377	2.68508	0.615153	4.78957	4.3649	1.62561	7.78599	0.56061	0.208787	0.128436	0.141844	0.203025	0.308101	0.131396	0.50049	1.72053	0.545137	0.453139	1.18448	2.79692	1.34483	1.02808	0.15213	0.104496	0.0795194	0.0696412	0.844253	0.748162	0.972689	3.24569
PI54615-2	W	2020	2	1.69579	3.50254	8.01895	0.985648	14.2029	16.9579	35.0254	80.1895	9.85648	142.029	11.9397	24.6607	56.4598	6.93975	0.484158	0.211472	1.72048	2.06544	0.436784	3.55355	4.72875	2.28946	8.13571	0.581234	0.281409	0.122915	0.147185	0.188324	0.377833	0.135585	0.36054	1.30622	0.388973	0.327329	1.5426	2.99055	1.78668	1.29673	0.189609	0.101459	0.0855486	0.0745727	0.648256	0.577298	0.771171	2.64668
PI54615-2	W	2021	1	1.92476	4.4134	9.15769	1.13546	16.6313	19.2476	44.134	91.5769	11.3546	166.313	11.5731	26.5367	55.0629	6.82726	0.436118	0.21018	1.69513	2.29296	0.481934	3.88687	4.75783	2.07497	8.06515	0.589924	0.257276	0.12399	0.141828	0.186994	0.346875	0.130878	0.398234	1.44218	0.428771	0.361224	1.44485	2.99249	1.65037	1.22533	0.179147	0.102456	0.0836679	0.0732753	0.692114	0.615765	0.816105	2.88288
PI54615-2	W	2021	2	1.7929	4.76716	8.59491	1.09877	16.2537	17.929	47.6716	85.9491	10.9877	162.537	11.0307	29.3296	52.8796	6.76009	0.376094	0.2086	1.63174	2.65891	0.554649	4.33864	4.79386	1.80294	7.82232	0.612844	0.230487	0.127839	0.134178	0.184956	0.305646	0.123983	0.458919	1.64858	0.49178	0.41502	1.31019	2.9723	1.46523	1.12222	0.167494	0.105775	0.0822304	0.0725022	0.763249	0.676736	0.891089	3.27175
PI54617	B	2020	1	2.11541	5.24461	9.44312	1.39533	18.1985	21.1541	52.4461	94.4312	13.9533	181.985	11.6241	28.819	51.8896	7.66728	0.40335	0.224017	1.51607	2.47923	0.555389	3.75869	4.46396	1.80054	6.76767	0.6596	0.26605	0.147761	0.144026	0.195177	0.31859	0.131531	0.453743	1.49387	0.483889	0.404868	1.28303	2.68978	1.42217	1.07855	0.189582	0.120718	0.0949995	0.0830397	0.779406	0.679066	0.927167	3.13883
PI54617	B	2020	2	1.91267	4.5025	9.08896	1.38199	16.8861	19.1267	45.025	90.8896	13.8199	168.861	11.3269	26.6639	53.825	8.18417	0.424802	0.210439	1.384	2.35404	0.495381	3.25799	4.75197	2.01865	6.57673	0.722544	0.306938	0.152051	0.140726	0.182664	0.325036	0.127737	0.409258	1.36661	0.429999	0.363585	1.41679	2.7587	1.54456	1.16568	0.215425	0.125617	0.101681	0.0891368	0.70582	0.612664	0.857871	3.07658
PI54617	B	2021	1	1.46966	4.64548	6.98327	0.829268	13.9277	14.6966	46.4548	69.8327	8.29268	139.277	10.5521	33.3543	50.1395	5.9541	0.316365	0.210455	1.77224	3.16091	0.665229	5.6019	4.75161	1.50324	8.42101	0.564257	0.178511	0.118751	0.126382	0.188116	0.268444	0.117969	0.54957	2.02071	0.594618	0.500471	1.14196	3.03762	1.27554	1.0056	0.135609	0.0981041	0.0713119	0.0633106	0.875684	0.782734	0.994435	3.72517
PI54617	B	2021	2	1.87771	5.16798	7.63353	0.905443	15.5847	18.7771	51.6798	76.3353	9.05443	155.847	12.0484	33.1607	48.981	5.80984	0.363335	0.245982	2.0738	2.75228	0.677011	5.70768	4.06534	1.47708	8.43071	0.482206	0.175202	0.118614	0.146679	0.219899	0.309168	0.13699	0.543355	1.85688	0.605223	0.496126	1.08343	2.74276	1.25687	0.960055	0.12851	0.0951972	0.0707294	0.061682	0.922993	0.825122	1.04161	3.23449
PI54617	W	2020	1	1.68065	4.8322	7.46041	0.966932	14.9402	16.8065	48.322	74.6041	9.66932	149.402	11.2492	32.3436	49.9352	6.47202	0.347801	0.225275	1.73812	2.87521	0.647713	4.99746	4.43902	1.54389	7.71555	0.575334	0.200102	0.129608	0.13672	0.199428	0.28981	0.12675	0.528626	1.82514	0.573396	0.478058	1.14549	2.81783	1.28647	0.997411	0.148465	0.105779	0.0786596	0.0691987	0.872988	0.772823	1.0026	3.45054
PI54617	W	2020	2	1.61639	4.27001	7.46848	0.958866	14.3138	16.1639	42.7001	74.6848	9.58866	143.138	11.2926	29.8315	52.177	6.69891	0.378546	0.216429	1.68574	2.64169	0.571738	4.45319	4.62045	1.74905	7.78887	0.593213	0.224558	0.128388	0.1377	0.191804	0.309129	0.127302	0.470013	1.65809	0.506685	0.425141	1.26877	2.90009	1.42831	1.09104	0.162895	0.105545	0.0816856	0.0717989	0.788166	0.698489	0.916555	3.2349
PI54617	W	2021	1	1.76662	4.72296	8.09376	1.04681	15.6302	17.6662	47.2296	80.9376	10.4681	156.302	11.3027	30.217	51.783	6.69737	0.37405	0.21827	1.68763	2.67344	0.583531	4.51177	4.58149	1.71371	7.73184	0.592548	0.221643	0.129335	0.137837	0.193273	0.306186	0.12743	0.478983	1.67872	0.516703	0.433013	1.24719	2.87683	1.40279	1.07396	0.161306	0.106163	0.0816753	0.0717812	0.801801	0.709976	0.931136	3.26599
PI54617	W	2021	2	1.73884	5.09041	8.4961	1.1431	16.4685	17.3884	50.9041	84.961	11.431	164.685	10.5586	30.9101	51.5902	6.94114	0.341592	0.204664	1.52117	2.92747	0.599146	4.45317	4.88607	1.66904	7.43252	0.65739	0.224559	0.134544	0.127983	0.180393	0.278951	0.118051	0.497356	1.76631	0.528095	0.447389	1.24407	2.94805	1.36297	1.0657	0.167383	0.111686	0.0841348	0.0745887	0.80381	0.708487	0.938354	3.58486
PI547570	B	2020	1	1.94354	2.63408	8.15194	1.02451	13.7541	19.4354	26.3408	81.5194	10.2451	137.541	14.1306	19.1513	59.2693	7.4488	0.737844	0.238414	1.89704	1.3553	0.323123	2.57105	4.19438	3.0948	7.9569	0.527138	0.388946	0.125677	0.18019	0.211796	0.531226	0.16456	0.260916	0.887477	0.287047	0.236878	1.78083	2.74656	2.22817	1.45515	0.223809	0.101482	0.0949852	0.080483	0.561537	0.498843	0.687214	1.88244
PI547570	B	2020	2	1.94154	2.74983	8.61881	1.10302	14.4132	19.4154	27.4983	86.1881	11.0302	144.132	13.4706	19.0785	59.798	7.65286	0.70606	0.225268	1.7602	1.41631	0.31905	2.49299	4.43915	3.13431	7.81381	0.568116	0.401124	0.127979	0.170781	0.19971	0.503924	0.155677	0.260392	0.903192	0.282851	0.235766	1.83716	2.83088	2.23699	1.48744	0.235117	0.104449	0.0970233	0.0828706	0.544318	0.482561	0.672297	1.98443
PI547570	B	2021	1	2.17359	3.22817	9.55078	1.10683	16.0594	21.7359	32.2817	95.5078	11.0683	160.594	13.5347	20.1015	59.4717	6.89214	0.67332	0.227582	1.96379	1.48518	0.338	2.91658	4.39401	2.95858	8.62892	0.50922	0.342868	0.115889	0.170091	0.203947	0.501404	0.156533	0.275338	0.984071	0.302898	0.251587	1.76809	2.91145	2.20318	1.46741	0.204903	0.0944046	0.0866139	0.0740232	0.565583	0.506845	0.681472	1.9944
PI547570	B	2021	2	2.08762	3.13542	9.56196	1.19107	15.9761	20.8762	31.3542	95.6196	11.9107	159.761	13.0672	19.6257	59.8518	7.45532	0.665821	0.218326	1.75274	1.50191	0.327905	2.63244	4.58031	3.04966	8.02807	0.570537	0.379875	0.124563	0.164414	0.194143	0.482522	0.150314	0.269144	0.956301	0.291584	0.244179	1.83073	2.9164	2.2101	1.49077	0.228041	0.102241	0.0938041	0.0805591	0.546231	0.485727	0.670794	2.07244
PI547570	W	2020	1	1.93589	3.27695	10.6511	1.35928	17.2232	19.3589	32.7695	106.511	13.5928	172.232	11.24	19.0263	61.8416	7.89211	0.59076	0.181755	1.42421	1.69273	0.307662	2.4108	5.50192	3.25032	7.83588	0.702145	0.414799	0.127618	0.138992	0.161185	0.417557	0.126634	0.260344	0.994471	0.272843	0.234969	2.04325	3.23235	2.29737	1.62065	0.260755	0.10799	0.0975926	0.0856833	0.489417	0.434027	0.617035	2.39488
PI547570	W	2020	2	1.81376	2.89848	7.08035	1.25643	13.049	18.1376	28.9848	70.8035	12.5643	130.49	13.8996	22.2122	54.2596	9.62854	0.625761	0.256168	1.44358	1.59805	0.40937	2.30692	3.90369	2.44278	5.6353	0.692722	0.433479	0.177453	0.18176	0.217561	0.436534	0.161434	0.325888	0.944073	0.347674	0.285549	1.50255	2.30616	1.70409	1.18625	0.266631	0.141265	0.125909	0.106544	0.665537	0.565235	0.84299	2.29077
PI547570	W	2021	1	2.45476	3.80099	12.1526	1.50483	19.9132	24.5476	38.0099	121.526	15.0483	199.132	12.3273	19.0878	61.028	7.55694	0.64582	0.201994	1.63125	1.54842	0.312771	2.52586	4.95065	3.19723	8.07576	0.613026	0.395904	0.123827	0.153868	0.179737	0.462654	0.140606	0.26021	0.959947	0.278309	0.235907	1.94263	3.06917	2.29043	1.56594	0.240551	0.103018	0.0943252	0.0817469	0.514765	0.458046	0.638592	2.16144
PI547570	W	2021	2	2.24613	3.73184	11.9195	1.48962	19.3871	22.4613	37.3184	119.195	14.8962	193.871	11.5857	19.2491	61.4816	7.68356	0.601883	0.188442	1.50786	1.66145	0.313087	2.50523	5.30668	3.194	8.00171	0.663193	0.399165	0.124973	0.143511	0.167508	0.430173	0.131039	0.263443	0.998953	0.278306	0.238376	1.9939	3.19066	2.28279	1.59616	0.249185	0.105157	0.0951751	0.0832307	0.501529	0.445814	0.626502	2.32464
PI547617	B	2020	1	1.7198	3.01024	9.73882	1.35727	15.8261	17.198	30.1024	97.3882	13.5727	158.261	10.8668	19.0207	61.5363	8.57614	0.571316	0.176592	1.2671	1.75035	0.309097	2.21786	5.66277	3.23523	7.1753	0.789204	0.450885	0.139367	0.134896	0.154991	0.393771	0.121917	0.262705	0.978281	0.271288	0.234883	2.05893	3.16497	2.22983	1.59986	0.286947	0.11845	0.10646	0.0938064	0.485689	0.426279	0.625056	2.53955
PI547617	B	2020	2	1.74126	3.01892	9.25592	1.24769	15.2638	17.4126	30.1892	92.5592	12.4769	152.638	11.4078	19.7783	60.6397	8.17416	0.576783	0.188124	1.39559	1.73376	0.326161	2.41962	5.31564	3.06597	7.41847	0.716541	0.413289	0.134799	0.141856	0.165778	0.408114	0.128768	0.274518	1.01003	0.287418	0.246546	1.94444	3.09671	2.16938	1.54063	0.262109	0.113455	0.101646	0.0890181	0.514286	0.453195	0.649084	2.4503
PI547617	B	2021	1	1.83215	3.20621	8.78324	1.04141	14.863	18.3215	32.0621	87.8324	10.4141	148.63	12.3269	21.5717	59.0946	7.00674	0.571439	0.208596	1.7593	1.74997	0.365037	3.07871	4.79395	2.73945	8.43397	0.568409	0.324811	0.118568	0.152814	0.186485	0.431336	0.140601	0.302034	1.11576	0.326343	0.27505	1.74327	3.05656	2.0678	1.44467	0.206697	0.098104	0.0868608	0.0753468	0.573634	0.512828	0.692202	2.31838
PI547617	B	2021	2	2.00137	3.44672	9.35841	1.15814	15.9646	20.0137	34.4672	93.5841	11.5814	159.646	12.5363	21.5897	58.6196	7.25439	0.58066	0.213858	1.72809	1.72218	0.368302	2.97609	4.676	2.71517	8.08058	0.578672	0.336011	0.123754	0.156294	0.190307	0.434622	0.143331	0.303414	1.0909	0.327742	0.275343	1.71774	2.96199	2.03229	1.41661	0.212577	0.101951	0.0904432	0.0782181	0.582159	0.518049	0.705913	2.30085
PI547617	W	2020	1	1.89351	3.13031	9.72461	1.26616	16.0146	18.9351	31.3031	97.2461	12.6616	160.146	11.8236	19.5466	60.7234	7.90629	0.604894	0.194713	1.49547	1.65318	0.321896	2.47229	5.13577	3.10659	7.6804	0.668686	0.404484	0.130202	0.147298	0.172281	0.430688	0.134091	0.269434	0.99071	0.284813	0.242956	1.9357	3.07773	2.21191	1.54605	0.252031	0.108982	0.0984961	0.0858505	0.516609	0.457094	0.64681	2.32187
PI547617	W	2020	2	1.85497	2.54018	7.26605	0.876065	12.5373	18.5497	25.4018	72.6605	8.76065	125.373	14.7957	20.261	57.9556	6.98769	0.730252	0.255293	2.11739	1.36939	0.349595	2.89953	3.91707	2.86045	8.29396	0.47228	0.344883	0.12057	0.189162	0.227824	0.542985	0.173649	0.278497	0.930116	0.31198	0.254092	1.6532	2.66055	2.12691	1.37844	0.199325	0.096049	0.0893376	0.0751265	0.604888	0.539804	0.725458	1.84167
PI547617	W	2021	1	2.22424	3.81195	11.7826	1.46342	19.2822	22.2424	38.1195	117.826	14.6342	192.822	11.5352	19.7693	61.106	7.58949	0.58349	0.188773	1.51989	1.71383	0.323524	2.60482	5.29736	3.09096	8.0514	0.657943	0.383903	0.124202	0.142629	0.167918	0.421626	0.130393	0.27215	1.03371	0.287781	0.246406	1.95199	3.19514	2.23351	1.57109	0.242441	0.104479	0.0938419	0.082128	0.512298	0.455699	0.6365	2.37177
PI547617	W	2021	2	2.14975	4.3138	11.9226	1.44495	19.8311	21.4975	43.138	119.226	14.4495	198.311	10.8403	21.7527	60.1207	7.28631	0.498343	0.180309	1.48777	2.00665	0.361818	2.98542	5.54602	2.76382	8.25118	0.672149	0.334961	0.121195	0.132403	0.160819	0.373302	0.121583	0.306545	1.20004	0.322707	0.278	1.84459	3.3167	2.07034	1.50756	0.223554	0.10268	0.0889948	0.0785893	0.542127	0.483526	0.663322	2.6788
PI548160	B	2020	1	1.96049	2.11778	7.26515	1.00195	12.3454	19.6049	21.1778	72.6515	10.0195	123.454	15.8804	17.1544	58.8492	8.11601	0.925729	0.269848	1.95667	1.08023	0.291498	2.11365	3.70578	3.43055	7.251	0.511072	0.473114	0.137912	0.208942	0.237144	0.628416	0.188783	0.229554	0.714876	0.256169	0.207065	1.78143	2.45242	2.32878	1.43009	0.245681	0.108605	0.106784	0.0883289	0.561347	0.493313	0.699259	1.5913
PI548160	B	2020	2	1.86084	2.31836	8.48522	1.54035	14.2048	18.6084	23.1836	84.8522	15.4035	142.048	13.1001	16.321	59.735	10.8439	0.802653	0.219303	1.20806	1.24587	0.273223	1.50508	4.55989	3.66001	5.50862	0.827773	0.664415	0.181534	0.172243	0.185609	0.482243	0.150749	0.224081	0.681632	0.231245	0.195043	2.03035	2.49478	2.19898	1.48355	0.368576	0.148883	0.142578	0.121628	0.492527	0.416854	0.67406	2.07364
PI548160	B	2021	1	2.42876	3.9487	9.94481	1.43901	17.7613	24.2876	39.487	99.4481	14.3901	177.613	13.6744	22.2321	55.9915	8.10193	0.615077	0.244223	1.6878	1.62581	0.397062	2.74405	4.09461	2.5185	6.91089	0.592487	0.364425	0.144699	0.174812	0.213352	0.450796	0.158406	0.319124	1.02093	0.34687	0.285878	1.55937	2.57121	1.84583	1.27229	0.225639	0.116297	0.103574	0.0881621	0.641285	0.560222	0.785985	2.2183
PI548160	B	2021	2	2.20426	3.07244	7.44671	0.803833	13.5272	22.0426	30.7244	74.4671	8.03833	135.272	16.295	22.713	55.0498	5.94233	0.71743	0.296004	2.74218	1.39386	0.41259	3.82223	3.37833	2.42372	9.26401	0.364673	0.261627	0.107945	0.209547	0.267165	0.568655	0.194671	0.318355	1.02139	0.372392	0.293878	1.41125	2.47556	1.9211	1.22468	0.152336	0.0832904	0.0764162	0.0631775	0.708594	0.639557	0.816538	1.75854
PI548160	W	2020	1	1.69168	1.29004	0.361746	0.0211997	3.36467	16.9168	12.9004	3.61746	0.211997	33.6467	50.2778	38.3409	10.7513	0.630067	1.31134	4.67644	79.7975	0.762581	3.56616	60.8521	0.213838	0.280413	17.0637	0.0125317	0.0164333	0.0586038	1.02415	4.41755	1.29013	1.01117	0.62824	0.753143	3.36874	0.62182	0.121321	0.211191	0.27588	0.120464	0.00710987	0.010324	0.0128344	0.00634062	8.2426	7.78629	8.3012	0.775113
PI548160	W	2020	2	1.72412	1.68079	1.45893	0.0515876	4.91543	17.2412	16.8079	14.5893	0.515876	49.1543	35.0756	34.1942	29.6806	1.0495	1.02578	1.18177	33.4212	0.97487	1.15207	32.5813	0.84619	0.868002	28.2806	0.0299212	0.0306925	0.0353599	0.549131	1.14141	0.995231	0.540254	0.528044	0.946548	1.11272	0.519623	0.428479	0.821606	0.842155	0.422084	0.015151	0.016207	0.0164306	0.0106064	2.33384	2.25413	2.3692	1.00479
PI548160	W	2021	1	1.81269	3.52303	9.19745	1.4534	15.9866	18.1269	35.2303	91.9745	14.534	159.866	11.3388	22.0375	57.5323	9.09135	0.514525	0.197086	1.24721	1.94354	0.383045	2.424	5.07392	2.61066	6.32825	0.801789	0.412541	0.158022	0.142502	0.170192	0.364255	0.12789	0.319981	1.07867	0.330775	0.282667	1.72375	2.81605	1.8482	1.35473	0.27239	0.132005	0.114256	0.100005	0.580131	0.500967	0.738153	2.74533
PI548160	W	2021	2	1.76521	3.37475	8.91372	1.51954	15.5732	17.6521	33.7475	89.1372	15.1954	155.732	11.3349	21.6702	57.2374	9.75742	0.523065	0.198033	1.16167	1.91181	0.378602	2.2209	5.04965	2.6413	5.86604	0.860828	0.450269	0.170473	0.143648	0.169191	0.360667	0.12784	0.31602	1.0274	0.323461	0.276654	1.7342	2.71366	1.82125	1.33849	0.295633	0.142294	0.123656	0.108124	0.576635	0.492652	0.747108	2.77264
PI548200	B	2020	1	2.04765	3.18247	8.19516	1.1029	14.5282	20.4765	31.8247	81.9516	11.029	145.282	14.0944	21.9055	56.4087	7.59144	0.643416	0.249861	1.85661	1.5542	0.388335	2.88555	4.00222	2.57509	7.43056	0.538616	0.346554	0.134579	0.179972	0.220224	0.477824	0.164068	0.310703	1.01013	0.342273	0.2805	1.56691	2.60118	1.91236	1.29404	0.210874	0.107675	0.0969357	0.0821509	0.638197	0.562496	0.772776	2.09282
PI548200	B	2020	2	2.15616	3.67551	10.2515	1.43798	17.5212	21.5616	36.7551	102.515	14.3798	175.212	12.306	20.9775	58.5094	8.2071	0.586629	0.210325	1.49943	1.70466	0.358532	2.55602	4.75454	2.78915	7.12912	0.666918	0.391233	0.14027	0.154818	0.184452	0.421661	0.140329	0.296228	1.02264	0.314428	0.265462	1.75791	2.85229	2.0048	1.41018	0.246582	0.115894	0.103251	0.0894088	0.568857	0.49888	0.709127	2.37157
PI548200	B	2021	1	2.36355	3.92047	10.3576	1.24929	17.891	23.6355	39.2047	103.576	12.4929	178.91	13.2109	21.9132	57.8932	6.98282	0.602873	0.228194	1.89191	1.65872	0.37851	3.13815	4.38224	2.64194	8.2908	0.528567	0.318659	0.120616	0.165536	0.203632	0.457187	0.152218	0.308184	1.08515	0.33777	0.280625	1.64825	2.8669	2.0035	1.37491	0.198805	0.0982057	0.0874971	0.0750702	0.606704	0.541402	0.727319	2.18729
PI548200	B	2021	2	2.22326	3.42501	9.44205	1.1154	16.2057	22.2326	34.2501	94.4205	11.154	162.057	13.719	21.1346	58.2637	6.88276	0.649126	0.235464	1.99324	1.54053	0.36274	3.07065	4.24694	2.7568	8.46517	0.501696	0.325664	0.118131	0.172787	0.210587	0.489661	0.159004	0.293606	1.02586	0.324416	0.267982	1.67167	2.82809	2.07956	1.396	0.197477	0.0956169	0.0866865	0.073915	0.598203	0.535003	0.716335	2.04223
PI548200	W	2020	1	2.15977	2.35742	5.27565	0.678811	10.4716	21.5977	23.5742	52.7565	6.78811	104.716	20.6249	22.5124	50.3803	6.48237	0.91616	0.409385	3.1817	1.09151	0.446849	3.47286	2.44269	2.23789	7.7719	0.314298	0.287947	0.128669	0.282949	0.362715	0.711333	0.259842	0.317052	0.830491	0.395908	0.290529	1.16791	1.85855	1.73757	1.01533	0.150273	0.0912942	0.0889303	0.0693171	0.856234	0.758623	0.984903	1.40581
PI548200	W	2020	2	2.12209	3.09708	7.23096	0.897001	13.3471	21.2209	30.9708	72.3096	8.97001	133.471	15.8992	23.2041	54.1761	6.72056	0.68519	0.293473	2.36576	1.45945	0.428309	3.45271	3.40747	2.33476	8.06125	0.422697	0.289628	0.12405	0.205469	0.261085	0.531308	0.18905	0.331131	1.02583	0.381041	0.302153	1.38546	2.39508	1.81042	1.18227	0.171867	0.0959047	0.0868511	0.0720476	0.721782	0.642126	0.845832	1.88215
PI548200	W	2021	1	1.69974	4.12672	11.6047	1.60445	19.0356	16.9974	41.2672	116.047	16.0445	190.356	8.92929	21.679	60.9631	8.42867	0.411887	0.14647	1.0594	2.42785	0.355608	2.57205	6.82732	2.81208	7.23283	0.943935	0.388795	0.138259	0.108048	0.128679	0.296579	0.0980479	0.310176	1.24894	0.312414	0.276796	1.99172	3.51211	2.02484	1.56168	0.275372	0.120595	0.10199	0.0920448	0.502078	0.441094	0.640337	3.37178
PI548200	W	2021	2	1.7324	3.80835	10.6044	1.44747	17.5926	17.324	38.0835	106.044	14.4747	175.926	9.84732	21.6474	60.2775	8.22773	0.454895	0.163366	1.19685	2.19831	0.35913	2.63103	6.12121	2.78451	7.32614	0.83553	0.380079	0.136498	0.120199	0.143745	0.329616	0.109229	0.308699	1.19764	0.315997	0.276282	1.91389	3.33485	2.01765	1.51747	0.261241	0.11733	0.10043	0.0896538	0.522496	0.459742	0.658993	3.03384
PI548401	B	2020	1	2.1436	2.57595	9.44046	1.70888	15.8689	21.436	25.7595	94.4046	17.0888	158.689	13.5082	16.2327	59.4904	10.7687	0.832157	0.227065	1.25439	1.2017	0.272863	1.50739	4.40403	3.66484	5.52435	0.797202	0.663397	0.181017	0.178389	0.192262	0.500276	0.156179	0.22237	0.668648	0.231041	0.193784	2.00029	2.45049	2.20323	1.46855	0.362085	0.14752	0.142212	0.120684	0.499928	0.423303	0.680945	1.9989
PI548401	B	2020	2	2.1176	2.9503	8.96519	1.46508	15.4982	21.176	29.503	89.6519	14.6508	154.982	13.6635	19.0365	57.8468	9.45322	0.717756	0.236202	1.44538	1.39323	0.329085	2.01376	4.23366	3.03873	6.11926	0.691857	0.496585	0.163418	0.177718	0.203024	0.479596	0.158259	0.266206	0.823492	0.28286	0.235124	1.76901	2.50237	2.03044	1.3723	0.289089	0.132194	0.122956	0.104402	0.565287	0.485885	0.728705	2.08509
PI548401	B	2021	1	2.56181	4.22192	10.3431	1.40888	18.5357	25.6181	42.2192	103.431	14.0888	185.357	13.821	22.7772	55.8009	7.60091	0.606788	0.247683	1.81833	1.64802	0.408187	2.99664	4.03742	2.44986	7.34135	0.549955	0.333707	0.136215	0.175888	0.21799	0.454964	0.160375	0.327156	1.06327	0.359252	0.294955	1.52469	2.60486	1.83688	1.26249	0.207685	0.109174	0.0967305	0.0822617	0.65587	0.577241	0.792085	2.19798
PI548401	B	2021	2	1.79608	3.6191	9.43005	1.32574	16.171	17.9608	36.191	94.3005	13.2574	161.71	11.1068	22.3803	58.3147	8.19824	0.496277	0.190463	1.35478	2.015	0.383784	2.72988	5.25035	2.60563	7.11307	0.738127	0.366316	0.140586	0.13764	0.166987	0.363223	0.124946	0.322382	1.15929	0.33648	0.288332	1.74141	3.02069	1.90705	1.39893	0.244818	0.118094	0.101596	0.0893038	0.574248	0.503467	0.714834	2.75313
PI548401	W	2020	1	2.09376	3.40197	9.06696	1.28458	15.8473	20.9376	34.0197	90.6696	12.8458	158.473	13.2121	21.4672	57.2147	8.106	0.615457	0.230922	1.62992	1.62481	0.375205	2.64831	4.33046	2.66521	7.05831	0.613526	0.377599	0.141677	0.167919	0.202266	0.44676	0.152235	0.304816	1.00699	0.328644	0.273353	1.64982	2.68385	1.93468	1.33725	0.233741	0.115098	0.103022	0.0882103	0.606127	0.530909	0.747804	2.23834
PI548401	W	2020	2	1.84301	3.00032	8.2768	1.23843	14.3586	18.4301	30.0032	82.768	12.3843	143.586	12.8356	20.8957	57.6437	8.62502	0.61427	0.222672	1.48818	1.62795	0.362498	2.42269	4.49092	2.75864	6.68331	0.671961	0.412765	0.149627	0.163429	0.19369	0.4348	0.147257	0.29648	0.973677	0.315318	0.264154	1.70891	2.68602	1.95265	1.36092	0.255698	0.122377	0.109818	0.0943915	0.58517	0.509008	0.734796	2.29991
PI548401	W	2021	1	2.21373	4.24081	9.14662	1.37511	16.9763	22.1373	42.4081	91.4662	13.7511	169.763	13.0401	24.9808	53.8789	8.1002	0.522006	0.242027	1.60985	1.91569	0.463647	3.08397	4.13178	2.15681	6.65155	0.621175	0.324257	0.150341	0.165359	0.210396	0.394188	0.149956	0.373299	1.18167	0.403052	0.332992	1.41709	2.54863	1.6287	1.1682	0.213046	0.121045	0.102717	0.0881416	0.705674	0.613448	0.856015	2.53686
PI548401	W	2021	2	1.97144	3.99513	8.50921	1.26702	15.7428	19.7144	39.9513	85.0921	12.6702	157.428	12.5228	25.3775	54.0515	8.04823	0.493461	0.231683	1.55597	2.0265	0.469507	3.15318	4.31624	2.1299	6.71594	0.642686	0.31714	0.148899	0.15766	0.201657	0.374646	0.143155	0.381191	1.23365	0.408658	0.340079	1.42615	2.62755	1.61706	1.17635	0.212353	0.120891	0.101326	0.0875266	0.70119	0.610314	0.850089	2.66919
PI548415	B	2020	1	1.63552	2.34598	7.71164	1.66936	13.3625	16.3552	23.4598	77.1164	16.6936	133.625	12.2396	17.5564	57.7111	12.4929	0.697159	0.212084	0.97973	1.43439	0.304213	1.40532	4.7151	3.28718	4.61953	1.02069	0.711583	0.216472	0.162615	0.174344	0.407318	0.139466	0.250983	0.709853	0.250078	0.212951	1.93687	2.33341	1.92055	1.36469	0.419279	0.178595	0.165979	0.142764	0.516297	0.424421	0.732769	2.45508
PI548415	B	2020	2	1.16194	1.53781	5.32175	1.15362	9.17513	11.6194	15.3781	53.2175	11.5362	91.7513	12.664	16.7607	58.0019	12.5734	0.755578	0.218338	1.00721	1.32349	0.288968	1.33303	4.58006	3.4606	4.61307	0.992845	0.750172	0.216775	0.16939	0.17944	0.431717	0.145003	0.237182	0.664121	0.237486	0.201355	1.9712	2.29825	1.97729	1.38106	0.427308	0.177927	0.168178	0.143817	0.507305	0.416926	0.724081	2.31633
PI548415	B	2021	1	2.21343	2.71239	8.62174	1.79039	15.3379	22.1343	27.1239	86.2174	17.9039	153.379	14.431	17.6842	56.2119	11.6729	0.816043	0.256726	1.23628	1.22543	0.314599	1.51497	3.8952	3.17865	4.81557	0.808876	0.660077	0.20766	0.195289	0.212581	0.491569	0.168648	0.250332	0.677452	0.260503	0.214833	1.75032	2.15338	1.91476	1.28372	0.36347	0.165239	0.157964	0.132156	0.571325	0.473084	0.778984	2.0343
PI548415	B	2021	2	1.78547	2.15924	6.54039	1.33995	11.8251	17.8547	21.5924	65.4039	13.3995	118.251	15.099	18.2599	55.3096	11.3315	0.826897	0.272991	1.33249	1.20934	0.33014	1.61143	3.66312	3.02902	4.88106	0.750477	0.620567	0.204874	0.205235	0.226573	0.510252	0.177843	0.259342	0.690864	0.274004	0.22339	1.65801	2.09264	1.86911	1.23762	0.339684	0.160939	0.154024	0.127796	0.603131	0.500576	0.808005	1.95982
PI548415	W	2020	1	1.67523	1.68401	5.32185	1.05108	9.73217	16.7523	16.8401	53.2185	10.5108	97.3217	17.2134	17.3035	54.6831	10.8	0.994789	0.314784	1.59383	1.00524	0.316433	1.60218	3.17678	3.16023	5.06324	0.627421	0.624151	0.197502	0.239119	0.262867	0.612498	0.207924	0.240673	0.617688	0.264244	0.209241	1.58424	1.95204	1.94577	1.20668	0.312891	0.150216	0.150028	0.121076	0.631217	0.527111	0.828718	1.63266
PI548415	W	2020	2	1.70412	0.845431	3.16976	0.611752	6.33106	17.0412	8.45431	31.6976	6.11752	63.3106	26.9167	13.3537	50.0669	9.66271	2.01568	0.537616	2.78563	0.496111	0.266717	1.38198	1.86006	3.74929	5.18145	0.358985	0.723598	0.192996	0.424417	0.450644	1.16946	0.368302	0.173462	0.36506	0.223569	0.154117	1.24327	1.36872	2.17527	1.00268	0.239945	0.125516	0.152359	0.106963	0.804333	0.674213	0.997329	0.855096
PI548415	W	2021	1	1.2296	1.82059	5.9379	1.16589	10.154	12.296	18.2059	59.379	11.6589	101.54	12.1095	17.9298	58.4785	11.4821	0.675382	0.207076	1.05464	1.48064	0.306606	1.56154	4.82915	3.26152	5.093	0.948193	0.640393	0.196348	0.158484	0.17309	0.41172	0.137779	0.254007	0.760008	0.256285	0.21847	1.94673	2.47878	1.98826	1.40839	0.382237	0.162664	0.150273	0.129715	0.513681	0.429375	0.710029	2.42884
PI548415	W	2021	2	1.40373	2.9246	7.88618	1.48271	13.6972	14.0373	29.246	78.8618	14.8271	136.972	10.2483	21.3518	57.575	10.8249	0.479973	0.177999	0.946735	2.08345	0.370851	1.97247	5.61801	2.6965	5.31877	1.05626	0.506978	0.188013	0.129845	0.149829	0.318501	0.114185	0.314815	1.01322	0.312161	0.271485	1.82199	2.73215	1.78934	1.3571	0.342559	0.159604	0.137151	0.121389	0.54885	0.46199	0.736864	3.13971
PI548427	B	2020	1	1.30613	1.50869	6.28648	1.07288	10.1742	13.0613	15.0869	62.8648	10.7288	101.742	12.8377	14.8286	61.7886	10.5451	0.865743	0.207769	1.21741	1.15508	0.239989	1.40621	4.81304	4.16686	5.85946	0.821414	0.711134	0.170664	0.167557	0.177479	0.505947	0.147286	0.198704	0.634165	0.205002	0.174103	2.23335	2.64247	2.43514	1.61702	0.381153	0.141305	0.137634	0.117882	0.447758	0.382482	0.618422	1.97649
PI548427	B	2020	2	1.86189	2.00162	8.57054	1.47222	13.9063	18.6189	20.0162	85.7054	14.7222	139.063	13.3889	14.3936	61.6308	10.5867	0.930196	0.217243	1.26468	1.07504	0.233546	1.35959	4.60313	4.28181	5.8215	0.790712	0.735517	0.171777	0.176113	0.185397	0.535976	0.154586	0.191865	0.600344	0.199309	0.168137	2.21833	2.57056	2.46717	1.60626	0.381058	0.14112	0.139255	0.118402	0.450789	0.384706	0.622566	1.86575
PI548427	B	2021	1	1.68042	3.38107	7.87961	0.931515	13.8726	16.8042	33.8107	78.7961	9.31515	138.726	12.1132	24.3722	56.7998	6.71478	0.49701	0.213262	1.80397	2.01203	0.42909	3.62964	4.68906	2.33051	8.45892	0.554333	0.275509	0.118218	0.149229	0.190716	0.389656	0.137828	0.353667	1.29447	0.383727	0.322266	1.55678	3.01677	1.82712	1.3148	0.18404	0.0974385	0.0827228	0.0719811	0.642353	0.574443	0.760571	2.56637
PI548427	B	2021	2	1.70313	3.07251	8.51786	1.23734	14.5308	17.0313	30.7251	85.1786	12.3734	145.308	11.7208	21.1447	58.6192	8.5153	0.554312	0.199948	1.37644	1.80404	0.360713	2.48315	5.00131	2.77229	6.88399	0.726513	0.402715	0.145265	0.146943	0.174586	0.395171	0.132769	0.300608	1.0449	0.314961	0.268146	1.78361	2.89677	1.97637	1.41658	0.259095	0.121059	0.106756	0.0930789	0.560661	0.489547	0.705926	2.53055
PI548427	W	2020	1	1.92371	0.667659	1.68057	0.249809	4.52175	19.2371	6.67659	16.8057	2.49809	45.2175	42.5435	14.7655	37.1664	5.5246	2.88128	1.14467	7.70073	0.347068	0.39728	2.67268	0.873611	2.51712	6.72745	0.129858	0.374156	0.148645	0.819216	0.996543	2.09676	0.740446	0.18524	0.307179	0.345869	0.173234	0.648528	0.773204	1.83175	0.591506	0.0964003	0.0693088	0.106382	0.0584766	1.54195	1.34241	1.6906	0.476926
PI548427	W	2020	2	1.71839	2.78888	6.17107	0.757632	11.436	17.1839	27.8888	61.7107	7.57632	114.36	15.0262	24.3869	53.9619	6.62499	0.616159	0.27846	2.26811	1.62296	0.451928	3.68105	3.59119	2.21274	8.14521	0.440896	0.271662	0.122772	0.191786	0.248011	0.48453	0.176833	0.353494	1.12635	0.402511	0.322522	1.36914	2.49233	1.74004	1.17211	0.168091	0.0960309	0.0845576	0.0709503	0.730388	0.650522	0.853159	2.06385
PI548427	W	2021	1	1.43985	2.55192	7.05899	1.05284	12.1036	14.3985	25.5192	70.5899	10.5284	121.036	11.896	21.084	58.3215	8.69854	0.564221	0.203973	1.36759	1.77236	0.361513	2.42385	4.9026	2.76615	6.70474	0.731214	0.412566	0.149148	0.149814	0.1775	0.39943	0.135023	0.300267	1.02376	0.314592	0.26717	1.76839	2.83189	1.95824	1.39932	0.263752	0.12388	0.109546	0.0952728	0.565487	0.492092	0.714635	2.50357
PI548427	W	2021	2	1.79588	3.38725	7.87552	1.08395	14.1426	17.9588	33.8725	78.7552	10.8395	141.426	12.6984	23.9507	55.6865	7.66441	0.530189	0.228034	1.6568	1.88612	0.430099	3.12492	4.38532	2.32505	7.26559	0.603573	0.320008	0.137635	0.159453	0.200445	0.401656	0.145454	0.350234	1.1762	0.378064	0.314937	1.51945	2.73472	1.76139	1.25665	0.20913	0.112078	0.0962416	0.0830061	0.658133	0.578509	0.795768	2.48969
PI548547	B	2020	1	1.92487	2.57749	10.5069	1.51959	16.5288	19.2487	25.7749	105.069	15.1959	165.288	11.6455	15.5939	63.567	9.19355	0.7468	0.183201	1.26671	1.33905	0.245315	1.69618	5.45849	4.0764	6.9143	0.789449	0.58956	0.144628	0.147112	0.160053	0.469815	0.131805	0.207331	0.748302	0.214318	0.184749	2.33364	3.05037	2.56448	1.74476	0.337509	0.122234	0.116138	0.101243	0.428516	0.374371	0.573143	2.1285
PI548547	B	2020	2	2.06334	2.83572	10.231	1.47489	16.605	20.6334	28.3572	102.31	14.7489	166.05	12.426	17.0775	61.6142	8.88224	0.727623	0.201674	1.39897	1.37434	0.277169	1.92266	4.95849	3.60791	6.93678	0.714811	0.520112	0.144159	0.157907	0.176264	0.478664	0.141892	0.230652	0.801452	0.242247	0.205946	2.08836	2.89156	2.37345	1.60513	0.301057	0.119965	0.112874	0.0974809	0.478844	0.418511	0.623003	2.08915
PI548547	B	2021	1	1.96927	3.99757	10.841	1.40715	18.215	19.6927	39.9757	108.41	14.0715	182.15	10.8113	21.9466	59.5169	7.72523	0.492617	0.18165	1.39947	2.02997	0.368746	2.8409	5.50508	2.7119	7.70422	0.714554	0.352001	0.129799	0.132713	0.160781	0.364361	0.121218	0.31206	1.18397	0.326382	0.281174	1.81687	3.21079	2.00584	1.47017	0.235828	0.109846	0.0948306	0.0837199	0.550396	0.487163	0.680195	2.74453
PI548547	B	2021	2	1.91104	4.43623	11.4463	1.44395	19.2375	19.1104	44.3623	114.463	14.4395	192.375	9.93393	23.0603	59.4999	7.50589	0.430781	0.166957	1.32348	2.32136	0.387568	3.07229	5.98956	2.58019	7.92709	0.755581	0.32549	0.12615	0.120324	0.148255	0.324998	0.110296	0.332119	1.32228	0.344154	0.299719	1.80334	3.41173	1.94659	1.46913	0.227491	0.108101	0.0909142	0.0811499	0.554526	0.492408	0.680675	3.07695
PI548547	W	2020	1	2.17499	0.749757	0.563488	0.112686	3.60092	21.7499	7.49757	5.63488	1.12686	36.0092	60.4009	20.8213	15.6484	3.12938	2.90093	3.85987	19.3013	0.344717	1.33056	6.65348	0.259076	0.751561	5.0005	0.0518101	0.150297	0.19998	1.6562	3.21661	2.52189	1.52531	0.273786	0.327737	1.10882	0.262965	0.192662	0.246315	0.653362	0.185514	0.0385286	0.0411493	0.0858076	0.0323047	5.19043	4.32543	5.39041	0.396527
PI548547	W	2020	2	2.02608	1.04193	1.22183	0.203122	4.49296	20.2608	10.4193	12.2183	2.03122	44.9296	45.0944	23.1903	27.1944	4.5209	1.94454	1.65822	9.97466	0.51426	0.852758	5.12957	0.603055	1.17267	6.01526	0.100254	0.194948	0.166244	0.895003	1.42185	1.6273	0.821309	0.3208	0.467401	0.731201	0.301918	0.39825	0.548105	0.981352	0.373521	0.0662066	0.0625394	0.0897277	0.0473496	2.51098	2.15305	2.67723	0.614514
PI548547	W	2021	1	2.02519	4.01162	10.7213	1.43375	18.1918	20.2519	40.1162	107.213	14.3375	181.918	11.1324	22.0518	58.9345	7.88129	0.50483	0.188895	1.41251	1.98086	0.374175	2.79799	5.29396	2.67255	7.47777	0.707959	0.357399	0.13373	0.13746	0.166613	0.37191	0.12527	0.314725	1.15978	0.330039	0.282903	1.77598	3.09958	1.96888	1.43513	0.237501	0.112482	0.0973164	0.0855558	0.563069	0.496652	0.696799	2.68882
PI548547	W	2021	2	2.16582	3.63589	11.5811	1.55602	18.9388	21.6582	36.3589	115.811	15.5602	189.388	11.4359	19.1981	61.15	8.21603	0.595679	0.187014	1.3919	1.67876	0.313951	2.33666	5.34719	3.18521	7.44276	0.718442	0.427961	0.134359	0.142329	0.164863	0.417154	0.129126	0.264488	0.976906	0.276765	0.237595	1.99615	3.11165	2.2306	1.574	0.2682	0.11319	0.102255	0.0895149	0.500965	0.441628	0.635324	2.3972
PI548598	B	2020	1	1.87608	3.27877	9.3285	1.31062	15.794	18.7608	32.7877	93.285	13.1062	157.94	11.8784	20.7597	59.0637	8.2982	0.572188	0.201112	1.43145	1.74768	0.351479	2.50171	4.97234	2.84512	7.11765	0.698594	0.399727	0.140496	0.148809	0.176338	0.408786	0.134796	0.292628	1.0289	0.308181	0.261984	1.80965	2.92733	2.03262	1.44282	0.254249	0.116971	0.103957	0.0904912	0.552592	0.484519	0.693088	2.44627
PI548598	B	2020	2	1.8282	3.92882	9.43341	1.31659	16.507	18.282	39.2882	94.3341	13.1659	165.07	11.0753	23.8009	57.1479	7.97592	0.46533	0.1938	1.38859	2.14901	0.416479	2.9841	5.15996	2.40108	7.16505	0.720156	0.33511	0.139566	0.136818	0.170065	0.348533	0.124547	0.348869	1.24931	0.365472	0.312352	1.63859	2.9997	1.79841	1.33361	0.228692	0.116909	0.0985304	0.0866721	0.610279	0.535537	0.749846	2.86917
PI548598	B	2021	1	2.39382	3.98431	9.84195	1.09018	17.3103	23.9382	39.8431	98.4195	10.9018	173.103	13.8289	23.0171	56.8562	6.29787	0.600812	0.243226	2.19581	1.66442	0.40483	3.65473	4.1114	2.47018	9.02783	0.455413	0.273618	0.110769	0.173136	0.218971	0.471736	0.160482	0.325628	1.1436	0.364459	0.298989	1.54308	2.8249	1.9395	1.31783	0.170924	0.0890976	0.0788484	0.0672116	0.648056	0.58343	0.758824	2.11983
PI548598	B	2021	2	2.15489	3.86658	9.32312	1.03562	16.3802	21.5489	38.6658	93.2312	10.3562	163.802	13.1554	23.6052	56.917	6.32236	0.557312	0.231134	2.08078	1.79433	0.41473	3.73361	4.3265	2.41121	9.00249	0.480589	0.267838	0.11108	0.163377	0.208026	0.439576	0.151483	0.336868	1.2119	0.373268	0.30899	1.54831	2.92215	1.90183	1.3211	0.171987	0.090226	0.078517	0.0674906	0.645864	0.581294	0.756944	2.27492
PI548598	W	2020	1	2.10745	3.77858	9.71883	1.23444	16.8393	21.0745	37.7858	97.1883	12.3444	168.393	12.5151	22.439	57.7152	7.33069	0.557738	0.216842	1.70722	1.79296	0.388789	3.06097	4.61164	2.57209	7.87309	0.585747	0.326693	0.127015	0.156138	0.192404	0.420397	0.143054	0.319507	1.13067	0.344973	0.289308	1.65117	2.90818	1.93872	1.36491	0.209723	0.104381	0.0914573	0.0791059	0.605632	0.537377	0.732646	2.3787
PI548598	W	2020	2	1.58277	3.19848	8.54763	1.09956	14.4284	15.8277	31.9848	85.4763	10.9956	144.284	10.9698	22.1679	59.2416	7.62077	0.49485	0.18517	1.43946	2.02081	0.374194	2.90888	5.40044	2.67241	7.77371	0.694706	0.343775	0.128639	0.134748	0.164065	0.368254	0.123214	0.315731	1.19243	0.331545	0.284816	1.78774	3.18665	1.98873	1.45348	0.229973	0.10854	0.0936103	0.0824944	0.559365	0.49561	0.688003	2.71552
PI548598	W	2021	1	1.71056	4.10134	10.3309	1.35234	17.4952	17.1056	41.0134	103.309	13.5234	174.952	9.77735	23.4427	59.0501	7.72979	0.417074	0.165577	1.26489	2.39766	0.396997	3.03278	6.03948	2.51891	7.6393	0.790581	0.329731	0.130902	0.118524	0.146411	0.313653	0.108369	0.340601	1.33904	0.351044	0.306211	1.77754	3.37292	1.8943	1.44201	0.232684	0.112307	0.0937025	0.0837734	0.562574	0.497456	0.693476	3.18824
PI548598	W	2021	2	1.61981	4.18285	9.6042	1.25439	16.6612	16.1981	41.8285	96.042	12.5439	166.612	9.72201	25.1052	57.6439	7.5288	0.38725	0.168656	1.29131	2.58231	0.435523	3.33456	5.92922	2.29609	7.65645	0.774408	0.29989	0.130609	0.117488	0.149173	0.29791	0.10769	0.37267	1.45531	0.385211	0.335207	1.65514	3.34152	1.76637	1.36094	0.216176	0.11176	0.0909834	0.0814178	0.604179	0.534384	0.734788	3.35672
PI548633	B	2020	1	1.9819	3.93888	10.3079	1.36762	17.5963	19.819	39.3888	103.079	13.6762	175.963	11.2632	22.3847	58.5798	7.77222	0.503164	0.192271	1.44916	1.98742	0.382124	2.8801	5.201	2.61695	7.53708	0.690054	0.34721	0.132677	0.139113	0.169749	0.373486	0.126928	0.320501	1.17595	0.337363	0.288407	1.74096	3.07741	1.9425	1.41428	0.230986	0.111281	0.0959952	0.084272	0.574394	0.507112	0.707072	2.67748
PI548633	B	2020	2	2.13455	4.15757	10.7912	1.43942	18.5228	21.3455	41.5757	107.912	14.3942	185.228	11.5239	22.4457	58.2592	7.77109	0.513413	0.197804	1.48292	1.94775	0.385274	2.88837	5.0555	2.59556	7.49692	0.674343	0.346217	0.133388	0.142791	0.174525	0.381375	0.130249	0.32165	1.16329	0.339931	0.28942	1.71504	3.01939	1.92804	1.39574	0.228765	0.11136	0.0962901	0.0842587	0.583078	0.514456	0.716466	2.62209
PI548633	B	2021	1	2.83511	4.50605	11.8421	1.44242	20.6257	28.3511	45.0605	118.421	14.4242	206.257	13.7455	21.8468	57.4144	6.99333	0.62918	0.239409	1.96552	1.58937	0.38051	3.12394	4.17694	2.62805	8.20988	0.50877	0.320108	0.121804	0.173421	0.213415	0.476612	0.15936	0.307009	1.05342	0.339195	0.279537	1.61311	2.76844	1.99078	1.34821	0.196484	0.0982762	0.0882315	0.0751916	0.61992	0.552609	0.741724	2.09814
PI548633	B	2021	2	2.36159	3.72125	9.88159	1.22451	17.1889	23.6159	37.2125	98.8159	12.2451	171.889	13.739	21.6491	57.4881	7.12385	0.634623	0.238989	1.92859	1.57574	0.376584	3.03896	4.18429	2.65545	8.06981	0.518512	0.32906	0.123919	0.17361	0.212639	0.477498	0.159273	0.303945	1.03769	0.335063	0.276309	1.6245	2.75552	1.99799	1.35228	0.201306	0.100016	0.090019	0.0767026	0.615573	0.547702	0.739492	2.09425
PI548633	W	2020	1	2.229	4.05089	9.2257	1.23335	16.7389	22.29	40.5089	92.257	12.3335	167.389	13.3163	24.2004	55.1152	7.36813	0.55025	0.241608	1.80728	1.81735	0.439087	3.28447	4.13894	2.27745	7.48022	0.553318	0.304463	0.133686	0.16789	0.213117	0.421821	0.153619	0.353644	1.16998	0.387309	0.319268	1.46909	2.66458	1.74589	1.22793	0.196396	0.107672	0.0928963	0.0795421	0.680695	0.600426	0.814381	2.37067
PI548633	W	2020	2	1.95612	3.18812	7.43363	0.946683	13.5245	19.5612	31.8812	74.3363	9.46683	135.245	14.4635	23.5728	54.964	6.99974	0.613566	0.263145	2.06629	1.62982	0.428878	3.36767	3.80019	2.33167	7.85229	0.483959	0.296941	0.127351	0.184162	0.233419	0.473087	0.169091	0.339532	1.09829	0.380429	0.308435	1.44504	2.56084	1.79782	1.22044	0.184028	0.100821	0.0891269	0.0752658	0.692022	0.613848	0.819374	2.11378
PI548633	W	2021	1	1.77626	5.37868	10.3828	1.23358	18.7713	17.7626	53.7868	103.828	12.3358	187.713	9.4626	28.6537	55.3121	6.57163	0.33024	0.171077	1.43992	3.0281	0.518037	4.36021	5.84533	1.93036	8.41679	0.694485	0.229347	0.11881	0.112696	0.152909	0.268631	0.104516	0.44236	1.78703	0.463025	0.401614	1.45114	3.44962	1.57024	1.23774	0.17241	0.101454	0.0782656	0.0703387	0.689114	0.615934	0.807924	3.72258
PI548633	W	2021	2	1.26732	3.7934	8.43909	1.0089	14.5087	12.6732	37.934	84.3909	10.089	145.087	8.7349	26.1456	58.1657	6.95378	0.334086	0.150173	1.25614	2.99324	0.449503	3.75992	6.659	2.22468	8.36461	0.796091	0.265963	0.119551	0.103603	0.134137	0.263899	0.0957091	0.390813	1.66653	0.401503	0.354016	1.66757	3.70749	1.7573	1.39038	0.19936	0.103942	0.0824774	0.0747347	0.599676	0.535639	0.719227	3.78933
PI548679	B	2020	1	2.29255	3.24696	10.6462	1.72619	17.912	22.9255	32.4696	106.462	17.2619	179.12	12.799	18.1274	59.4365	9.6371	0.706059	0.215339	1.32809	1.41631	0.304987	1.881	4.64385	3.27883	6.16747	0.752958	0.531633	0.162141	0.165012	0.185295	0.460985	0.146776	0.250948	0.807955	0.262435	0.221409	1.92187	2.64915	2.14074	1.46527	0.311615	0.133412	0.124247	0.106649	0.520326	0.44773	0.682467	2.16927
PI548679	B	2020	2	1.67441	2.25771	7.75139	1.30503	12.9885	16.7441	22.5771	77.5139	13.0503	129.885	12.8914	17.3823	59.6787	10.0476	0.74164	0.216014	1.28304	1.34836	0.291265	1.73	4.62933	3.4333	5.9396	0.779401	0.578035	0.168362	0.167289	0.184886	0.469977	0.147993	0.239525	0.757762	0.249294	0.210395	1.9713	2.60162	2.17568	1.48008	0.331891	0.138454	0.130385	0.111699	0.507279	0.43418	0.675641	2.12776
PI548679	B	2021	1	1.66579	3.51229	7.73282	1.07212	13.983	16.6579	35.1229	77.3282	10.7212	139.83	11.9129	25.1183	55.3015	7.66728	0.474274	0.215418	1.55374	2.10849	0.454206	3.27603	4.64214	2.20165	7.21267	0.64361	0.305247	0.138645	0.148134	0.189188	0.363359	0.13524	0.373703	1.28284	0.3989	0.335439	1.49338	2.82436	1.68677	1.23721	0.207049	0.114072	0.0953407	0.0830397	0.669623	0.588088	0.808268	2.7521
PI548679	B	2021	2	1.78051	3.85857	8.31052	1.16981	15.1194	17.8051	38.5857	83.1052	11.6981	151.194	11.7763	25.5206	54.9659	7.73714	0.461442	0.214247	1.52205	2.16712	0.464299	3.29846	4.6675	2.15378	7.10416	0.657009	0.303172	0.140763	0.146314	0.187811	0.354092	0.133482	0.382376	1.30785	0.407008	0.342654	1.47374	2.81682	1.65272	1.22054	0.207447	0.115926	0.0961296	0.0838598	0.678547	0.594819	0.819309	2.82413
PI548679	W	2020	1	2.1973	3.64997	9.11461	1.20068	16.1626	21.973	36.4997	91.1461	12.0068	161.626	13.595	22.5829	56.3933	7.42879	0.602006	0.241075	1.83004	1.66111	0.400453	3.03991	4.14809	2.49717	7.59119	0.546435	0.328957	0.131732	0.172141	0.213014	0.452991	0.157341	0.322666	1.07416	0.353841	0.291704	1.55878	2.68236	1.87905	1.29323	0.205341	0.106143	0.0940636	0.0802494	0.641527	0.566855	0.773259	2.20755
PI548679	W	2020	2	1.73696	3.32247	7.98879	1.0797	14.1279	17.3696	33.2247	79.8879	10.797	141.279	12.2946	23.517	56.5461	7.64233	0.522794	0.217425	1.60874	1.9128	0.415891	3.07721	4.59928	2.40447	7.39906	0.621603	0.32497	0.135152	0.153561	0.191538	0.39457	0.14018	0.341615	1.17957	0.366375	0.30748	1.57899	2.83626	1.81474	1.30129	0.213404	0.111015	0.0954538	0.0827471	0.633317	0.557913	0.768469	2.5344
PI548679	W	2021	1	1.94273	4.39588	10.047	1.35035	17.736	19.4273	43.9588	100.47	13.5035	177.36	10.9536	24.7851	56.6477	7.61363	0.441943	0.193364	1.43868	2.26273	0.43753	3.25536	5.17161	2.28556	7.4403	0.69508	0.307186	0.134403	0.134511	0.170454	0.338088	0.12301	0.366636	1.33488	0.385692	0.329523	1.58505	3.05095	1.74846	1.30668	0.213036	0.112626	0.0934959	0.0824108	0.630894	0.556146	0.765297	2.95781
PI548679	W	2021	2	2.01346	5.12687	9.27892	1.24721	17.6665	20.1346	51.2687	92.7892	12.4721	176.665	11.3971	29.0204	52.5228	7.05974	0.392727	0.216993	1.61438	2.5463	0.552529	4.11068	4.60844	1.80986	7.43976	0.619434	0.243269	0.134413	0.139768	0.191282	0.315883	0.128631	0.454011	1.57234	0.487061	0.408855	1.29951	2.84571	1.45573	1.10627	0.174671	0.110447	0.0865767	0.07596	0.769522	0.678344	0.903935	3.16573
PI548991	B	2020	1	1.53621	2.20448	6.12294	1.06653	10.9302	15.3621	22.0448	61.2294	10.6653	109.302	14.0548	20.1688	56.0188	9.75766	0.696859	0.250894	1.44038	1.43501	0.360035	2.06697	3.98575	2.77751	5.74101	0.69426	0.483801	0.174185	0.184476	0.213675	0.469644	0.163532	0.287822	0.846984	0.306626	0.252642	1.63685	2.3525	1.87189	1.2737	0.285116	0.139249	0.128074	0.108127	0.610929	0.5203	0.785115	2.12927
PI548991	B	2020	2	2.11985	3.15552	10.8854	2.05773	18.2185	21.1985	31.5552	108.854	20.5773	182.185	11.6357	17.3204	59.7491	11.2947	0.671791	0.194743	1.03019	1.48856	0.289886	1.53349	5.13498	3.44964	5.29	0.970697	0.652106	0.189036	0.150977	0.163782	0.406627	0.131679	0.242634	0.755346	0.243799	0.209488	2.06344	2.60567	2.08802	1.48442	0.390064	0.158223	0.146553	0.127329	0.484628	0.407581	0.673664	2.45925
PI548991	B	2021	1	1.16146	3.00963	7.92009	1.30029	13.3915	11.6146	30.0963	79.2009	13.0029	133.915	8.67313	22.4742	59.1428	9.70984	0.385915	0.146647	0.893232	2.59125	0.379999	2.31458	6.81908	2.63158	6.09102	1.11953	0.432043	0.164176	0.106266	0.125967	0.269485	0.0949681	0.3314	1.22256	0.32641	0.289894	1.89881	3.21726	1.83764	1.44755	0.311739	0.143179	0.118968	0.10754	0.526647	0.452377	0.690823	3.71078
PI548991	B	2021	2	1.32234	3.23458	8.77511	1.48037	14.8124	13.2234	32.3458	87.7511	14.8037	148.124	8.92722	21.837	59.2416	9.99414	0.408812	0.150692	0.893245	2.44611	0.368609	2.18498	6.63607	2.7129	5.92764	1.11951	0.45767	0.168701	0.110106	0.128939	0.280456	0.0980229	0.320337	1.15409	0.3154	0.279378	1.92567	3.13094	1.86112	1.45348	0.324863	0.146609	0.123265	0.111039	0.519301	0.44434	0.688002	3.56563
PI548991	W	2020	1	1.71341	2.34147	7.05544	1.17927	12.2896	17.1341	23.4147	70.5544	11.7927	122.896	13.942	19.0525	57.4098	9.5957	0.731766	0.24285	1.45294	1.36656	0.331868	1.98552	4.11777	3.01325	5.98287	0.68826	0.503645	0.167144	0.182338	0.208072	0.486661	0.162007	0.267022	0.809447	0.284342	0.235368	1.73998	2.43906	2.00396	1.34796	0.290828	0.134484	0.125496	0.106142	0.574718	0.492414	0.741861	2.05482
PI548991	W	2020	2	2.02247	2.80861	8.21327	1.31418	14.3585	20.2247	28.0861	82.1327	13.1418	143.585	14.0855	19.5605	57.2013	9.15262	0.720099	0.246245	1.53896	1.3887	0.34196	2.13715	4.061	2.92432	6.24972	0.649789	0.467913	0.160007	0.183496	0.212279	0.49056	0.163948	0.274392	0.841743	0.294791	0.243171	1.70009	2.46153	1.99216	1.33652	0.272027	0.128391	0.119234	0.100747	0.588204	0.50707	0.748212	2.03849
PI548991	W	2021	1	2.41495	4.30947	12.1251	1.8636	20.7131	24.1495	43.0947	121.251	18.636	207.131	11.659	20.8055	58.5383	8.99717	0.560382	0.199169	1.29585	1.7845	0.355416	2.31245	5.02087	2.8136	6.50631	0.771692	0.432442	0.153697	0.146943	0.172635	0.391207	0.131977	0.296385	1.00723	0.308067	0.262714	1.80315	2.83394	1.9642	1.41187	0.277139	0.12817	0.113395	0.0988669	0.554585	0.480702	0.708282	2.55619
PI548991	W	2021	2	2.54112	4.14729	11.9829	1.98366	20.6549	25.4112	41.4729	119.829	19.8366	206.549	12.3027	20.0789	58.0145	9.60382	0.612718	0.212063	1.28102	1.63207	0.346102	2.09072	4.71559	2.88933	6.04078	0.780626	0.478303	0.165542	0.157538	0.181943	0.414474	0.140286	0.285548	0.916573	0.296945	0.251234	1.79159	2.64828	1.95449	1.38178	0.296582	0.136578	0.122978	0.106241	0.558164	0.478888	0.723706	2.4127
PI549021B	B	2020	1	2.07293	1.45679	3.96045	0.594349	8.08452	20.7293	14.5679	39.6045	5.94349	80.8452	25.6408	18.0195	48.988	7.35169	1.42295	0.523409	3.48774	0.702767	0.367835	2.45107	1.91055	2.71861	6.66351	0.286719	0.407985	0.150071	0.382655	0.45511	1.01063	0.344823	0.241455	0.54617	0.319836	0.219802	1.12203	1.48483	1.93085	0.960325	0.168384	0.0985101	0.109714	0.0793505	0.891243	0.774946	1.04131	0.989486
PI549021B	B	2020	2	1.90238	2.55215	8.28379	1.45993	14.1983	19.0238	25.5215	82.8379	14.5993	141.983	13.3987	17.9751	58.3437	10.2825	0.745404	0.229651	1.30306	1.34156	0.30809	1.74813	4.35443	3.24581	5.67411	0.767422	0.572039	0.176239	0.175562	0.195242	0.474164	0.154717	0.25055	0.759047	0.261928	0.219142	1.85963	2.46372	2.06471	1.4006	0.32774	0.143325	0.13473	0.114609	0.537741	0.45717	0.71398	2.10898
PI549021B	B	2021	1	1.14229	1.61797	4.20424	0.633683	7.59819	11.4229	16.1797	42.0424	6.33683	75.9819	15.0338	21.2941	55.3322	8.33992	0.706006	0.2717	1.80263	1.41642	0.384842	2.55328	3.68052	2.59847	6.63462	0.554745	0.391654	0.150725	0.196196	0.236112	0.507315	0.176938	0.30262	0.911029	0.334434	0.270553	1.52313	2.36728	1.86718	1.23875	0.229573	0.118522	0.108839	0.0909875	0.656542	0.570547	0.807267	1.97116
PI549021B	B	2021	2	1.34457	1.72939	4.49613	0.633336	8.20342	13.4457	17.2939	44.9613	6.33336	82.0342	16.3903	21.0813	54.808	7.72039	0.777483	0.299051	2.12299	1.2862	0.38464	2.7306	3.34392	2.59984	7.09912	0.471033	0.36622	0.140863	0.215977	0.262127	0.569076	0.196034	0.296093	0.874353	0.337148	0.267127	1.46265	2.27318	1.90294	1.21278	0.206033	0.108435	0.101732	0.083663	0.68369	0.599275	0.824553	1.75724
PI549021B	W	2020	1	1.61098	1.01767	2.65635	0.183671	5.46868	16.1098	10.1767	26.5635	1.83671	54.6868	29.4584	18.6091	48.5739	3.35861	1.58301	0.606465	8.771	0.631708	0.383109	5.54072	1.6489	2.61022	14.4625	0.114012	0.180482	0.0691443	0.438479	0.567243	1.34099	0.417603	0.238479	0.567057	0.358332	0.228639	1.01054	1.48015	2.21115	0.944539	0.0698728	0.0430413	0.0499919	0.0347533	0.989574	0.925575	1.05872	0.74572
PI549021B	W	2020	2	2.1863	1.69102	5.20923	0.533343	9.6199	21.863	16.9102	52.0923	5.33343	96.199	22.7268	17.5784	54.1506	5.54416	1.29289	0.419697	4.09924	0.773464	0.32462	3.17061	2.38267	3.08052	9.76714	0.243948	0.315396	0.102384	0.316843	0.380718	0.982886	0.29411	0.228655	0.621782	0.294471	0.213274	1.34351	1.91541	2.34189	1.18105	0.137554	0.0721169	0.0772932	0.0586958	0.744318	0.675189	0.846702	1.01741
PI549021B	W	2021	1	2.74307	3.0627	10.4691	1.82584	18.1007	27.4307	30.627	104.691	18.2584	181.007	15.1545	16.9203	57.8381	10.0871	0.895637	0.262015	1.50236	1.11652	0.292547	1.67743	3.81657	3.41826	5.73387	0.665618	0.596152	0.174402	0.202713	0.223105	0.561122	0.178613	0.231809	0.670336	0.249103	0.203664	1.80322	2.29138	2.14156	1.37181	0.314486	0.138193	0.134929	0.112187	0.554562	0.472208	0.728964	1.78214
PI549021B	W	2021	2	2.43728	2.93352	10.0559	1.79537	17.2221	24.3728	29.3352	100.559	17.9537	172.221	14.1521	17.0335	58.3896	10.4248	0.83084	0.242374	1.35754	1.2036	0.291721	1.63393	4.12586	3.42793	5.601	0.736629	0.612021	0.17854	0.187636	0.205656	0.515403	0.164851	0.23481	0.693068	0.247528	0.205306	1.87233	2.37579	2.12648	1.40324	0.334284	0.143708	0.138218	0.116381	0.534095	0.453184	0.712635	1.94023
PI553043	B	2020	1	1.96548	3.46233	8.57961	1.2936	15.301	19.6548	34.6233	85.7961	12.936	153.01	12.8454	22.6281	56.0721	8.45434	0.567674	0.229087	1.51938	1.76157	0.403554	2.67651	4.36516	2.47799	6.63235	0.658161	0.373621	0.150776	0.163219	0.199072	0.413268	0.147386	0.328336	1.06237	0.35068	0.292459	1.58068	2.63253	1.80398	1.27646	0.238328	0.122673	0.107425	0.0923511	0.632641	0.549751	0.783417	2.41974
PI553043	B	2020	2	1.77359	2.76627	7.42171	1.17794	13.1395	17.7359	27.6627	74.2171	11.7794	131.395	13.4981	21.0531	56.4839	8.96486	0.641149	0.238973	1.50567	1.5597	0.372727	2.3484	4.18457	2.68293	6.30059	0.664155	0.425822	0.158715	0.174087	0.20624	0.44967	0.156045	0.300835	0.937233	0.321672	0.266674	1.63479	2.51453	1.88167	1.298	0.259466	0.128102	0.11562	0.0984769	0.6117	0.527912	0.770415	2.22385
PI553043	B	2021	1	1.20723	4.24371	8.06894	1.08885	14.6087	12.0723	42.4371	80.6894	10.8885	146.087	8.26375	29.0491	55.2337	7.45345	0.284475	0.149614	1.10872	3.51525	0.525932	3.89741	6.68385	1.90139	7.41048	0.901945	0.256581	0.134944	0.0980479	0.131825	0.226388	0.0900816	0.457485	1.84824	0.463399	0.409426	1.48028	3.51422	1.51314	1.23382	0.199755	0.117382	0.0884338	0.0805373	0.675546	0.595224	0.81049	4.41719
PI553043	B	2021	2	1.56196	4.17422	8.54114	1.08721	15.3645	15.6196	41.7422	85.4114	10.8721	153.645	10.166	27.1679	55.59	7.07609	0.374193	0.182875	1.43667	2.67242	0.488719	3.83939	5.46821	2.04617	7.85603	0.696052	0.260458	0.127291	0.122841	0.162226	0.296871	0.113165	0.413162	1.57567	0.433534	0.373021	1.48899	3.22408	1.62335	1.25174	0.189535	0.107611	0.0855035	0.0761493	0.671594	0.59576	0.798885	3.36847
PI553043	W	2020	1	1.90147	2.97561	6.71552	0.853862	12.4465	19.0147	29.7561	67.1552	8.53862	124.465	15.2772	23.9073	53.9552	6.86028	0.63902	0.283146	2.22691	1.5649	0.443094	3.48488	3.53175	2.25686	7.86488	0.449053	0.286954	0.127148	0.196208	0.251206	0.496537	0.18032	0.345319	1.07994	0.393111	0.314186	1.37695	2.43728	1.75364	1.1718	0.175076	0.0990905	0.0881076	0.0736558	0.72624	0.644317	0.853388	2.01395
PI553043	W	2020	2	2.5954	5.21146	12.5804	1.66154	22.0488	25.954	52.1146	125.804	16.6154	220.488	11.7712	23.6361	57.057	7.53576	0.498017	0.206305	1.56204	2.00797	0.414254	3.13652	4.84719	2.41398	7.5715	0.640189	0.318825	0.132074	0.145876	0.182236	0.377622	0.133416	0.343407	1.22423	0.365924	0.309519	1.61145	2.95526	1.8304	1.32867	0.212831	0.109487	0.093388	0.0814992	0.620559	0.548161	0.752633	2.64815
PI553043	W	2021	1	2.64429	5.93803	11.5781	1.42418	21.5846	26.4429	59.3803	115.781	14.2418	215.846	12.2508	27.5105	53.6405	6.59815	0.445314	0.228388	1.8567	2.24561	0.512869	4.16943	4.37852	1.94982	8.12962	0.538589	0.239841	0.123007	0.150963	0.203371	0.35917	0.139612	0.417514	1.45952	0.456693	0.379511	1.34906	2.8458	1.57263	1.15705	0.165944	0.100137	0.0813071	0.0706426	0.741256	0.660064	0.864263	2.7842
PI553043	W	2021	2	2.69666	5.24458	12.0072	1.62605	21.5745	26.9666	52.4458	120.072	16.2605	215.745	12.4993	24.3092	55.6546	7.53693	0.51418	0.224587	1.65841	1.94484	0.436787	3.22535	4.45261	2.28944	7.38425	0.602988	0.310044	0.135423	0.156312	0.197801	0.392491	0.142848	0.356681	1.21326	0.384691	0.321165	1.512	2.7777	1.74761	1.25502	0.204761	0.110587	0.0942543	0.0815129	0.661375	0.582492	0.796798	2.54783
PI553049	B	2020	1	1.64294	2.60645	7.12387	1.21235	12.5856	16.4294	26.0645	71.2387	12.1235	125.856	13.0541	20.7098	56.6033	9.63281	0.630335	0.230624	1.35517	1.58646	0.365875	2.14992	4.33606	2.73317	5.87609	0.737915	0.465134	0.170181	0.168847	0.197084	0.430224	0.15014	0.297309	0.912851	0.312666	0.261189	1.67645	2.49498	1.86548	1.30432	0.2853	0.138288	0.124595	0.106596	0.596499	0.50975	0.766681	2.32437
PI553049	B	2020	2	1.81897	2.39781	6.64244	1.04516	11.9044	18.1897	23.9781	66.4244	10.4516	119.044	15.2798	20.1423	55.7983	8.7796	0.758596	0.27384	1.74038	1.31822	0.360983	2.29421	3.65176	2.77021	6.35545	0.574588	0.43588	0.157345	0.201208	0.236611	0.528314	0.180357	0.283382	0.837187	0.311906	0.252227	1.57524	2.31919	1.92928	1.26236	0.247857	0.12352	0.115612	0.0962461	0.634824	0.548517	0.792169	1.89281
PI553049	B	2021	1	1.65223	4.42333	11.0692	1.69848	18.8432	16.5223	44.2333	110.692	16.9848	188.432	8.76828	23.4743	58.7437	9.01371	0.373526	0.149263	0.972771	2.67719	0.399606	2.60429	6.69957	2.50246	6.51715	1.02799	0.383982	0.153441	0.106647	0.129407	0.269892	0.0961099	0.347706	1.32012	0.346447	0.306751	1.82193	3.30355	1.80816	1.42387	0.279559	0.133513	0.109632	0.0990667	0.54887	0.475854	0.702311	3.70518
PI553049	B	2021	2	1.91557	4.53721	10.8225	1.67443	18.9497	19.1557	45.3721	108.225	16.7443	189.497	10.1087	23.9434	57.1117	8.83616	0.422191	0.176999	1.14402	2.36859	0.419238	2.70971	5.64976	2.38528	6.46341	0.874114	0.369043	0.154717	0.124714	0.153283	0.308384	0.112455	0.356193	1.26385	0.363066	0.314811	1.67719	3.01463	1.7423	1.33164	0.259489	0.131451	0.109014	0.0969261	0.596237	0.516349	0.750954	3.24271
PI553049	W	2020	1	1.96124	3.21711	7.93552	1.17685	14.2907	19.6124	32.1711	79.3552	11.7685	142.907	13.7239	22.5119	55.5292	8.23504	0.609627	0.247147	1.66652	1.64035	0.405406	2.73367	4.04618	2.46666	6.74304	0.600053	0.365808	0.148301	0.175854	0.215228	0.446349	0.159069	0.325067	1.02518	0.353049	0.290521	1.53244	2.52878	1.80601	1.24867	0.227263	0.118912	0.105522	0.0897406	0.652553	0.568277	0.800854	2.2404
PI553049	W	2020	2	1.68062	2.82485	7.21316	1.16485	12.8835	16.8062	28.2485	72.1316	11.6485	128.835	13.0448	21.9262	55.9877	9.0414	0.59494	0.232993	1.44278	1.68084	0.391625	2.42509	4.29197	2.55346	6.19237	0.693106	0.412357	0.161489	0.167425	0.200599	0.421239	0.150017	0.317621	0.992756	0.337175	0.280839	1.60098	2.53497	1.80795	1.27209	0.25854	0.130973	0.116044	0.0994013	0.624618	0.537774	0.786107	2.37395
PI553049	W	2021	1	2.71164	4.33393	11.4554	1.65281	20.1538	27.1164	43.3393	114.554	16.5281	201.538	13.4547	21.5043	56.84	8.20097	0.625676	0.236712	1.64063	1.59827	0.37833	2.62216	4.22454	2.6432	6.93089	0.609524	0.381365	0.144282	0.171738	0.206865	0.452941	0.155465	0.305916	0.993008	0.330626	0.273955	1.62591	2.62472	1.91347	1.31696	0.234588	0.116665	0.104679	0.0893361	0.615042	0.537492	0.759323	2.20779
PI553049	W	2021	2	2.61576	5.2811	11.3498	1.60852	20.8552	26.1576	52.811	113.498	16.0852	208.552	12.5425	25.3227	54.422	7.71282	0.495305	0.230467	1.62618	2.01896	0.465304	3.2832	4.33902	2.14913	7.05604	0.614937	0.304581	0.141723	0.157283	0.201859	0.379666	0.143412	0.378152	1.25018	0.407545	0.339096	1.43726	2.6868	1.64738	1.19404	0.203692	0.115178	0.096719	0.0835742	0.695771	0.609404	0.837493	2.6339
PI556932	B	2020	1	2.09817	3.72571	9.54609	1.4675	16.8375	20.9817	37.2571	95.4609	14.675	168.375	12.4613	22.1275	56.6955	8.71565	0.563159	0.219794	1.42976	1.7757	0.390287	2.53882	4.54972	2.56222	6.50502	0.699417	0.393883	0.153727	0.158092	0.190507	0.404022	0.142352	0.319961	1.04489	0.338283	0.284151	1.63913	2.67723	1.83819	1.30923	0.251979	0.126027	0.110572	0.0954781	0.61008	0.528791	0.763808	2.47512
PI556932	B	2020	2	1.63583	4.72302	6.87425	0.993502	14.2266	16.3583	47.2302	68.7425	9.93502	142.266	11.4984	33.1985	48.3197	6.98341	0.346354	0.237966	1.64653	2.88722	0.687059	4.75391	4.20229	1.45548	6.91921	0.607336	0.210353	0.144525	0.141053	0.207916	0.286159	0.129923	0.554991	1.79628	0.600301	0.496972	1.08105	2.61444	1.20252	0.934973	0.156239	0.116744	0.0856669	0.075077	0.925025	0.808217	1.06955	3.49456
PI556932	B	2021	1	2.10766	4.19066	9.36159	1.28449	16.9444	21.0766	41.9066	93.6159	12.8449	169.444	12.4387	24.7318	55.2489	7.5806	0.502942	0.225139	1.64086	1.9883	0.447644	3.26252	4.4417	2.23392	7.28819	0.609437	0.306512	0.137208	0.155521	0.197975	0.384951	0.142057	0.365382	1.2354	0.393634	0.328583	1.48636	2.75978	1.70983	1.23458	0.203941	0.111994	0.0947804	0.0820239	0.672784	0.59161	0.809992	2.59774
PI556932	B	2021	2	1.62314	3.42921	9.23408	1.34954	15.636	16.2314	34.2921	92.3408	13.4954	156.36	10.3808	21.9316	59.0567	8.63098	0.473327	0.175777	1.20274	2.1127	0.371365	2.54103	5.68902	2.69277	6.84241	0.831436	0.393541	0.146147	0.128177	0.153363	0.339658	0.115832	0.315846	1.15358	0.324011	0.280927	1.82768	3.10632	1.93232	1.4424	0.267111	0.124299	0.106571	0.0944628	0.547142	0.477375	0.693289	2.94414
PI556932	W	2020	1	1.97786	3.3855	8.22	1.10493	14.6883	19.7786	33.855	82.2	11.0493	146.883	13.4655	23.049	55.9629	7.52254	0.584214	0.240615	1.79003	1.7117	0.411861	3.06399	4.15601	2.428	7.43937	0.558651	0.326372	0.13442	0.170424	0.212104	0.44046	0.155609	0.331982	1.09819	0.363059	0.299528	1.53262	2.66642	1.83056	1.27081	0.206015	0.108349	0.0952076	0.0813446	0.652477	0.575163	0.786897	2.27035
PI556932	W	2020	2	1.77927	3.33995	7.25732	0.940958	13.3175	17.7927	33.3995	72.5732	9.40958	133.175	13.3604	25.0794	54.4946	7.06557	0.532725	0.24517	1.89092	1.87714	0.460218	3.54952	4.07881	2.17288	7.71269	0.528844	0.281728	0.129656	0.167899	0.21703	0.41563	0.154207	0.369603	1.22782	0.407397	0.334747	1.41766	2.6679	1.69528	1.19754	0.183809	0.104128	0.0887925	0.0760275	0.705388	0.624427	0.835044	2.40599
PI556932	W	2021	1	1.96004	3.82807	9.29916	1.31696	16.4042	19.6004	38.2807	92.9916	13.1696	164.042	11.9484	23.3359	56.6876	8.02815	0.512018	0.210776	1.48831	1.95305	0.411657	2.90675	4.74437	2.4292	7.0611	0.671902	0.344026	0.141621	0.149311	0.184629	0.380959	0.135698	0.339995	1.16816	0.36059	0.304391	1.6066	2.83771	1.80741	1.30881	0.227528	0.116967	0.100323	0.0872893	0.622433	0.545219	0.764055	2.62496
PI556932	W	2021	2	2.20769	3.55001	11.0248	1.60387	18.3864	22.0769	35.5001	110.248	16.0387	183.864	12.0072	19.3078	59.9618	8.72313	0.621883	0.200248	1.37648	1.60802	0.322002	2.21341	4.99381	3.10557	6.87388	0.72649	0.451792	0.145478	0.151473	0.174816	0.428356	0.136457	0.26828	0.93138	0.281107	0.239278	1.91479	2.89246	2.13913	1.49761	0.27856	0.121207	0.110044	0.0955678	0.52225	0.455923	0.667729	2.33451
PI559370	B	2020	1	1.6922	1.99547	6.76836	1.25398	11.71	16.922	19.9547	67.6836	12.5398	117.1	14.4509	17.0407	57.7997	10.7087	0.84802	0.250017	1.34946	1.17922	0.294824	1.59131	3.99973	3.39185	5.39748	0.741037	0.628415	0.185272	0.193089	0.210936	0.520764	0.168919	0.235856	0.677307	0.24874	0.205411	1.8354	2.29733	2.08292	1.36965	0.340047	0.148215	0.143086	0.119929	0.544841	0.459676	0.730112	1.92025
PI559370	B	2020	2	2.22047	2.72687	7.35535	1.17448	13.4772	22.2047	27.2687	73.5535	11.7448	134.772	16.4758	20.2333	54.5764	8.71458	0.814292	0.301885	1.8906	1.22806	0.370733	2.32177	3.31252	2.69736	6.26265	0.528933	0.430706	0.159677	0.220236	0.260318	0.569154	0.197258	0.284766	0.803214	0.319686	0.253655	1.48673	2.16656	1.88534	1.2015	0.237396	0.12265	0.11649	0.0954652	0.672618	0.580005	0.832295	1.75699
PI559370	B	2021	1	1.35922	3.70979	9.19067	1.35187	15.6116	13.5922	37.0979	91.9067	13.5187	156.116	8.7065	23.7631	58.871	8.65944	0.366387	0.147891	1.00543	2.72935	0.403647	2.74419	6.76173	2.47741	6.79847	0.994595	0.364407	0.147092	0.105362	0.128927	0.268532	0.0953682	0.351643	1.36837	0.351888	0.311701	1.81311	3.39003	1.81574	1.43137	0.266694	0.128141	0.104793	0.0948039	0.551539	0.480815	0.69863	3.72395
PI559370	B	2021	2	1.6723	3.71488	10.2656	1.64583	17.2986	16.723	37.1488	102.656	16.4583	172.986	9.66723	21.475	59.3435	9.51423	0.450161	0.162903	1.01608	2.22143	0.361877	2.25715	6.13863	2.76337	6.23734	0.984173	0.443036	0.160325	0.119616	0.140394	0.311954	0.107018	0.311184	1.11957	0.311876	0.273481	1.90556	3.0938	1.91497	1.45963	0.305508	0.137866	0.117723	0.105146	0.52478	0.45227	0.685105	3.2056
PI559370	W	2020	1	2.36099	3.6162	9.36638	1.2765	16.6201	23.6099	36.162	93.6638	12.765	166.201	14.2057	21.758	56.3559	7.68047	0.652893	0.252071	1.84958	1.53164	0.386082	2.8329	3.96714	2.59012	7.33756	0.540662	0.352995	0.136285	0.181858	0.221838	0.482554	0.165578	0.308355	0.994146	0.339776	0.278086	1.56702	2.57496	1.91436	1.29126	0.213562	0.108848	0.098324	0.0831944	0.638153	0.561614	0.774438	2.07231
PI559370	W	2020	2	1.88577	2.94305	7.97719	1.15599	13.962	18.8577	29.4305	79.7719	11.5599	139.62	13.5065	21.079	57.135	8.27954	0.640755	0.236396	1.63131	1.56066	0.368934	2.54592	4.23019	2.71051	6.90074	0.613005	0.392786	0.144912	0.172686	0.206475	0.460052	0.156156	0.298394	0.967548	0.322238	0.26709	1.65199	2.62255	1.94611	1.3329	0.239393	0.117205	0.105858	0.0902693	0.60533	0.528713	0.750241	2.17367
PI559370	W	2021	1	2.80587	4.32233	12.2614	1.6571	21.0467	28.0587	43.2233	122.614	16.571	210.467	13.3317	20.5369	58.258	7.87345	0.649159	0.228839	1.69324	1.54046	0.352516	2.60837	4.36989	2.83675	7.39929	0.590582	0.383381	0.135148	0.169195	0.201594	0.469255	0.153824	0.286869	0.968485	0.310546	0.258445	1.72012	2.74735	2.05059	1.39567	0.232471	0.10998	0.0999234	0.0854635	0.581354	0.51214	0.716503	2.13104
PI559370	W	2021	2	2.76251	4.48376	13.5042	1.98209	22.7326	27.6251	44.8376	135.042	19.8209	227.326	12.1522	19.7239	59.4047	8.71916	0.616115	0.204566	1.39374	1.62307	0.332026	2.26214	4.88839	3.01181	6.81313	0.717496	0.44206	0.146775	0.153575	0.178384	0.427247	0.138333	0.27564	0.945023	0.28953	0.245701	1.86361	2.84623	2.08855	1.46334	0.273532	0.121849	0.11019	0.0955201	0.536593	0.467914	0.683368	2.34057
PI561303	B	2020	1	2.11819	3.27342	10	1.73639	17.128	21.1819	32.7342	100	17.3639	171.28	12.3668	19.1115	58.384	10.1377	0.647089	0.211819	1.21988	1.54538	0.327341	1.88519	4.72102	3.05492	5.7591	0.81975	0.530451	0.173638	0.159581	0.18048	0.422809	0.14112	0.270124	0.849228	0.278911	0.236269	1.85474	2.59432	1.99609	1.40292	0.322054	0.143287	0.130817	0.112814	0.53916	0.459392	0.712798	2.36513
PI561303	B	2020	2	2.19802	3.26057	10.4314	1.70508	17.5951	21.9802	32.6057	104.314	17.0508	175.951	12.4922	18.5312	59.2859	9.69065	0.674121	0.210712	1.2891	1.48341	0.312572	1.91227	4.74582	3.19926	6.11785	0.775734	0.522939	0.163456	0.160533	0.181108	0.442645	0.142756	0.258173	0.83538	0.268659	0.227463	1.91101	2.6726	2.10071	1.45615	0.312366	0.135008	0.124531	0.107305	0.523284	0.449767	0.68674	2.25915
PI561303	B	2021	1	2.566	3.31153	9.48598	1.27607	16.6396	25.66	33.1153	94.8598	12.7607	166.396	15.4211	19.9015	57.0085	7.66888	0.77487	0.270505	2.01086	1.29054	0.349097	2.5951	3.69679	2.86453	7.43375	0.497298	0.385342	0.134522	0.200508	0.238431	0.559335	0.182328	0.27477	0.861911	0.307704	0.248463	1.61394	2.46897	2.06775	1.32604	0.21711	0.10588	0.0997123	0.0830585	0.619602	0.546135	0.754123	1.78784
PI561303	B	2021	2	1.9561	2.44997	7.67387	1.22304	13.303	19.561	24.4997	76.7387	12.2304	133.03	14.7042	18.4167	57.6854	9.19372	0.798417	0.254904	1.59938	1.25248	0.319261	2.00318	3.92305	3.13223	6.27443	0.625244	0.499206	0.159377	0.193217	0.219863	0.53256	0.172391	0.254411	0.77064	0.275373	0.225741	1.74166	2.41382	2.08926	1.36325	0.277581	0.127003	0.120808	0.101245	0.574165	0.495236	0.733542	1.87772
PI561303	W	2020	1	2.1469	3.70278	7.97135	1.15108	14.9721	21.469	37.0278	79.7135	11.5108	149.721	14.3393	24.7312	53.2413	7.68816	0.579808	0.269327	1.86512	1.72471	0.464511	3.21679	3.71296	2.1528	6.92511	0.536159	0.310869	0.144402	0.183902	0.235343	0.442308	0.167397	0.36595	1.12274	0.405898	0.328571	1.3627	2.41704	1.64227	1.13864	0.196777	0.113763	0.0986009	0.0832846	0.733838	0.641241	0.87824	2.26087
PI561303	W	2020	2	2.03883	3.4016	7.10021	1.00871	13.5494	20.3883	34.016	71.0021	10.0871	135.494	15.0475	25.1053	52.4026	7.44468	0.599375	0.287151	2.02124	1.66841	0.479084	3.37224	3.48249	2.08732	7.03893	0.494747	0.296539	0.142067	0.194141	0.251431	0.462288	0.177128	0.372205	1.11618	0.419489	0.335207	1.30508	2.32982	1.60991	1.10095	0.185409	0.110373	0.0960507	0.0804349	0.766235	0.67092	0.908302	2.16315
PI561303	W	2021	1	1.81121	3.59433	9.14554	1.33502	15.8861	18.1121	35.9433	91.4554	13.3502	158.861	11.4012	22.6256	57.5695	8.40369	0.503907	0.198043	1.35669	1.98449	0.393014	2.69235	5.04941	2.54444	6.8505	0.737087	0.371423	0.145975	0.142169	0.172816	0.367434	0.128684	0.328047	1.14243	0.342952	0.292418	1.69188	2.90683	1.85533	1.35679	0.246972	0.121844	0.104791	0.091747	0.591057	0.515768	0.737032	2.72158
PI561303	W	2021	2	1.27661	3.03727	7.71542	1.07455	13.1039	12.7661	30.3727	77.1542	10.7455	131.039	9.74228	23.1785	58.879	8.20028	0.420316	0.165463	1.18804	2.37916	0.393663	2.82654	6.04366	2.54025	7.18012	0.841721	0.353789	0.139274	0.118725	0.145235	0.310474	0.107938	0.337774	1.29181	0.345538	0.301718	1.78851	3.28153	1.8764	1.43185	0.249092	0.119501	0.0999335	0.089328	0.559125	0.490774	0.698399	3.22088
PI567004	B	2020	1	1.55842	2.18389	7.82445	1.75845	13.3252	15.5842	21.8389	78.2445	17.5845	133.252	11.6953	16.3892	58.7192	13.1964	0.713596	0.199173	0.886245	1.40135	0.279111	1.24194	5.02077	3.5828	4.44964	1.12836	0.80519	0.224737	0.155712	0.162625	0.395302	0.132442	0.232753	0.65842	0.227895	0.196017	2.09081	2.35899	1.98472	1.42243	0.469883	0.18741	0.175698	0.152026	0.478284	0.390519	0.703021	2.52971
PI567004	B	2020	2	1.46903	1.65791	6.26503	1.43076	10.8227	14.6903	16.5791	62.6503	14.3076	108.227	13.5735	15.3188	57.8877	13.22	0.886071	0.23448	1.02674	1.12858	0.264629	1.15876	4.26475	3.77887	4.3788	0.973953	0.862991	0.228373	0.185414	0.190887	0.475617	0.157053	0.214365	0.571735	0.215431	0.1809	2.00357	2.16051	2.02839	1.3746	0.45756	0.184995	0.180585	0.152339	0.49911	0.406318	0.727483	2.10253
PI567004	B	2021	1	1.86012	2.4001	6.70419	1.30161	12.266	18.6012	24.001	67.0419	13.0161	122.66	15.1648	19.5671	54.6566	10.6115	0.775018	0.277456	1.42909	1.29029	0.358	1.84395	3.60417	2.7933	5.15069	0.699745	0.542315	0.194149	0.204312	0.232347	0.502503	0.178756	0.280244	0.75911	0.299795	0.243272	1.57367	2.12042	1.81111	1.20539	0.305526	0.151981	0.142967	0.118712	0.635456	0.532142	0.829605	1.99004
PI567004	B	2021	2	1.76848	2.22329	6.10613	1.21318	11.3111	17.6848	22.2329	61.0613	12.1318	113.111	15.6349	19.6558	53.9836	10.7256	0.795435	0.289624	1.45773	1.25717	0.364107	1.83262	3.45275	2.74644	5.03318	0.685999	0.545668	0.198682	0.212317	0.241619	0.514622	0.185325	0.282336	0.745655	0.303757	0.244646	1.52968	2.0479	1.77686	1.17314	0.30392	0.154062	0.14565	0.120141	0.653731	0.545375	0.852413	1.94317
PI567004	W	2020	1	1.62884	1.62857	6.32818	1.3324	10.918	16.2884	16.2857	63.2818	13.324	109.18	14.9188	14.9164	57.961	12.2038	1.00017	0.257394	1.22248	0.999834	0.257351	1.22228	3.88509	3.88574	4.74944	0.81801	0.818145	0.210551	0.204711	0.212626	0.550102	0.175348	0.20467	0.549961	0.21259	0.175314	1.94271	2.137	2.1372	1.37875	0.409039	0.16745	0.167456	0.139001	0.514746	0.425216	0.725297	1.81784
PI567004	W	2020	2	1.72503	1.13819	4.09939	0.795049	7.75766	17.2503	11.3819	40.9939	7.95049	77.5766	22.2364	14.6718	52.8432	10.2486	1.51559	0.420801	2.16971	0.65981	0.277648	1.4316	2.37642	3.60168	5.15615	0.460891	0.698521	0.193943	0.329356	0.352446	0.892299	0.285949	0.195417	0.451649	0.232547	0.171946	1.43174	1.62669	2.12048	1.12058	0.277677	0.136503	0.151797	0.114188	0.698449	0.584993	0.892392	1.1207
PI567004	W	2021	1	0.62769	1.31685	4.82994	0.991765	7.76625	6.2769	13.1685	48.2994	9.91765	77.6625	8.08228	16.9561	62.1915	12.7702	0.47666	0.129958	0.632902	2.09793	0.272643	1.32778	7.69479	3.6678	4.87005	1.58002	0.753135	0.205337	0.102117	0.107819	0.27189	0.0879295	0.241286	0.813144	0.226196	0.204182	2.48385	2.98245	2.09214	1.64491	0.510026	0.181721	0.161347	0.146397	0.402601	0.334015	0.607938	3.67795
PI567004	W	2021	2	0.792056	1.44816	4.90737	0.976575	8.12416	7.92056	14.4816	49.0737	9.76575	81.2416	9.74938	17.8254	60.4046	12.0206	0.546939	0.161401	0.811055	1.82836	0.295099	1.4829	6.19574	3.38869	5.02508	1.23296	0.674355	0.199002	0.124625	0.134613	0.326656	0.108026	0.254089	0.818804	0.246121	0.216921	2.19058	2.77467	2.02388	1.52555	0.435929	0.171346	0.153657	0.13663	0.456501	0.380734	0.655502	3.06132
PI567265	B	2020	1	1.96811	3.62704	9.55171	1.43427	16.5811	19.6811	36.2704	95.5171	14.3427	165.811	11.8696	21.8745	57.6059	8.65001	0.542621	0.206048	1.3722	1.84291	0.379727	2.52884	4.85325	2.63347	6.65964	0.728755	0.395438	0.150158	0.149339	0.179147	0.388854	0.134682	0.314852	1.06603	0.330152	0.279992	1.70714	2.80736	1.8872	1.35882	0.256342	0.124504	0.108832	0.0946909	0.585774	0.509299	0.735933	2.57166
PI567265	B	2020	2	2.08783	3.80475	10.3741	1.58457	17.8513	20.8783	38.0475	103.741	15.8457	178.513	11.6957	21.3136	58.1142	8.87649	0.548744	0.201254	1.31761	1.82234	0.366754	2.40113	4.96884	2.72662	6.54697	0.758952	0.41647	0.152742	0.14725	0.174587	0.387402	0.132448	0.30531	1.03604	0.318158	0.270868	1.76054	2.82489	1.92494	1.38744	0.268909	0.127152	0.111756	0.0974117	0.568009	0.492745	0.720751	2.5813
PI567265	B	2021	1	1.4552	3.38166	7.92601	1.15156	13.9144	14.552	33.8166	79.2601	11.5156	139.144	10.4582	24.3033	56.9625	8.276	0.430322	0.183598	1.26368	2.32384	0.426654	2.9366	5.44667	2.34382	6.88286	0.791339	0.34053	0.145288	0.128692	0.160308	0.321009	0.116797	0.360472	1.29727	0.37253	0.321061	1.63867	3.04056	1.74843	1.32356	0.238079	0.122752	0.101839	0.0902272	0.610252	0.532837	0.755541	3.11518
PI567265	B	2021	2	1.24451	2.91722	7.07684	1.01794	12.2565	12.4451	29.1722	70.7684	10.1794	122.565	10.1538	23.8014	57.7395	8.3053	0.426606	0.175856	1.22257	2.34408	0.412221	2.86581	5.68647	2.42588	6.95212	0.817948	0.348942	0.143841	0.124524	0.153742	0.316253	0.113014	0.350571	1.28941	0.360383	0.31236	1.70046	3.12796	1.79836	1.36627	0.244596	0.122329	0.101855	0.0905756	0.588077	0.514125	0.731918	3.16203
PI567265	W	2020	1	1.55111	2.5205	7.63282	1.2737	12.9781	15.5111	25.205	76.3282	12.737	129.781	11.9517	19.4211	58.813	9.8142	0.615398	0.203216	1.2178	1.62496	0.330218	1.97888	4.92088	3.0283	5.99264	0.821154	0.505337	0.166871	0.152769	0.174154	0.408811	0.13574	0.274446	0.892272	0.282994	0.24102	1.87465	2.70207	2.01171	1.42795	0.312825	0.138688	0.125447	0.108822	0.533434	0.457149	0.700305	2.44612
PI567265	W	2020	2	1.40415	2.37187	7.2169	1.12006	12.113	14.0415	23.7187	72.169	11.2006	121.13	11.5921	19.5812	59.5799	9.24678	0.592002	0.194564	1.25364	1.68918	0.328655	2.11763	5.13968	3.04271	6.44331	0.797678	0.472227	0.1552	0.146437	0.168425	0.402113	0.131121	0.275125	0.939647	0.2845	0.243491	1.91124	2.85907	2.06674	1.47402	0.296625	0.129922	0.11681	0.101889	0.523219	0.452925	0.678419	2.48686
PI567265	W	2021	1	1.99341	3.92393	9.52973	1.23193	16.679	19.9341	39.2393	95.2973	12.3193	166.79	11.9516	23.5262	57.1361	7.38609	0.508014	0.209179	1.61813	1.96845	0.411757	3.1852	4.78061	2.42862	7.73563	0.617998	0.313952	0.129272	0.148169	0.185233	0.386631	0.13574	0.340526	1.21659	0.364622	0.307637	1.61047	2.95464	1.84833	1.33296	0.208189	0.106909	0.0915682	0.0797515	0.620936	0.549855	0.750208	2.58645
PI567265	W	2021	2	1.59194	3.37453	7.9913	1.20756	14.1653	15.9194	33.7453	79.913	12.0756	141.653	11.2383	23.8225	56.4145	8.52477	0.47175	0.199209	1.31831	2.11977	0.422276	2.7945	5.01986	2.36812	6.61771	0.758549	0.357846	0.15111	0.140063	0.173058	0.347425	0.126611	0.352129	1.20541	0.366843	0.312723	1.60905	2.85455	1.74403	1.29434	0.243143	0.126008	0.106245	0.0931921	0.621485	0.539901	0.772595	2.87832
PI567300A	B	2020	1	1.94445	2.52612	9.30753	1.38445	15.1625	19.4445	25.2612	93.0753	13.8445	151.625	12.824	16.6603	61.385	9.13071	0.769736	0.208911	1.40449	1.29915	0.271406	1.82464	4.78673	3.68452	6.72292	0.712001	0.548053	0.148745	0.164315	0.18186	0.497229	0.147105	0.224505	0.758847	0.236263	0.199908	2.08196	2.79598	2.3801	1.58967	0.309681	0.12304	0.116992	0.100482	0.480317	0.418123	0.629062	2.01115
PI567300A	B	2020	2	1.62899	2.03226	7.46825	1.12989	12.2594	16.2899	20.3226	74.6825	11.2989	122.594	13.2877	16.5772	60.9186	9.21653	0.801564	0.218121	1.44172	1.24756	0.27212	1.79863	4.5846	3.67485	6.60972	0.693616	0.555977	0.151292	0.171463	0.189458	0.515151	0.153238	0.223393	0.736626	0.23636	0.198713	2.03981	2.70699	2.36176	1.55876	0.308608	0.124201	0.118929	0.101522	0.490241	0.425818	0.641534	1.94118
PI567300A	B	2021	1	2.48349	2.88933	9.89266	1.43558	16.7011	24.8349	28.8933	98.9266	14.3558	167.011	14.8702	17.3003	59.2337	8.59573	0.859537	0.251043	1.72996	1.16342	0.292068	2.01266	3.98338	3.42386	6.89107	0.578049	0.496855	0.145115	0.194296	0.21923	0.574229	0.174677	0.23346	0.73725	0.255056	0.209194	1.84124	2.52424	2.28737	1.45301	0.267193	0.115996	0.112313	0.0940408	0.543111	0.474285	0.688227	1.74147
PI567300A	B	2021	2	2.96369	3.35659	10.7994	1.48255	18.6022	29.6369	33.5659	107.994	14.8255	186.022	15.9319	18.044	58.0543	7.96976	0.882947	0.274431	1.99904	1.13257	0.310812	2.26406	3.64391	3.21738	7.28433	0.500239	0.441685	0.137281	0.209359	0.241304	0.612441	0.189512	0.243883	0.754927	0.273294	0.220167	1.70869	2.42888	2.23168	1.38404	0.234571	0.107719	0.10473	0.0865994	0.585243	0.514598	0.722524	1.63281
PI567300A	W	2020	1	2.18518	2.14987	8.17244	1.15991	13.6674	21.8518	21.4987	81.7244	11.5991	136.674	15.9883	15.7299	59.7951	8.48669	1.01642	0.267384	1.88392	0.983841	0.263063	1.85348	3.73994	3.80136	7.04576	0.530807	0.539525	0.141929	0.211695	0.234151	0.660219	0.19031	0.207564	0.642694	0.230368	0.186661	1.8852	2.44312	2.46918	1.48726	0.267565	0.111986	0.112369	0.0927372	0.530447	0.464519	0.672377	1.51465
PI567300A	W	2020	2	0.792278	1.89164	7.36836	1.06979	11.1221	7.92278	18.9164	73.6836	10.6979	111.221	7.12347	17.008	66.2499	9.61866	0.418831	0.107524	0.740589	2.3876	0.256725	1.76823	9.30022	3.89523	6.88765	1.35028	0.565538	0.145187	0.0855592	0.0938923	0.267532	0.0766983	0.2318	1.01588	0.224177	0.204935	2.74538	3.95708	2.48811	1.96295	0.398594	0.131092	0.115528	0.106423	0.364249	0.318069	0.509436	3.73787
PI567300A	W	2021	1	1.24706	2.25127	8.71377	1.21187	13.424	12.4706	22.5127	87.1377	12.1187	134.24	9.28981	16.7705	64.912	9.02768	0.553936	0.143114	1.02904	1.80526	0.258358	1.85768	6.98744	3.87059	7.19033	0.971783	0.538306	0.139076	0.113731	0.12564	0.360095	0.102412	0.226013	0.915548	0.226814	0.201498	2.49083	3.54371	2.51614	1.84997	0.346414	0.121664	0.110522	0.0992355	0.401472	0.352454	0.540548	2.77704
PI567300A	W	2021	2	1.47522	1.88132	7.11674	0.916848	11.3901	14.7522	18.8132	71.1674	9.16848	113.901	12.9518	16.5171	62.4817	8.0495	0.784144	0.207289	1.60901	1.27528	0.264351	2.05194	4.82418	3.78285	7.76218	0.621498	0.487344	0.12883	0.163949	0.183632	0.527211	0.148788	0.218962	0.78648	0.234181	0.19785	2.12026	2.97514	2.54336	1.66536	0.273153	0.10671	0.101894	0.0875417	0.47164	0.417813	0.60047	1.89677
PI567303A	B	2020	1	1.49002	2.09677	8.57987	1.60684	13.7735	14.9002	20.9677	85.7987	16.0684	137.735	10.818	15.2232	62.2926	11.6662	0.710625	0.173665	0.927297	1.40721	0.244383	1.3049	5.75823	4.09194	5.33959	1.0784	0.76634	0.18728	0.139559	0.146271	0.402315	0.121303	0.208222	0.677064	0.205834	0.179569	2.39207	2.7705	2.31662	1.652	0.447988	0.159569	0.150501	0.132069	0.418048	0.352105	0.605328	2.48561
PI567303A	B	2020	2	1.70714	2.33463	9.79064	1.95335	15.7858	17.0714	23.3463	97.9064	19.5335	157.858	10.8144	14.7894	62.022	12.3742	0.731225	0.174364	0.873951	1.36757	0.238455	1.19519	5.73512	4.19367	5.01222	1.14423	0.836688	0.199512	0.140792	0.145363	0.398121	0.121257	0.20305	0.63779	0.198793	0.173564	2.42237	2.67468	2.28328	1.6331	0.483293	0.16989	0.161098	0.141216	0.412819	0.344156	0.612331	2.5118
PI567303A	B	2021	1	1.69562	4.04882	10.4213	1.44069	17.6065	16.9562	40.4882	104.213	14.4069	176.065	9.63066	22.9962	59.1903	8.18275	0.418793	0.162707	1.17695	2.38782	0.388513	2.81033	6.14603	2.57391	7.23355	0.849656	0.35583	0.138245	0.11718	0.142945	0.308883	0.10657	0.334146	1.29095	0.341327	0.298638	1.81416	3.3228	1.8984	1.4504	0.250798	0.118899	0.0995631	0.08912	0.55122	0.484272	0.689465	3.23747
PI567303A	B	2021	2	1.48944	3.56402	10.5502	1.52534	17.129	14.8944	35.6402	105.502	15.2534	171.29	8.69542	20.8069	61.5927	8.90498	0.41791	0.141176	0.976467	2.39286	0.337815	2.33655	7.08335	2.9602	6.91666	1.0241	0.427981	0.144579	0.105527	0.123343	0.292658	0.0952353	0.296024	1.18219	0.295144	0.262737	2.08772	3.4995	2.073	1.60367	0.30184	0.126693	0.108071	0.0977548	0.478991	0.418487	0.62357	3.41696
PI567303A	W	2020	1	1.60041	2.95564	7.60342	1.17872	13.3382	16.0041	29.5564	76.0342	11.7872	133.382	11.9987	22.1592	57.0049	8.83718	0.541475	0.210485	1.35775	1.84681	0.388725	2.5075	4.75093	2.57251	6.45057	0.736513	0.398804	0.155025	0.151567	0.182234	0.387099	0.136347	0.321132	1.06351	0.336551	0.284674	1.66886	2.7359	1.83908	1.32585	0.258716	0.128068	0.111631	0.0969385	0.59921	0.518785	0.754235	2.58332
PI567303A	W	2020	2	1.44521	2.99143	6.68625	1.04952	12.1724	14.4521	29.9143	66.8625	10.4952	121.724	11.8728	24.5755	54.9295	8.62212	0.483117	0.216147	1.37702	2.06989	0.447401	2.85028	4.62648	2.23513	6.37076	0.726206	0.350842	0.156967	0.149334	0.186822	0.357641	0.134724	0.367884	1.1991	0.386701	0.325829	1.50705	2.68015	1.65462	1.21875	0.236557	0.129069	0.108448	0.0943568	0.663548	0.573523	0.820515	2.7961
PI567303A	W	2021	1	1.49654	2.18714	8.07048	1.25486	13.009	14.9654	21.8714	80.7048	12.5486	130.09	11.5039	16.8125	62.0376	9.64607	0.684248	0.185434	1.1926	1.46146	0.271004	1.74293	5.39275	3.68998	6.43138	0.838506	0.573745	0.155488	0.145896	0.160481	0.434789	0.129993	0.228612	0.794917	0.234537	0.202103	2.19088	2.93323	2.34471	1.63418	0.340654	0.131165	0.122334	0.106759	0.456439	0.395018	0.611926	2.29996
PI567303A	W	2021	2	1.50897	2.34474	7.96328	1.20131	13.0183	15.0897	23.4474	79.6328	12.0131	130.183	11.5911	18.0111	61.1699	9.22788	0.643555	0.189491	1.2561	1.55387	0.294444	1.95181	5.2773	3.39623	6.62882	0.796115	0.512344	0.150857	0.146388	0.164652	0.425535	0.131108	0.247538	0.865128	0.255848	0.219677	2.06639	2.93818	2.24568	1.57532	0.311729	0.126824	0.116542	0.10166	0.483935	0.4205	0.634791	2.34998
PI567319A	B	2020	1	1.78477	2.86599	8.11621	1.42284	14.1898	17.8477	28.6599	81.1621	14.2284	141.898	12.5778	20.1975	57.1975	10.0272	0.622742	0.219902	1.25437	1.6058	0.353119	2.01428	4.54748	2.8319	5.70424	0.79721	0.496456	0.175308	0.162515	0.187102	0.416144	0.143875	0.289465	0.893497	0.300448	0.253094	1.74514	2.5303	1.89241	1.33631	0.305937	0.143707	0.129559	0.111447	0.573021	0.48755	0.74833	2.40301
PI567319A	B	2020	2	1.53499	2.86895	7.72028	1.3377	13.4619	15.3499	28.6895	77.2028	13.377	134.619	11.4025	21.3116	57.349	9.93692	0.535036	0.198826	1.14749	1.86903	0.371612	2.14469	5.02952	2.69098	5.77131	0.871471	0.466268	0.173271	0.144958	0.169463	0.364896	0.1287	0.30998	0.998698	0.316732	0.270835	1.75304	2.68747	1.83526	1.34461	0.303751	0.144534	0.126326	0.110333	0.570438	0.486195	0.743709	2.7405
PI567319A	B	2021	1	2.50244	3.64536	8.77179	1.28796	16.2076	25.0244	36.4536	87.7179	12.8796	162.076	15.4399	22.4918	54.1216	7.94668	0.686471	0.285282	1.94294	1.45673	0.415578	2.83033	3.5053	2.40629	6.81059	0.514684	0.353315	0.14683	0.201531	0.248757	0.507251	0.182591	0.323336	0.961736	0.362371	0.290185	1.42682	2.31421	1.77807	1.17968	0.2095	0.11424	0.103724	0.086327	0.70086	0.611128	0.84769	1.97141
PI567319A	B	2021	2	2.7197	4.30745	9.13208	1.28973	17.449	27.197	43.0745	91.3208	12.8973	174.49	15.5866	24.686	52.336	7.39145	0.631395	0.297818	2.10874	1.5838	0.471683	3.33981	3.35775	2.12007	7.08061	0.474218	0.299419	0.141231	0.202366	0.260962	0.485906	0.184646	0.363443	1.07433	0.413311	0.327774	1.29954	2.27765	1.63155	1.09802	0.183535	0.108822	0.0959655	0.0798139	0.769502	0.674273	0.910732	2.05801
PI567319A	W	2020	1	2.15474	3.98996	10.4459	1.7859	18.3765	21.5474	39.8996	104.459	17.859	183.765	11.7255	21.7123	56.8437	9.7184	0.540041	0.206277	1.20653	1.85171	0.381965	2.23415	4.84786	2.61804	5.84909	0.828823	0.447598	0.170967	0.149263	0.176159	0.37306	0.132831	0.316648	1.01252	0.326196	0.27734	1.69998	2.65081	1.80854	1.31716	0.29064	0.141731	0.123713	0.107645	0.588242	0.502356	0.759209	2.68053
PI567319A	W	2020	2	1.80564	2.42749	6.32519	0.997633	11.556	18.0564	24.2749	63.2519	9.97633	115.56	15.6252	21.0064	54.7353	8.63306	0.743828	0.285468	1.80992	1.3444	0.383782	2.43325	3.50302	2.60564	6.34019	0.552509	0.410972	0.157724	0.206296	0.246577	0.527174	0.185188	0.298555	0.86595	0.331497	0.265926	1.49421	2.25636	1.8467	1.20923	0.235672	0.122698	0.11398	0.0944878	0.66925	0.578074	0.826974	1.89691
PI567319A	W	2021	1	0.955303	3.04879	6.68227	1.01976	11.7061	9.55303	30.4879	66.8227	10.1976	117.061	8.16071	26.0444	57.0835	8.71134	0.313338	0.142961	0.936793	3.19144	0.456251	2.98972	6.99492	2.19178	6.55279	1.06747	0.33448	0.152607	0.0981705	0.124033	0.234802	0.0888586	0.399183	1.54364	0.395843	0.352163	1.66886	3.38332	1.64242	1.33011	0.254679	0.133519	0.104794	0.0954263	0.599212	0.519875	0.751819	4.25891
PI567319A	W	2021	2	0.961186	2.80436	6.89205	1.04021	11.6978	9.61186	28.0436	68.9205	10.4021	116.978	8.2168	23.9734	58.9174	8.89235	0.342746	0.139463	0.92403	2.91761	0.406898	2.69596	7.17036	2.45762	6.62563	1.08222	0.370926	0.150929	0.0991279	0.121174	0.250011	0.089524	0.357096	1.4012	0.353539	0.315329	1.83029	3.44362	1.79267	1.43412	0.276244	0.132456	0.107278	0.0976027	0.546361	0.474713	0.69729	3.99982
PI567352A	B	2020	1	1.77403	2.19224	8.13908	1.2235	13.3289	17.7403	21.9224	81.3908	12.235	133.289	13.3097	16.4473	61.0636	9.17931	0.809232	0.217965	1.44997	1.23574	0.269347	1.79178	4.5879	3.71268	6.65231	0.68967	0.558103	0.150324	0.171714	0.189481	0.51937	0.153532	0.221146	0.731349	0.234149	0.19685	2.05207	2.71526	2.38282	1.56829	0.308475	0.123422	0.118426	0.101071	0.487312	0.42363	0.637636	1.92541
PI567352A	B	2020	2	1.44746	2.41378	7.87935	1.07218	12.8128	14.4746	24.1378	78.7935	10.7218	128.128	11.297	18.8389	61.496	8.36809	0.599663	0.183703	1.35001	1.6676	0.306343	2.25128	5.44358	3.26432	7.34887	0.740737	0.444193	0.136075	0.140624	0.161699	0.415224	0.127357	0.258801	0.957987	0.26965	0.232117	2.04063	3.12717	2.2603	1.59714	0.277679	0.114957	0.104165	0.0913229	0.490046	0.43135	0.626121	2.40834
PI567352A	B	2021	1	2.80091	4.16493	11.2086	1.2864	19.4608	28.0091	41.6493	112.086	12.864	194.608	14.3926	21.4016	57.5956	6.61021	0.672499	0.24989	2.17732	1.48699	0.371584	3.23766	4.00176	2.69118	8.71312	0.459279	0.308865	0.114769	0.182191	0.224163	0.513803	0.168123	0.297294	1.01899	0.333328	0.272291	1.60908	2.74228	2.05612	1.35825	0.184673	0.0918236	0.0836765	0.0707809	0.621475	0.557492	0.736244	1.94627
PI567352A	B	2021	2	1.77296	2.72163	9.08019	1.24379	14.8186	17.7296	27.2163	90.8019	12.4379	148.186	11.9645	18.3663	61.2757	8.39347	0.651435	0.195256	1.42545	1.53507	0.299732	2.18817	5.12148	3.33631	7.3004	0.701534	0.457003	0.136979	0.150228	0.171732	0.447106	0.135905	0.250768	0.90217	0.263622	0.224985	2.02025	3.00992	2.28984	1.58236	0.276731	0.114602	0.10539	0.0916253	0.494989	0.435354	0.631967	2.23661
PI567352A	W	2020	1	2.30118	2.44487	8.58593	1.18071	14.5127	23.0118	24.4487	85.8593	11.8071	145.127	15.8563	16.8464	59.1615	8.13568	0.941227	0.268018	1.94899	1.06244	0.284753	2.07069	3.7311	3.51181	7.27186	0.513087	0.482932	0.137516	0.208614	0.235617	0.634707	0.188444	0.224566	0.702169	0.250329	0.202594	1.80907	2.46588	2.36815	1.44867	0.248776	0.10845	0.107037	0.0885619	0.552771	0.485946	0.690287	1.57553
PI567352A	W	2020	2	2.02027	2.20896	8.1978	1.15442	13.5814	20.2027	22.0896	81.978	11.5442	135.814	14.8752	16.2645	60.3603	8.49997	0.914583	0.246441	1.75004	1.09339	0.269457	1.91348	4.05777	3.71116	7.10124	0.571417	0.522608	0.140821	0.194131	0.216021	0.600669	0.174746	0.216181	0.695802	0.236196	0.194237	1.93837	2.58223	2.43737	1.52272	0.272962	0.112978	0.11093	0.0928958	0.515898	0.452217	0.656719	1.66481
PI567352A	W	2021	1	1.2871	1.48658	4.94322	0.661703	8.3786	12.871	14.8658	49.4322	6.61703	83.786	15.3617	17.7425	58.9982	7.89753	0.865812	0.260376	1.94513	1.15499	0.30073	2.24659	3.8406	3.32524	7.47046	0.514105	0.445118	0.133861	0.200177	0.229637	0.599129	0.181498	0.238604	0.762817	0.265227	0.215695	1.78219	2.53655	2.30101	1.43892	0.238566	0.106207	0.102912	0.0857473	0.561106	0.494863	0.694967	1.66909
PI567352A	W	2021	2	1.42193	2.73238	9.53694	1.24484	14.9361	14.2193	27.3238	95.3694	12.4484	149.361	9.52009	18.2938	63.8516	8.33445	0.520399	0.149097	1.14226	1.9216	0.286505	2.19497	6.70704	3.49034	7.66117	0.875459	0.455588	0.130528	0.115893	0.131883	0.357518	0.105218	0.249331	1.0246	0.253426	0.223898	2.29567	3.57621	2.39789	1.76638	0.29965	0.113592	0.10146	0.0909224	0.435602	0.385309	0.566131	2.79706
PI567354	B	2020	1	1.88629	3.01958	8.94865	1.43353	15.288	18.8629	30.1958	89.4865	14.3353	152.88	12.3383	19.7513	58.5336	9.3768	0.624685	0.21079	1.31584	1.60081	0.337434	2.1064	4.74405	2.96354	6.24239	0.759974	0.474744	0.160195	0.157608	0.181685	0.423589	0.140749	0.278689	0.909562	0.290843	0.246125	1.82407	2.69553	2.00953	1.41159	0.292207	0.132306	0.119778	0.10347	0.548224	0.472528	0.708419	2.36078
PI567354	B	2020	2	2.02307	2.83098	8.60472	1.4275	14.8863	20.2307	28.3098	86.0472	14.275	148.863	13.5902	19.0174	57.8031	9.58935	0.714619	0.235112	1.41722	1.39935	0.329003	1.98318	4.25329	3.03948	6.02784	0.705608	0.504241	0.165897	0.176909	0.201658	0.47507	0.157276	0.266375	0.820439	0.282189	0.234833	1.77269	2.49371	2.02061	1.36984	0.294083	0.134317	0.124828	0.106064	0.564115	0.483847	0.730012	2.10495
PI567354	B	2021	1	1.39517	2.56583	7.32073	1.11409	12.3958	13.9517	25.6583	73.2073	11.1409	123.958	11.2551	20.6991	59.0581	8.98766	0.543749	0.190577	1.25229	1.83908	0.350488	2.30306	5.24721	2.85317	6.57102	0.798539	0.434205	0.152183	0.141117	0.165405	0.379129	0.126826	0.294385	1.02254	0.304194	0.26102	1.84821	2.91749	1.98937	1.44248	0.281266	0.127823	0.112688	0.0987521	0.541065	0.4696	0.693249	2.63762
PI567354	B	2021	2	1.54573	2.83488	7.8509	1.20966	13.4412	15.4573	28.3488	78.509	12.0966	134.412	11.5	21.091	58.4094	8.99967	0.545254	0.196885	1.27782	1.83401	0.361089	2.34353	5.0791	2.7694	6.49017	0.782584	0.426707	0.154079	0.144653	0.1706	0.382177	0.129943	0.301691	1.02885	0.312881	0.267283	1.7922	2.84929	1.94111	1.40439	0.27614	0.128734	0.113203	0.0988972	0.557975	0.48348	0.712054	2.61659
PI567354	W	2020	1	1.67358	2.3456	7.45972	1.25204	12.7309	16.7358	23.456	74.5972	12.5204	127.309	13.1458	18.4244	58.5952	9.83459	0.713499	0.224349	1.33669	1.40154	0.314435	1.87343	4.45733	3.1803	5.95807	0.748117	0.533781	0.16784	0.170681	0.192106	0.46519	0.151355	0.256818	0.801745	0.269245	0.225857	1.85603	2.54979	2.07351	1.41518	0.311515	0.137085	0.127689	0.109073	0.538785	0.461352	0.706624	2.14966
PI567354	W	2020	2	1.66371	2.10026	6.83686	1.14226	11.7431	16.6371	21.0026	68.3686	11.4226	117.431	14.1676	17.885	58.2203	9.72706	0.792145	0.243344	1.45651	1.26239	0.307196	1.83869	4.10941	3.25525	5.9854	0.686573	0.543865	0.167073	0.186157	0.208508	0.513092	0.165061	0.247072	0.748497	0.263219	0.217805	1.8164	2.43655	2.10851	1.39351	0.303472	0.134374	0.12781	0.107752	0.55054	0.471727	0.717613	1.94897
PI567354	W	2021	1	1.88374	2.97894	9.14091	1.40937	15.413	18.8374	29.7894	91.4091	14.0937	154.13	12.2218	19.3275	59.3066	9.14407	0.632353	0.206078	1.33658	1.5814	0.325891	2.11367	4.85252	3.06851	6.4858	0.748177	0.473112	0.154183	0.155426	0.178549	0.429263	0.139235	0.270207	0.904597	0.282357	0.23958	1.87981	2.77576	2.08301	1.4574	0.289834	0.127838	0.116286	0.100644	0.53197	0.460906	0.686153	2.32957
PI567354	W	2021	2	2.06123	3.53178	9.60253	1.5203	16.7158	20.6123	35.3178	96.0253	15.203	167.158	12.331	21.1284	57.4457	9.09497	0.583624	0.214655	1.3558	1.71343	0.367797	2.32308	4.65864	2.71889	6.3162	0.737569	0.430463	0.158323	0.156935	0.185315	0.407996	0.140654	0.3028	0.986109	0.317526	0.267883	1.71688	2.68112	1.90071	1.34994	0.271821	0.130344	0.11575	0.100049	0.582452	0.502841	0.740775	2.451
PI567370B	B	2020	1	1.3388	2.06875	4.36912	0.681188	8.45786	13.388	20.6875	43.6912	6.81188	84.5786	15.8291	24.4595	51.6575	8.05391	0.647154	0.306424	1.96539	1.54523	0.473494	3.03698	3.26345	2.11196	6.41396	0.508804	0.329275	0.15591	0.207957	0.265093	0.486848	0.188059	0.362436	1.02414	0.409629	0.323794	1.28219	2.16294	1.5888	1.06857	0.199905	0.119341	0.10581	0.0875938	0.779918	0.674723	0.935828	2.05403
PI567370B	B	2020	2	1.75575	3.59485	7.77758	1.34593	14.4741	17.5575	35.9485	77.7758	13.4593	144.741	12.1303	24.8364	53.7345	9.29886	0.488407	0.225745	1.30449	2.04747	0.462206	2.67091	4.42978	2.16354	5.77861	0.766582	0.374404	0.173052	0.154386	0.192442	0.355359	0.138048	0.377082	1.159	0.39402	0.330431	1.45359	2.50754	1.57416	1.16144	0.251547	0.141181	0.11835	0.102522	0.687951	0.586463	0.861003	2.81406
PI567370B	B	2021	1	1.49847	2.94745	7.8305	1.05356	13.33	14.9847	29.4745	78.305	10.5356	133.3	11.2414	22.1114	58.7435	7.9037	0.508396	0.191364	1.42229	1.96697	0.376407	2.79761	5.22565	2.6567	7.43241	0.70309	0.357448	0.134546	0.139031	0.16867	0.374524	0.126651	0.315946	1.15494	0.331768	0.283886	1.76128	3.06833	1.95713	1.42386	0.236972	0.112934	0.0977516	0.0858199	0.56777	0.500438	0.702316	2.67006
PI567370B	B	2021	2	1.11497	2.14471	6.99494	1.07147	11.3261	11.1497	21.4471	69.9494	10.7147	113.261	9.84425	18.936	61.7595	9.46016	0.519869	0.159397	1.0406	1.92356	0.306609	2.00166	6.27366	3.26148	6.52838	0.960983	0.499585	0.153177	0.121992	0.138224	0.346675	0.109192	0.264456	0.980918	0.265882	0.233594	2.1459	3.19924	2.17492	1.61503	0.328703	0.132118	0.117233	0.104486	0.466006	0.404106	0.619183	2.88455
PI567370B	W	2020	1	1.67921	2.53299	6.72761	0.911087	11.8509	16.7921	25.3299	67.2761	9.11087	118.509	14.1695	21.3738	56.7688	7.68792	0.662935	0.249599	1.84308	1.50844	0.376506	2.78018	4.00642	2.656	7.38416	0.54257	0.359689	0.135425	0.181328	0.219829	0.487564	0.165086	0.301302	0.977877	0.3316	0.271841	1.59717	2.59724	1.95339	1.31314	0.216297	0.108375	0.0983831	0.0832818	0.626106	0.551428	0.761531	2.05101
PI567370B	W	2020	2	1.60731	2.38515	6.36315	0.899439	11.255	16.0731	23.8515	63.6315	8.99439	112.55	14.2808	21.1918	56.536	7.99143	0.673881	0.252596	1.78701	1.48394	0.374838	2.65182	3.95889	2.66782	7.07458	0.559594	0.377099	0.141351	0.183728	0.221313	0.489348	0.166599	0.299249	0.951493	0.328416	0.268904	1.59379	2.53841	1.93727	1.30075	0.225285	0.112847	0.102813	0.0868553	0.627434	0.549729	0.768785	2.04354
PI567370B	W	2021	1	2.64582	4.07224	11.3476	2.0965	20.1621	26.4582	40.7224	113.476	20.965	201.621	13.1227	20.1975	56.2816	10.3982	0.64972	0.233161	1.26201	1.53912	0.358864	1.9424	4.28887	2.78657	5.41262	0.792384	0.514828	0.184753	0.171585	0.196802	0.428907	0.151049	0.291012	0.858702	0.302902	0.253093	1.68912	2.39283	1.83953	1.28737	0.31207	0.149821	0.135962	0.116049	0.592026	0.499704	0.776779	2.33151
PI567370B	W	2021	2	2.59837	4.4632	11.8244	2.04262	20.9286	25.9837	44.632	118.244	20.4262	209.286	12.4154	21.3259	56.4988	9.75995	0.582176	0.219746	1.27208	1.7177	0.377457	2.18504	4.5507	2.64931	5.78884	0.786116	0.457658	0.172746	0.15953	0.187378	0.399391	0.141753	0.309455	0.961693	0.321857	0.271066	1.67447	2.54782	1.81751	1.29879	0.289258	0.141625	0.125409	0.108155	0.597203	0.509235	0.76995	2.50381
PI567396B	B	2020	1	1.84041	2.8654	11.4936	2.02709	18.2265	18.4041	28.654	114.936	20.2709	182.265	10.0975	15.7211	63.0598	11.1216	0.642288	0.160125	0.907911	1.55693	0.249304	1.41356	6.24512	4.01116	5.67001	1.10143	0.707435	0.176367	0.128171	0.136118	0.376171	0.112316	0.214894	0.740893	0.211927	0.186536	2.44242	2.97184	2.34923	1.70708	0.430762	0.152024	0.141172	0.125133	0.409429	0.348046	0.585796	2.65836
PI567396B	B	2020	2	1.82258	2.92909	10.9959	1.91771	17.6653	18.2258	29.2909	109.959	19.1771	176.653	10.3173	16.581	62.2458	10.8558	0.622236	0.165751	0.950395	1.60711	0.26638	1.52739	6.03314	3.75404	5.73387	1.05219	0.654713	0.174402	0.130886	0.141137	0.376038	0.115042	0.228505	0.783117	0.226822	0.198768	2.31411	2.93985	2.26869	1.64871	0.403587	0.149605	0.137717	0.121778	0.432131	0.367958	0.606533	2.6593
PI567396B	B	2021	1	1.32526	3.68157	9.22211	1.46253	15.6915	13.2526	36.8157	92.2211	14.6253	156.915	8.44576	23.4622	58.7715	9.32052	0.359972	0.143705	0.906147	2.77799	0.399211	2.51727	6.9587	2.50494	6.3056	1.10357	0.397256	0.158589	0.102704	0.124035	0.257628	0.0922487	0.349051	1.32061	0.344567	0.306545	1.8419	3.30803	1.79276	1.4255	0.292106	0.138663	0.113342	0.102785	0.542917	0.468601	0.701506	3.88156
PI567396B	B	2021	2	1.42989	4.0902	8.77527	1.27774	15.5731	14.2989	40.902	87.7527	12.7774	155.731	9.18179	26.2645	56.3489	8.20479	0.349589	0.162945	1.11908	2.8605	0.466105	3.20112	6.13703	2.14544	6.8678	0.893594	0.312391	0.145607	0.111142	0.142235	0.266376	0.101101	0.400797	1.51062	0.406863	0.356199	1.5897	3.24094	1.63476	1.29089	0.231471	0.125205	0.0993155	0.0893815	0.629051	0.549098	0.774658	3.75409
PI567396B	W	2020	1	1.46348	2.35306	8.32599	1.7595	13.902	14.6348	23.5306	83.2599	17.595	139.02	10.5271	16.926	59.8904	12.6565	0.621947	0.175773	0.831757	1.60785	0.282617	1.33734	5.68917	3.53836	4.73201	1.20227	0.747751	0.211327	0.137042	0.145107	0.355856	0.117657	0.240367	0.730088	0.233312	0.203746	2.18155	2.58332	2.02452	1.49317	0.461021	0.179734	0.164762	0.144904	0.458389	0.378419	0.669716	2.81013
PI567396B	W	2020	2	1.16818	1.66913	6.57221	1.44278	10.8523	11.6818	16.6913	65.7221	14.4278	108.523	10.7643	15.3804	60.5605	13.2947	0.699873	0.177745	0.809668	1.42883	0.253967	1.15688	5.62604	3.93751	4.55523	1.23507	0.864395	0.219528	0.141746	0.145749	0.375389	0.120628	0.215639	0.639277	0.208251	0.181759	2.31636	2.51716	2.11195	1.53553	0.508505	0.186397	0.175067	0.153333	0.431712	0.353999	0.65124	2.6639
PI567396B	W	2021	1	1.7433	3.79593	8.75387	1.30172	15.5948	17.433	37.9593	87.5387	13.0172	155.948	11.1787	24.341	56.1332	8.34711	0.459255	0.199146	1.33923	2.17744	0.433628	2.9161	5.02144	2.30612	6.72487	0.746696	0.342924	0.148702	0.138911	0.173366	0.341982	0.125856	0.361614	1.2466	0.377494	0.321719	1.58034	2.87482	1.71724	1.27963	0.234999	0.124006	0.103724	0.091073	0.632775	0.550861	0.781476	2.92413
PI567396B	W	2021	2	1.57992	3.19148	7.56471	1.06103	13.3971	15.7992	31.9148	75.6471	10.6103	133.971	11.7929	23.8221	56.4651	7.91986	0.495042	0.208854	1.48903	2.02003	0.42189	3.00789	4.78804	2.37028	7.12956	0.671576	0.332459	0.140261	0.146885	0.183163	0.371526	0.133696	0.349	1.20846	0.369995	0.312717	1.58543	2.86439	1.77888	1.29701	0.222374	0.116028	0.0986441	0.0860105	0.630744	0.553158	0.771005	2.6916
PI567398	B	2020	1	1.80715	2.85038	3.96428	0.172432	8.79425	18.0715	28.5038	39.6428	1.72432	87.9425	20.5493	32.4119	45.0781	1.96073	0.634004	0.455859	10.4804	1.57728	0.719016	16.5305	2.19366	1.39079	22.9905	0.0954162	0.0604942	0.0434963	0.265186	0.436857	0.597838	0.258642	0.493877	1.43989	0.689045	0.47955	0.851155	2.00258	1.31145	0.820768	0.0370221	0.0298767	0.025303	0.0199995	1.17487	1.1259	1.21837	1.67269
PI567398	B	2020	2	1.76643	4.35356	8.59296	1.265	15.978	17.6643	43.5356	85.9296	12.65	159.78	11.0554	27.2473	53.7801	7.91717	0.405745	0.205567	1.39639	2.4646	0.506642	3.44154	4.86458	1.97378	6.79284	0.716134	0.290568	0.147214	0.136441	0.179188	0.314393	0.124296	0.420252	1.43614	0.441628	0.374519	1.40408	2.83462	1.52939	1.16357	0.2067	0.122112	0.0977098	0.0859788	0.712209	0.620817	0.859423	3.18074
PI567398	B	2021	1	0.792573	2.38444	7.63901	1.58419	12.4002	7.92573	23.8444	76.3901	15.8419	124.002	6.39161	19.229	61.6039	12.7755	0.332394	0.103753	0.500303	3.00847	0.312139	1.50515	9.63824	3.2037	4.82204	1.99879	0.664386	0.207381	0.0790719	0.0859326	0.19971	0.0682803	0.282798	1.00323	0.258526	0.238068	2.40447	3.21404	1.92485	1.60443	0.498641	0.187887	0.158048	0.146467	0.415893	0.344459	0.623274	5.00726
PI567398	B	2021	2	0.742019	2.25215	7.82929	1.70951	12.533	7.42019	22.5215	78.2929	17.0951	125.33	5.92054	17.9698	62.4695	13.6401	0.329471	0.0947748	0.434055	3.03517	0.287658	1.31743	10.5513	3.47635	4.57985	2.30386	0.759054	0.218348	0.0736025	0.0777896	0.1873	0.0629313	0.262755	0.918674	0.236105	0.219064	2.61484	3.19364	1.97626	1.6645	0.570945	0.199445	0.16957	0.157945	0.382432	0.313894	0.60078	5.33903
PI567398	W	2020	1	1.72096	2.62348	7.28303	1.06611	12.6936	17.2096	26.2348	72.8303	10.6611	126.936	13.5577	20.6678	57.3757	8.39882	0.655983	0.236297	1.61424	1.52443	0.360218	2.46079	4.23196	2.7761	6.8314	0.619487	0.406373	0.146383	0.17372	0.206124	0.466436	0.156841	0.291369	0.941304	0.314222	0.260522	1.6764	2.61315	1.97394	1.34608	0.245397	0.118404	0.107617	0.091689	0.596515	0.520345	0.742898	2.14392
PI567398	W	2020	2	2.05907	3.09543	8.23895	1.09404	14.4875	20.5907	30.9543	82.3895	10.9404	144.875	14.2128	21.3662	56.8693	7.55164	0.665197	0.24992	1.88208	1.50331	0.375708	2.82935	4.00129	2.66164	7.53073	0.531328	0.353438	0.132789	0.181666	0.220623	0.491487	0.165675	0.300585	0.981706	0.331666	0.271718	1.5984	2.61295	1.96658	1.31854	0.21225	0.106238	0.0965244	0.081685	0.625627	0.552289	0.758416	2.03464
PI567398	W	2021	1	1.42914	1.93725	6.52454	1.20714	11.0981	14.2914	19.3725	65.2454	12.0714	110.981	12.8773	17.4557	58.7899	10.8771	0.737715	0.21904	1.1839	1.35554	0.296917	1.60482	4.56538	3.36795	5.40494	0.844667	0.623124	0.185016	0.168893	0.184841	0.454503	0.147807	0.243566	0.734841	0.250559	0.211471	1.93815	2.47491	2.07498	1.42659	0.358588	0.151772	0.142658	0.122046	0.515957	0.435401	0.700973	2.2002
PI567398	W	2021	2	1.50264	2.15248	7.2641	1.39852	12.3177	15.0264	21.5248	72.641	13.9852	123.177	12.199	17.4746	58.9727	11.3537	0.698098	0.206859	1.07445	1.43246	0.296317	1.53911	4.83422	3.37476	5.19414	0.930707	0.649725	0.192525	0.159574	0.173463	0.42316	0.138939	0.245528	0.741937	0.248479	0.211748	1.98738	2.50386	2.04565	1.4374	0.382619	0.159526	0.148517	0.128079	0.503176	0.421942	0.695701	2.36317
PI567424B	B	2020	1	1.75211	2.9237	9.07666	1.27117	15.0236	17.5211	29.237	90.7666	12.7117	150.236	11.6624	19.4606	60.4159	8.4611	0.59928	0.193035	1.37835	1.66867	0.322111	2.30001	5.18041	3.10452	7.14043	0.725504	0.43478	0.140048	0.146005	0.169322	0.417681	0.132021	0.269993	0.967061	0.282542	0.241629	1.9412	3.00226	2.16376	1.52627	0.27186	0.117388	0.105927	0.0924318	0.515146	0.451864	0.655194	2.39417
PI567424B	B	2020	2	1.1571	1.67381	4.92919	0.675992	8.43608	11.571	16.7381	49.2919	6.75992	84.3608	13.7161	19.841	58.4298	8.0131	0.691298	0.234744	1.71171	1.44655	0.33957	2.47607	4.25995	2.9449	7.29178	0.584213	0.403865	0.137141	0.175239	0.206434	0.492425	0.158964	0.275013	0.913106	0.298618	0.247521	1.7412	2.689	2.09771	1.40557	0.23879	0.111068	0.102377	0.0871113	0.574315	0.505052	0.711456	2.03077
PI567424B	B	2021	1	1.8838	3.36109	8.78119	1.13818	15.1643	18.838	33.6109	87.8119	11.3818	151.643	12.4226	22.1645	57.9072	7.50567	0.560474	0.214527	1.6551	1.7842	0.38276	2.95304	4.66142	2.6126	7.71512	0.604192	0.338634	0.129616	0.155144	0.189912	0.418691	0.141848	0.315151	1.11221	0.338841	0.284761	1.67424	2.90577	1.95169	1.3757	0.217007	0.106721	0.0937369	0.0811473	0.597287	0.528752	0.726902	2.3884
PI567424B	B	2021	2	1.86353	3.49726	9.38172	1.26695	16.0095	18.6353	34.9726	93.8172	12.6695	160.095	11.6402	21.845	58.6011	7.91374	0.532855	0.198634	1.47088	1.87668	0.372774	2.76038	5.03438	2.68259	7.40498	0.679864	0.362269	0.135044	0.144696	0.175001	0.391152	0.131736	0.310999	1.11716	0.328422	0.279508	1.75006	2.9969	1.96921	1.41552	0.236336	0.112665	0.0983733	0.0859384	0.571408	0.503424	0.706453	2.55655
PI567424B	W	2020	1	1.7947	2.43059	7.87622	1.10607	13.2076	17.947	24.3059	78.7622	11.0607	132.076	13.5884	18.403	59.6341	8.37454	0.738377	0.227863	1.62258	1.35432	0.308599	2.1975	4.38861	3.24045	7.12088	0.616302	0.455063	0.140432	0.174127	0.199804	0.507454	0.157252	0.25133	0.837914	0.270598	0.225536	1.86407	2.71522	2.22702	1.47734	0.261775	0.114371	0.107315	0.0913997	0.536462	0.470402	0.676894	1.97062
PI567424B	W	2020	2	1.53757	2.30811	7.82195	1.09461	12.7622	15.3757	23.0811	78.2195	10.9461	127.622	12.0478	18.0855	61.2898	8.57697	0.666161	0.196572	1.40467	1.50114	0.295081	2.10861	5.0872	3.3889	7.14585	0.71191	0.474247	0.139941	0.151783	0.17244	0.451865	0.136982	0.246606	0.876879	0.258856	0.220784	2.03396	2.97165	2.29873	1.5833	0.284634	0.116952	0.108056	0.0938162	0.491653	0.431297	0.631594	2.21305
PI567424B	W	2021	1	1.32933	2.78105	8.24618	1.2119	13.5685	13.2933	27.8105	82.4618	12.119	135.685	9.79718	20.4964	60.7746	8.93175	0.477994	0.161205	1.09689	2.09208	0.337253	2.29478	6.20328	2.96513	6.80434	0.911665	0.435771	0.146965	0.120549	0.140549	0.332918	0.108613	0.290434	1.09437	0.29404	0.257805	2.00619	3.24496	2.06518	1.54937	0.294839	0.126563	0.109901	0.0980775	0.498458	0.434589	0.645423	3.00374
PI567424B	W	2021	2	1.04288	2.32334	7.27466	1.05546	11.6963	10.4288	23.2334	72.7466	10.5546	116.963	8.91629	19.8638	62.1961	9.02384	0.448871	0.143358	0.988082	2.22781	0.319374	2.20126	6.97556	3.13113	6.89242	1.01206	0.454285	0.145087	0.108656	0.125194	0.308654	0.0978911	0.27933	1.10723	0.278908	0.247876	2.16108	3.46687	2.15303	1.64523	0.313544	0.126895	0.109966	0.099189	0.462732	0.404102	0.607818	3.23987
PI567426	B	2020	1	2.07265	3.2393	9.4151	1.5185	16.2455	20.7265	32.393	94.151	15.185	162.455	12.7582	19.9396	57.955	9.3472	0.639844	0.22014	1.36493	1.56288	0.344053	2.13322	4.54255	2.90653	6.20025	0.73264	0.468776	0.161284	0.163788	0.189566	0.435631	0.14624	0.281978	0.902023	0.29627	0.249057	1.77244	2.62175	1.97888	1.3784	0.285866	0.132185	0.119998	0.10311	0.564194	0.485836	0.725477	2.29552
PI567426	B	2020	2	2.02105	3.18573	9.02711	1.39169	15.6256	20.2105	31.8573	90.2711	13.9169	156.256	12.9343	20.3879	57.7713	8.90647	0.634408	0.223887	1.45223	1.57627	0.352907	2.28911	4.46654	2.83361	6.48644	0.688595	0.43685	0.154168	0.165486	0.193981	0.441527	0.148557	0.28835	0.933482	0.305768	0.256091	1.73372	2.64512	1.9721	1.36806	0.267284	0.125966	0.113953	0.0977728	0.576794	0.499749	0.730962	2.26487
PI567426	B	2021	1	1.71879	3.01368	7.87203	1.14242	13.7469	17.1879	30.1368	78.7203	11.4242	137.469	12.5031	21.9226	57.2639	8.31041	0.570329	0.218341	1.50451	1.75337	0.382834	2.63797	4.57999	2.6121	6.89063	0.664669	0.37908	0.145125	0.157894	0.19067	0.413557	0.142897	0.314225	1.05329	0.334316	0.28078	1.66341	2.75129	1.89409	1.33994	0.241402	0.119117	0.104947	0.0906363	0.601175	0.524986	0.746299	2.41804
PI567426	B	2021	2	1.79673	3.17176	8.49141	1.23787	14.6978	17.9673	31.7176	84.9141	12.3787	146.978	12.2245	21.5799	57.7734	8.42219	0.566477	0.211594	1.45146	1.7653	0.373526	2.56226	4.72603	2.67719	6.85967	0.68896	0.39028	0.14578	0.154052	0.184672	0.407455	0.13927	0.308293	1.0452	0.326002	0.275183	1.70905	2.79819	1.92565	1.36818	0.249145	0.120321	0.106135	0.0919676	0.58512	0.510674	0.7309	2.45426
PI567426	W	2020	1	1.67871	2.77657	7.4852	1.12461	13.0651	16.7871	27.7657	74.852	11.2461	130.651	12.8488	21.2518	57.2916	8.60772	0.604597	0.22427	1.49271	1.65399	0.370941	2.46893	4.45891	2.69584	6.65584	0.669924	0.405034	0.150244	0.163588	0.194976	0.430308	0.147431	0.30299	0.99046	0.322489	0.269871	1.68007	2.67013	1.9187	1.34146	0.252421	0.122721	0.109592	0.0941844	0.595212	0.517466	0.745456	2.32392
PI567426	W	2020	2	1.76082	2.81216	7.8486	1.19418	13.6158	17.6082	28.1216	78.486	11.9418	136.158	12.9322	20.6537	57.6435	8.7706	0.626144	0.224348	1.4745	1.59708	0.358301	2.35488	4.45736	2.79095	6.57235	0.678198	0.42465	0.152152	0.165168	0.194721	0.439508	0.14853	0.292646	0.951661	0.310984	0.260299	1.7163	2.65604	1.95904	1.36091	0.261139	0.124272	0.112017	0.0961378	0.582649	0.505705	0.734802	2.27527
PI567426	W	2021	1	1.79126	2.78154	8.47985	1.24149	14.2941	17.9126	27.8154	84.7985	12.4149	142.941	12.5315	19.4593	59.324	8.68528	0.643983	0.211238	1.44284	1.55284	0.328018	2.24049	4.734	3.04862	6.8304	0.693078	0.44633	0.146404	0.159062	0.184261	0.445253	0.143268	0.270812	0.917168	0.286127	0.241608	1.85441	2.79609	2.10783	1.45845	0.271493	0.120872	0.110243	0.0951137	0.539256	0.470389	0.68566	2.24591
PI567426	W	2021	2	2.24	3.39351	8.79779	1.49583	15.9271	22.4	33.9351	87.9779	14.9583	159.271	14.0641	21.3065	55.2378	9.39173	0.660084	0.25461	1.49749	1.51496	0.385723	2.26864	3.92758	2.59254	5.88153	0.667782	0.440793	0.170024	0.183738	0.217611	0.45814	0.163657	0.307444	0.908366	0.329671	0.270752	1.56169	2.35497	1.79938	1.23403	0.265524	0.135519	0.122697	0.103652	0.640332	0.547281	0.810356	2.18274
PI567428	B	2020	1	1.73739	2.65066	8.44738	1.51179	14.3472	17.3739	26.5066	84.4738	15.1179	143.472	12.1096	18.4751	58.8781	10.5372	0.655456	0.205672	1.14923	1.52566	0.313785	1.75333	4.8621	3.18689	5.58767	0.870148	0.570344	0.178966	0.15655	0.174452	0.417396	0.137781	0.260257	0.815794	0.266153	0.226619	1.92508	2.59985	2.02942	1.4318	0.344524	0.148436	0.136221	0.117783	0.519458	0.440605	0.698423	2.3958
PI567428	B	2020	2	1.81222	3.083	8.23638	1.55553	14.6871	18.1222	30.83	82.3638	15.5553	146.871	12.3388	20.9912	56.0789	10.5911	0.587808	0.220026	1.16502	1.70123	0.374315	1.98197	4.54492	2.67154	5.29491	0.858357	0.50455	0.188861	0.160098	0.185073	0.390687	0.140756	0.306809	0.915451	0.314852	0.265682	1.68254	2.44567	1.77564	1.27681	0.317765	0.154801	0.137422	0.118457	0.594341	0.499925	0.783202	2.55959
PI567428	B	2021	1	1.93875	3.49818	9.25101	1.62643	16.3144	19.3875	34.9818	92.5101	16.2643	163.144	11.8837	21.4423	56.7046	9.96933	0.554218	0.209572	1.19203	1.80434	0.378141	2.15083	4.77162	2.64452	5.68791	0.838907	0.464937	0.175812	0.152069	0.178236	0.378322	0.134864	0.312623	0.981205	0.3216	0.27295	1.70151	2.59481	1.80521	1.30972	0.299145	0.14535	0.127572	0.110733	0.587713	0.499836	0.763525	2.64325
PI567428	B	2021	2	1.5343	2.97473	7.97489	1.40425	13.8882	15.343	29.7473	79.7489	14.0425	138.882	11.0475	21.4192	57.4222	10.1111	0.515777	0.192391	1.09261	1.93882	0.373013	2.11838	5.19774	2.68087	5.67912	0.915237	0.472058	0.176084	0.140124	0.163587	0.350378	0.124196	0.312827	1.01231	0.317165	0.272575	1.76865	2.71389	1.82117	1.34864	0.31143	0.147673	0.128246	0.112485	0.565404	0.480752	0.741488	2.85406
PI567428	W	2020	1	2.00276	2.16113	8.62505	1.57746	14.3664	20.0276	21.6113	86.2505	15.7746	143.664	13.9406	15.0429	60.0363	10.9802	0.926718	0.232202	1.26961	1.07908	0.250564	1.37001	4.30659	3.991	5.4677	0.787643	0.729923	0.182892	0.185678	0.1963	0.535699	0.161988	0.203346	0.603631	0.211823	0.177065	2.0714	2.40909	2.30704	1.50227	0.378843	0.148427	0.146248	0.123345	0.482766	0.408123	0.665658	1.86672
PI567428	W	2020	2	1.5398	1.91751	7.48883	1.34155	12.2877	15.398	19.1751	74.8883	13.4155	122.877	12.5313	15.6051	60.9458	10.9178	0.80302	0.205613	1.14778	1.2453	0.25605	1.42933	4.8635	3.90549	5.58223	0.871247	0.699629	0.17914	0.163698	0.174376	0.472468	0.143265	0.212381	0.665491	0.21715	0.184906	2.16608	2.59907	2.29785	1.56054	0.388032	0.148588	0.142622	0.122559	0.461663	0.391525	0.640803	2.11655
PI567428	W	2021	1	1.29214	3.33141	8.18929	1.30232	14.1152	12.9214	33.3141	81.8929	13.0232	141.152	9.15425	23.6017	58.0177	9.2264	0.387864	0.157784	0.99218	2.57822	0.406801	2.55806	6.33779	2.4582	6.28823	1.00788	0.390921	0.159027	0.112158	0.136135	0.278854	0.100767	0.351362	1.28405	0.350985	0.308929	1.77121	3.15645	1.76732	1.38196	0.281671	0.137355	0.113042	0.101642	0.564585	0.48712	0.723613	3.5861
PI567428	W	2021	2	1.52133	3.82389	8.88072	1.52061	15.7465	15.2133	38.2389	88.8072	15.2061	157.465	9.66139	24.284	56.3979	9.65678	0.39785	0.171308	1.00048	2.51351	0.430583	2.51471	5.83745	2.32243	5.84023	0.999523	0.397661	0.171226	0.119747	0.146264	0.284655	0.106946	0.367609	1.25705	0.367634	0.320724	1.66143	2.91942	1.66166	1.29347	0.28448	0.146184	0.11969	0.10689	0.601891	0.513898	0.773117	3.51303
PI567432B	B	2020	1	2.12655	3.42345	12.6741	2.01506	20.2392	21.2655	34.2345	126.741	20.1506	202.392	10.5071	16.915	62.6217	9.95623	0.621171	0.167787	1.05533	1.60986	0.270114	1.69893	5.95994	3.70214	6.2897	0.947572	0.588604	0.15899	0.132104	0.14477	0.391017	0.117407	0.231304	0.826599	0.23306	0.203586	2.28362	3.06019	2.33044	1.67535	0.363073	0.136147	0.125178	0.110571	0.437901	0.37783	0.596891	2.55743
PI567432B	B	2020	2	1.55101	2.64389	9.33358	1.37048	14.899	15.5101	26.4389	93.3358	13.7048	148.99	10.4102	17.7455	62.6458	9.1985	0.586639	0.166175	1.13173	1.70463	0.283267	1.92917	6.01774	3.53024	6.81044	0.883605	0.518357	0.146833	0.129494	0.144899	0.386364	0.116198	0.242902	0.90498	0.246999	0.215739	2.22498	3.1948	2.32504	1.67708	0.326701	0.12591	0.114422	0.101303	0.449442	0.391898	0.596275	2.58823
PI567432B	B	2021	1	1.44467	2.60792	8.51297	1.30531	13.8709	14.4467	26.0792	85.1297	13.0531	138.709	10.4151	18.8015	61.373	9.41044	0.553953	0.169702	1.10676	1.80521	0.306347	1.99794	5.89268	3.26427	6.5218	0.903537	0.500517	0.153332	0.129906	0.147141	0.369175	0.11626	0.261902	0.948344	0.265619	0.231549	2.10062	3.09565	2.17543	1.58886	0.322093	0.131086	0.117375	0.10388	0.476049	0.41276	0.629381	2.70874
PI567432B	B	2021	2	1.20369	3.28527	8.85314	1.23966	14.5818	12.0369	32.8527	88.5314	12.3966	145.818	8.25478	22.53	60.7138	8.50142	0.366391	0.135962	0.970989	2.72933	0.371085	2.65015	7.35499	2.6948	7.14161	1.02988	0.377338	0.140024	0.0991639	0.119263	0.266014	0.0899751	0.326671	1.34458	0.325507	0.290822	1.9722	3.62336	1.95653	1.54542	0.276156	0.123265	0.102127	0.0929131	0.507048	0.444769	0.647072	3.75921
PI567432B	W	2020	1	1.89815	3.13766	7.90109	1.35776	14.2947	18.9815	31.3766	79.0109	13.5776	142.947	13.2787	21.9499	55.273	9.49838	0.604957	0.240239	1.398	1.65301	0.397118	2.31091	4.16252	2.51815	5.8192	0.715308	0.432731	0.171845	0.171953	0.205009	0.422241	0.15312	0.320194	0.963681	0.338882	0.281228	1.56898	2.42669	1.75759	1.23579	0.269621	0.138558	0.123	0.104953	0.637357	0.543892	0.809201	2.36832
PI567432B	W	2020	2	1.47694	2.46866	6.4689	1.12522	11.5397	14.7694	24.6866	64.689	11.2522	115.397	12.7988	21.3927	56.0577	9.75083	0.598276	0.228314	1.31258	1.67147	0.38162	2.19394	4.37994	2.62041	5.74902	0.761858	0.455801	0.173943	0.165251	0.194485	0.41096	0.146773	0.310686	0.948697	0.325075	0.272147	1.63952	2.48598	1.79998	1.27571	0.285183	0.141611	0.125898	0.108043	0.609933	0.51956	0.783876	2.43333
PI567432B	W	2021	1	2.05854	3.03003	7.99671	0.945436	14.0307	20.5854	30.3003	79.9671	9.45436	140.307	14.6717	21.5957	56.9943	6.73833	0.67938	0.257424	2.17735	1.47193	0.37891	3.20491	3.88464	2.63915	8.45823	0.459274	0.312022	0.118228	0.186687	0.230207	0.517812	0.171944	0.301338	1.00867	0.338849	0.27544	1.5715	2.66204	2.01151	1.32527	0.185796	0.0940241	0.0857403	0.0722518	0.636334	0.569056	0.754562	1.9312
PI567432B	W	2021	2	2.01885	3.23543	8.35269	1.2143	14.8213	20.1885	32.3543	83.5269	12.143	148.213	13.6213	21.8296	56.3561	8.19297	0.623983	0.241701	1.66256	1.60261	0.387352	2.66443	4.13735	2.58163	6.87859	0.601482	0.375314	0.145379	0.174217	0.211022	0.453702	0.157693	0.311952	1.0007	0.338187	0.279257	1.58969	2.58345	1.87712	1.29127	0.231107	0.11708	0.104789	0.0892412	0.629052	0.549209	0.774431	2.20409
PI567455	B	2020	1	1.36847	2.74288	6.16038	0.866899	11.1386	13.6847	27.4288	61.6038	8.66899	111.386	12.2858	24.6249	55.3065	7.78282	0.498916	0.22214	1.57858	2.00435	0.445245	3.16401	4.50167	2.24596	7.10623	0.633482	0.316054	0.140722	0.153704	0.194736	0.3791	0.140066	0.364316	1.22704	0.390319	0.326699	1.49839	2.75587	1.70658	1.23746	0.210855	0.115144	0.0973687	0.0843966	0.667385	0.585055	0.808106	2.63783
PI567455	B	2020	2	1.42638	3.10255	7.2343	1.09895	12.8622	14.2638	31.0255	72.343	10.9895	128.622	11.0898	24.1215	56.2447	8.54404	0.459746	0.19717	1.29795	2.17512	0.428867	2.82319	5.07177	2.33173	6.58291	0.770445	0.354209	0.151908	0.13799	0.171168	0.339494	0.12473	0.358234	1.22857	0.37231	0.317896	1.59735	2.86469	1.72184	1.28544	0.242651	0.12689	0.106314	0.0934225	0.626037	0.543478	0.777945	2.94556
PI567455	B	2021	1	1.36251	3.5873	7.38557	1.11413	13.4495	13.6251	35.873	73.8557	11.1413	134.495	10.1306	26.6723	54.9133	8.28379	0.379816	0.184483	1.22294	2.63286	0.485717	3.21983	5.42055	2.05881	6.62901	0.817701	0.310576	0.150852	0.124171	0.160301	0.289808	0.112726	0.410067	1.44845	0.42205	0.363742	1.49209	2.98209	1.57092	1.21795	0.225085	0.127357	0.101535	0.0903198	0.670201	0.582352	0.821053	3.45056
PI567455	B	2021	2	1.71113	3.79008	8.21603	1.09023	14.8075	17.1113	37.9008	82.1603	10.9023	148.075	11.5558	25.5957	55.4857	7.3627	0.451476	0.208267	1.56951	2.21496	0.461303	3.47641	4.80153	2.16777	7.53606	0.63714	0.287653	0.132695	0.142521	0.183869	0.350619	0.130657	0.381789	1.35294	0.407261	0.344009	1.4935	2.93288	1.68351	1.24647	0.19818	0.109823	0.0908062	0.0794788	0.66957	0.59113	0.802265	2.8521
PI567455	W	2020	1	2.08775	3.05818	7.58054	1.04448	13.771	20.8775	30.5818	75.8054	10.4448	137.71	15.1606	22.2074	55.0474	7.58463	0.682679	0.275409	1.99885	1.46482	0.403424	2.92795	3.63096	2.47878	7.25775	0.500287	0.341536	0.137784	0.196241	0.242058	0.508879	0.178697	0.31631	0.976357	0.35457	0.28547	1.47311	2.42018	1.84772	1.22456	0.202971	0.108031	0.0981769	0.0820711	0.678834	0.596628	0.816617	1.9651
PI567455	W	2020	2	1.93349	3.26778	7.47442	1.00592	13.6816	19.3349	32.6778	74.7442	10.0592	136.816	14.132	23.8845	54.6311	7.35237	0.591682	0.258681	1.9221	1.6901	0.437196	3.24854	3.86577	2.2873	7.43041	0.520263	0.30783	0.134582	0.17999	0.227997	0.452415	0.164578	0.347345	1.11171	0.385337	0.313793	1.43704	2.54283	1.74893	1.20415	0.193399	0.106923	0.0936422	0.0793584	0.695877	0.613333	0.830459	2.21036
PI567455	W	2021	1	1.41764	3.77156	8.82938	1.0927	15.1113	14.1764	37.7156	88.2938	10.927	151.113	9.38131	24.9586	58.4291	7.23105	0.375875	0.160559	1.29737	2.66046	0.42716	3.45158	6.22824	2.34104	8.0803	0.770793	0.289722	0.123758	0.112502	0.142877	0.291439	0.103525	0.368064	1.50241	0.380118	0.332597	1.70149	3.5172	1.81515	1.40553	0.210573	0.106636	0.0867161	0.0779469	0.58772	0.522995	0.711477	3.43125
PI567455	W	2021	2	1.38257	2.72909	8.02393	1.12379	13.2594	13.8257	27.2909	80.2393	11.2379	132.594	10.4271	20.5823	60.5151	8.47541	0.506605	0.172306	1.23028	1.97392	0.340119	2.42848	5.80362	2.94015	7.14008	0.812824	0.411781	0.140054	0.128575	0.151138	0.358841	0.116409	0.290128	1.08887	0.298336	0.259166	1.9515	3.20143	2.08258	1.53261	0.273317	0.119469	0.104509	0.0926026	0.512425	0.449474	0.65248	2.78675
PI567458	B	2020	1	1.55324	3.51582	7.87417	1.17623	14.1195	15.5324	35.1582	78.7417	11.7623	141.195	11.0007	24.9006	55.7682	8.33057	0.441785	0.197258	1.32052	2.26354	0.446501	2.98906	5.06951	2.23964	6.6944	0.757276	0.334554	0.149379	0.136369	0.171621	0.331036	0.123604	0.372937	1.2881	0.388472	0.331568	1.55338	2.88487	1.67819	1.26082	0.232041	0.124767	0.103269	0.0908762	0.643759	0.560093	0.793137	3.02082
PI567458	B	2020	2	1.42834	3.19901	7.52206	1.14038	13.2898	14.2834	31.9901	75.2206	11.4038	132.898	10.7476	24.0712	56.6003	8.58087	0.446494	0.189887	1.25251	2.23967	0.425284	2.80522	5.2663	2.35137	6.59611	0.798395	0.356479	0.151605	0.133227	0.164889	0.329157	0.120419	0.357415	1.24537	0.369297	0.317023	1.62557	2.92833	1.73344	1.30416	0.246443	0.127411	0.106368	0.0938629	0.61517	0.534185	0.766775	3.03807
PI567458	B	2021	1	1.82581	4.31129	9.87218	1.35293	17.3622	18.2581	43.1129	98.7218	13.5293	173.622	10.516	24.8315	56.8602	7.79239	0.423495	0.184945	1.34952	2.3613	0.436711	3.18663	5.40702	2.28984	7.29689	0.741004	0.313811	0.137045	0.128728	0.162654	0.322341	0.117518	0.36855	1.35629	0.384075	0.330344	1.60861	3.10569	1.7429	1.31804	0.220451	0.115655	0.0953879	0.0845092	0.621656	0.546729	0.7587	3.10231
PI567458	B	2021	2	1.70072	4.1723	9.73409	1.2929	16.9	17.0072	41.723	97.3409	12.929	169	10.0634	24.6882	57.5981	7.65028	0.407622	0.174718	1.31543	2.45326	0.428628	3.22709	5.72351	2.33303	7.52889	0.760206	0.309877	0.132822	0.122298	0.154233	0.311191	0.111895	0.364877	1.39373	0.378372	0.327813	1.65742	3.25161	1.7811	1.35839	0.220142	0.113067	0.0929715	0.0828403	0.603346	0.532604	0.736168	3.21346
PI567458	W	2020	1	2.0049	2.84898	7.56098	1.08773	13.5026	20.049	28.4898	75.6098	10.8773	135.026	14.8482	21.0995	55.9965	8.05575	0.703725	0.265163	1.84319	1.42101	0.3768	2.61918	3.77126	2.65393	6.95113	0.542539	0.381798	0.143862	0.192594	0.231814	0.509282	0.174374	0.297827	0.921215	0.32941	0.267419	1.55772	2.44484	1.92063	1.27255	0.224096	0.11371	0.10449	0.0876156	0.641963	0.561225	0.785825	1.96355
PI567458	W	2020	2	1.75731	2.80944	7.87922	1.136	13.582	17.5731	28.0944	78.7922	11.36	135.82	12.9386	20.6851	58.0123	8.36404	0.625504	0.223031	1.54693	1.59871	0.356563	2.47309	4.48367	2.80455	6.93592	0.646442	0.404352	0.144177	0.164409	0.194927	0.445404	0.148614	0.29154	0.97101	0.311633	0.260796	1.72534	2.72325	1.99704	1.38165	0.248755	0.117885	0.106281	0.0912747	0.579595	0.50656	0.723772	2.24515
PI567458	W	2021	1	1.86765	4.15747	10.5621	1.51751	18.1047	18.6765	41.5747	105.621	15.1751	181.047	10.3158	22.9634	58.3389	8.38185	0.449228	0.176826	1.23073	2.22604	0.393621	2.73966	5.65529	2.54051	6.96015	0.812524	0.365009	0.143675	0.126882	0.154612	0.329103	0.115024	0.334477	1.22814	0.344172	0.298085	1.75301	3.12012	1.86117	1.40032	0.251864	0.122087	0.103095	0.0914868	0.570447	0.498784	0.714122	3.03857
PI567458	W	2021	2	1.65117	4.00488	10.2634	1.3472	17.2666	16.5117	40.0488	102.634	13.472	172.666	9.56277	23.1944	59.4405	7.80233	0.412288	0.16088	1.22563	2.42549	0.390212	2.97275	6.21582	2.56271	7.6183	0.815907	0.336389	0.131263	0.115723	0.142212	0.308509	0.105739	0.336135	1.33569	0.344935	0.301988	1.81458	3.42299	1.91764	1.46551	0.238187	0.113072	0.0944194	0.0846262	0.551092	0.487147	0.682354	3.2414
PI567464	B	2020	1	1.86219	3.06324	10.9721	1.91784	17.8154	18.6219	30.6324	109.721	19.1784	178.154	10.4527	17.1944	61.5878	10.7651	0.607914	0.16972	0.970982	1.64497	0.279185	1.59724	5.89204	3.58186	5.72107	1.02988	0.626082	0.174793	0.132679	0.144468	0.373852	0.116728	0.238677	0.810375	0.237646	0.207648	2.22764	2.90265	2.20275	1.60334	0.389375	0.149431	0.136644	0.120638	0.448905	0.382115	0.623698	2.67485
PI567464	B	2020	2	1.71169	3.07871	10.2362	1.70777	16.7344	17.1169	30.7871	102.362	17.0777	167.344	10.2286	18.3975	61.1687	10.2052	0.555976	0.167219	1.00229	1.79864	0.300767	1.80276	5.98017	3.32483	5.99389	0.997711	0.554704	0.166837	0.128554	0.14331	0.357609	0.11394	0.257678	0.900349	0.257763	0.225453	2.13681	2.99351	2.13856	1.57524	0.356499	0.142935	0.12826	0.11365	0.467986	0.401073	0.634823	2.79635
PI567464	B	2021	1	1.20928	3.18544	8.40574	1.35646	14.1569	12.0928	31.8544	84.0574	13.5646	141.569	8.54197	22.5009	59.3755	9.58158	0.379627	0.143864	0.8915	2.63416	0.37896	2.34835	6.95103	2.6388	6.19684	1.12171	0.42583	0.161373	0.104328	0.123874	0.26625	0.0933977	0.331298	1.24153	0.326304	0.290338	1.91269	3.27615	1.85071	1.46157	0.308656	0.141077	0.117025	0.105969	0.522824	0.450177	0.684196	3.75587
PI567464	B	2021	2	1.39844	3.49986	8.36163	1.37804	14.638	13.9844	34.9986	83.6163	13.7804	146.38	9.5535	23.9095	57.1229	9.41416	0.39957	0.167245	1.0148	2.50269	0.418562	2.53974	5.97926	2.38913	6.06776	0.985415	0.393742	0.164806	0.117897	0.143582	0.286688	0.105626	0.35859	1.26054	0.359341	0.314224	1.70705	3.01159	1.71418	1.33225	0.281331	0.141192	0.116178	0.103925	0.585807	0.502923	0.750613	3.48811
PI567464	W	2020	1	1.69259	2.57642	7.31353	1.29506	12.8776	16.9259	25.7642	73.1353	12.9506	128.776	13.1437	20.007	56.7927	10.0567	0.656954	0.231432	1.30695	1.52218	0.352281	1.98941	4.32092	2.83865	5.64723	0.765139	0.502661	0.177078	0.171142	0.196616	0.437194	0.151326	0.286074	0.862355	0.299284	0.250109	1.71317	2.44792	1.88908	1.31442	0.303365	0.143798	0.130948	0.111812	0.583713	0.4959	0.760791	2.28731
PI567464	W	2020	2	1.67147	2.52155	6.55973	1.13684	11.8896	16.7147	25.2155	65.5973	11.3684	118.896	14.0583	21.2081	55.1721	9.56161	0.662873	0.254808	1.47028	1.50858	0.384399	2.21805	3.92453	2.60146	5.77016	0.680141	0.450847	0.173305	0.184057	0.217171	0.456887	0.163579	0.306341	0.897891	0.327621	0.269166	1.56444	2.33583	1.79307	1.23075	0.271126	0.138113	0.125184	0.105725	0.639207	0.544791	0.812512	2.18873
PI567464	W	2021	1	2.57698	3.85189	10.4112	1.46534	18.3054	25.7698	38.5189	104.112	14.6534	183.054	14.0777	21.0424	56.875	8.00495	0.669017	0.24752	1.75862	1.49473	0.369975	2.62867	4.04008	2.70288	7.10498	0.568627	0.380421	0.140746	0.180675	0.21698	0.484647	0.163842	0.296569	0.952892	0.324328	0.266502	1.61945	2.57555	1.95801	1.31884	0.227931	0.112821	0.102736	0.087015	0.617495	0.541308	0.758242	2.06336
PI567464	W	2021	2	2.39383	3.78741	9.68732	1.47949	17.348	23.9383	37.8741	96.8732	14.7949	173.48	13.7988	21.8319	55.841	8.52827	0.632049	0.24711	1.61801	1.58216	0.390966	2.55995	4.04679	2.55777	6.54775	0.618043	0.390633	0.152724	0.177653	0.21437	0.454505	0.160077	0.313498	0.977821	0.339167	0.279294	1.56721	2.50104	1.83928	1.26454	0.239351	0.122463	0.109797	0.093234	0.638076	0.553537	0.7908	2.2002
PI567492	B	2020	1	1.93066	4.94223	9.01525	1.27638	17.1645	19.3066	49.4223	90.1525	12.7638	171.645	11.248	28.7933	52.5226	7.43617	0.390645	0.214155	1.5126	2.55987	0.548208	3.87206	4.66951	1.82412	7.06312	0.661112	0.258261	0.141581	0.138324	0.187595	0.310465	0.126735	0.451514	1.54106	0.480219	0.404362	1.31171	2.81108	1.44972	1.10626	0.185713	0.116608	0.091448	0.0803356	0.762363	0.667814	0.903944	3.22098
PI567492	B	2020	2	1.70325	4.59748	8.63296	1.23898	16.1727	17.0325	45.9748	86.3296	12.3898	161.727	10.5316	28.4275	53.3799	7.66096	0.370475	0.197296	1.37472	2.69924	0.53255	3.71069	5.06853	1.87776	6.96779	0.727423	0.269492	0.143518	0.128737	0.172534	0.291829	0.117714	0.444794	1.56258	0.465712	0.397184	1.37015	2.93415	1.47914	1.145	0.196641	0.119868	0.0936463	0.0829656	0.729846	0.638246	0.873363	3.42666
PI567492	B	2021	1	1.98217	3.99442	9.50728	1.38992	16.8738	19.8217	39.9442	95.0728	13.8992	168.738	11.747	23.6723	56.3435	8.23715	0.496236	0.20849	1.42611	2.01517	0.420143	2.87385	4.79639	2.38014	6.84017	0.70121	0.347965	0.146195	0.146809	0.181897	0.368137	0.133107	0.34766	1.18455	0.366554	0.310141	1.59075	2.8194	1.76573	1.29061	0.232561	0.120974	0.102944	0.0897656	0.628633	0.548452	0.774828	2.71638
PI567492	B	2021	2	1.62885	3.72157	8.75428	1.19816	15.3029	16.2885	37.2157	87.5428	11.9816	153.029	10.6441	24.3195	57.2068	7.82962	0.437677	0.186063	1.35946	2.28479	0.425115	3.10609	5.37453	2.35231	7.30647	0.735585	0.321948	0.136865	0.13056	0.163663	0.331084	0.11912	0.358425	1.31644	0.373936	0.321344	1.63619	3.09667	1.77942	1.33682	0.223937	0.115394	0.0960379	0.0849472	0.611178	0.537599	0.748043	3.02038
PI567492	W	2020	1	1.56772	4.41794	6.5783	0.921583	13.4855	15.6772	44.1794	65.783	9.21583	134.855	11.6252	32.7606	48.7804	6.83386	0.354853	0.238317	1.70111	2.81807	0.671593	4.79386	4.1961	1.489	7.13804	0.58785	0.2086	0.140094	0.142569	0.209032	0.293606	0.131544	0.542344	1.77477	0.589068	0.487223	1.09901	2.64263	1.232	0.952377	0.153965	0.113133	0.0838089	0.0733513	0.90991	0.7981	1.05	3.40592
PI567492	W	2020	2	1.54596	3.74748	6.82993	1.00554	13.1289	15.4596	37.4748	68.2993	10.0554	131.289	11.7753	28.5437	52.0221	7.65894	0.412534	0.226351	1.53745	2.42404	0.548685	3.72685	4.41791	1.82254	6.79233	0.650427	0.268323	0.147225	0.146157	0.197303	0.325259	0.133469	0.447413	1.46874	0.478272	0.399457	1.29026	2.67683	1.43697	1.08429	0.189959	0.120051	0.0950645	0.0829419	0.775036	0.675575	0.922261	3.07447
PI567492	W	2021	1	1.60164	4.37723	7.72094	0.978319	14.6781	16.0164	43.7723	77.2094	9.78319	146.781	10.9117	29.8215	52.6017	6.66515	0.365901	0.20744	1.63713	2.73298	0.56693	4.47424	4.82066	1.76389	7.89205	0.610825	0.223502	0.12671	0.132387	0.184112	0.299061	0.122482	0.46953	1.69663	0.503173	0.424937	1.29137	2.99267	1.44167	1.10978	0.163629	0.104941	0.080865	0.0714111	0.77437	0.687284	0.90108	3.3438
PI567492	W	2021	2	1.98777	4.07823	8.77061	1.14378	15.9804	19.8777	40.7823	87.7061	11.4378	159.804	12.4388	25.5202	54.8836	7.15738	0.487411	0.22664	1.7379	2.05166	0.464988	3.56558	4.41228	2.15059	7.66811	0.575406	0.280459	0.13041	0.154704	0.200494	0.380653	0.142059	0.379074	1.3023	0.411344	0.342646	1.44586	2.80072	1.67955	1.21649	0.188555	0.106315	0.0890179	0.0770915	0.691628	0.611838	0.822038	2.62706
PI567507D	B	2020	1	1.88994	3.45444	11.8983	2.1627	19.4054	18.8994	34.5444	118.983	21.627	194.054	9.73924	17.8014	61.3145	11.1448	0.547104	0.158841	0.87388	1.8278	0.29033	1.59728	6.29561	3.44436	5.50161	1.14432	0.626063	0.181765	0.123101	0.13441	0.336459	0.107901	0.250535	0.852393	0.245675	0.216566	2.22632	2.93595	2.11822	1.58495	0.404668	0.156851	0.140867	0.125427	0.449171	0.380085	0.630936	2.97213
PI567507D	B	2020	2	1.54746	2.88026	9.93113	1.83079	16.1896	15.4746	28.8026	99.3113	18.3079	161.896	9.55834	17.7908	61.3425	11.3084	0.537264	0.155819	0.845242	1.86128	0.290024	1.57323	6.41769	3.448	5.4245	1.18309	0.635633	0.184349	0.120788	0.131565	0.328475	0.105685	0.250925	0.852589	0.24488	0.216408	2.24294	2.93972	2.10805	1.58682	0.413483	0.159496	0.142903	0.127503	0.445843	0.376446	0.630192	3.04437
PI567507D	B	2021	1	1.33721	3.19711	8.34772	1.50605	14.3881	13.3721	31.9711	83.4772	15.0605	143.881	9.29388	22.2205	58.0183	10.4673	0.418256	0.160189	0.887896	2.39088	0.382992	2.12285	6.24263	2.61102	5.54281	1.12626	0.471065	0.180414	0.115828	0.135706	0.284322	0.102461	0.330112	1.12445	0.324456	0.285686	1.84101	2.93597	1.77492	1.38199	0.332143	0.155504	0.130452	0.11691	0.543181	0.460161	0.723595	3.51714
PI567507D	B	2021	2	1.08057	3.124	6.78951	1.20023	12.1943	10.8057	31.24	67.8951	12.0023	121.943	8.86124	25.6185	55.6778	9.84252	0.345892	0.159152	0.900303	2.89107	0.460121	2.60284	6.28329	2.17334	5.65686	1.11074	0.384196	0.176776	0.108999	0.135244	0.249887	0.097228	0.396946	1.3697	0.391001	0.34442	1.6148	2.97682	1.57011	1.2562	0.285458	0.152505	0.12107	0.10917	0.619273	0.526245	0.796049	4.00181
PI567507D	W	2020	1	1.64968	2.97918	7.04138	1.08386	12.7541	16.4968	29.7918	70.4138	10.8386	127.541	12.9345	23.3586	55.2088	8.49815	0.553735	0.234283	1.52203	1.80592	0.423096	2.74867	4.26835	2.36353	6.49657	0.657016	0.363812	0.153927	0.164629	0.203031	0.40602	0.14856	0.342787	1.08986	0.366657	0.304778	1.52119	2.57592	1.73303	1.23258	0.234153	0.12471	0.108164	0.0928741	0.657379	0.569688	0.811306	2.46293
PI567507D	W	2020	2	1.63408	3.0509	7.29346	1.11371	13.0921	16.3408	30.509	72.9346	11.1371	130.921	12.4814	23.3033	55.7087	8.50669	0.535607	0.224048	1.46725	1.86704	0.418306	2.7394	4.46334	2.3906	6.54881	0.681549	0.365043	0.1527	0.157969	0.194368	0.392374	0.142614	0.34174	1.11031	0.362892	0.303836	1.55678	2.6543	1.7513	1.25778	0.237719	0.12475	0.107663	0.0929761	0.642353	0.55726	0.795053	2.54859
PI567507D	W	2021	1	2.2213	3.70638	9.49948	1.56887	16.996	22.213	37.0638	94.9948	15.6887	169.96	13.0695	21.8073	55.8923	9.23083	0.599319	0.233834	1.41586	1.66856	0.390166	2.36244	4.27654	2.56301	6.05496	0.706286	0.423291	0.165154	0.168206	0.200689	0.42108	0.150345	0.316223	0.97789	0.334862	0.278892	1.60256	2.50634	1.80076	1.26718	0.264669	0.133854	0.118801	0.101696	0.624	0.535552	0.789154	2.37485
PI567507D	W	2021	2	2.27098	3.60549	8.80666	1.5279	16.211	22.7098	36.0549	88.0666	15.279	162.11	14.0089	22.241	54.3251	9.42505	0.629867	0.257871	1.48634	1.58764	0.409405	2.35977	3.87791	2.44257	5.76391	0.672792	0.423769	0.173493	0.182964	0.219746	0.442394	0.162911	0.325475	0.949094	0.348877	0.286025	1.49863	2.31823	1.71556	1.18939	0.260002	0.137926	0.123097	0.104058	0.667276	0.568624	0.84077	2.26043
PI567532	B	2020	1	2.31075	2.92624	11.8401	2.27209	19.3491	23.1075	29.2624	118.401	22.7209	193.491	11.9424	15.1234	61.1916	11.7426	0.789665	0.195164	1.01701	1.26636	0.247148	1.28791	5.1239	4.04616	5.21108	0.98327	0.776454	0.191899	0.156488	0.163742	0.444517	0.13562	0.20679	0.638521	0.207356	0.178181	2.26085	2.58356	2.27766	1.57676	0.433855	0.160563	0.15387	0.133049	0.442311	0.371098	0.63421	2.24963
PI567532	B	2020	2	2.21784	3.07156	11.5012	1.97266	18.7633	22.1784	30.7156	115.012	19.7266	187.633	11.8201	16.3701	61.2964	10.5134	0.722055	0.192835	1.12429	1.38494	0.267064	1.55706	5.18579	3.74442	5.83031	0.889453	0.642234	0.171518	0.15219	0.164603	0.439678	0.134045	0.22389	0.732983	0.227964	0.195744	2.17439	2.7446	2.28008	1.58374	0.372946	0.14379	0.135366	0.117486	0.459899	0.392567	0.631416	2.27439
PI567532	B	2021	1	1.70705	2.84677	9.69536	1.63693	15.8861	17.0705	28.4677	96.9536	16.3693	158.861	10.7455	17.9199	61.0304	10.3042	0.599644	0.176068	1.04283	1.66766	0.293622	1.73909	5.67961	3.40574	5.92288	0.958928	0.575015	0.168837	0.136105	0.150636	0.380723	0.120392	0.249664	0.851311	0.251209	0.218322	2.12906	2.89935	2.16236	1.5661	0.359464	0.14356	0.130515	0.114879	0.46969	0.401844	0.638527	2.62658
PI567532	B	2021	2	1.58843	2.36596	8.86246	1.64934	14.4662	15.8843	23.6596	88.6246	16.4934	144.662	10.9803	16.3551	61.2632	11.4013	0.671368	0.179232	0.963071	1.4895	0.266965	1.43449	5.57937	3.74581	5.37333	1.03834	0.697112	0.186104	0.141465	0.15111	0.395595	0.123347	0.226389	0.730738	0.225077	0.19553	2.24117	2.73721	2.20717	1.58153	0.41709	0.157818	0.14689	0.128685	0.446196	0.376187	0.632301	2.52784
PI567532	W	2020	1	1.94214	2.47018	8.8061	1.41853	14.6369	19.4214	24.7018	88.061	14.1853	146.369	13.2688	16.8763	60.1635	9.6914	0.786237	0.220545	1.36913	1.27188	0.280507	1.74137	4.53422	3.56497	6.20793	0.730392	0.574261	0.161084	0.172233	0.189947	0.499432	0.152987	0.229821	0.735025	0.241591	0.203026	1.9958	2.62034	2.26454	1.51026	0.321492	0.131977	0.125797	0.107314	0.501052	0.431538	0.662137	2.00227
PI567532	W	2020	2	2.37728	1.33827	3.26621	0.486859	7.46862	23.7728	13.3827	32.6621	4.86859	74.6862	31.8302	17.9186	43.7325	6.51872	1.77638	0.727839	4.88289	0.562942	0.409731	2.74879	1.37393	2.44062	6.70876	0.204797	0.363797	0.149059	0.516296	0.633422	1.30253	0.466926	0.237135	0.467251	0.35658	0.218302	0.879067	1.14038	1.78958	0.777225	0.131033	0.086269	0.105736	0.0697329	1.13757	0.990002	1.28663	0.767739
PI567532	W	2021	1	1.78893	2.588	10.1765	1.56763	16.1211	17.8893	25.88	101.765	15.6763	161.211	11.0969	16.0535	63.1255	9.72411	0.691242	0.17579	1.14117	1.44667	0.254311	1.6509	5.6886	3.9322	6.49165	0.876294	0.605731	0.154044	0.140149	0.152325	0.430484	0.12482	0.216289	0.771026	0.220365	0.191235	2.32504	3.03183	2.44885	1.7119	0.358158	0.131013	0.122812	0.107715	0.430101	0.37269	0.584145	2.32297
PI567532	W	2021	2	2.18867	3.12055	11.1878	1.75507	18.2521	21.8867	31.2055	111.878	17.5507	182.521	11.9913	17.097	61.2959	9.61575	0.701372	0.19563	1.24705	1.42578	0.278925	1.77802	5.11168	3.58519	6.37454	0.801891	0.562424	0.156874	0.152965	0.169103	0.4489	0.136252	0.233287	0.791267	0.241102	0.206229	2.10724	2.83684	2.29463	1.58371	0.330571	0.131206	0.122661	0.106387	0.474555	0.410205	0.63143	2.22767
PI567540A	B	2020	1	1.83906	1.49437	3.64863	0.20776	7.18982	18.3906	14.9437	36.4863	2.0776	71.8982	25.5786	20.7845	50.7472	2.88964	1.23066	0.50404	8.85183	0.812575	0.40957	7.19278	1.98397	2.44158	17.5618	0.112971	0.139028	0.0569419	0.357584	0.476885	1.08044	0.3437	0.272313	0.730095	0.387505	0.26238	1.09456	1.78259	2.14357	1.03034	0.0623262	0.0378593	0.0403966	0.0297563	0.91361	0.86439	0.970552	0.925546
PI567540A	B	2020	2	1.6927	1.97699	6.31573	0.854086	10.8395	16.927	19.7699	63.1573	8.54086	108.395	15.616	18.2387	58.2659	7.87938	0.856201	0.268013	1.98188	1.16795	0.313026	2.31474	3.73116	3.19463	7.39473	0.504571	0.432014	0.135231	0.204119	0.236087	0.5979	0.185059	0.246863	0.776268	0.275737	0.223073	1.72106	2.47989	2.23086	1.39612	0.232741	0.106648	0.102992	0.0855333	0.581039	0.511824	0.71627	1.67252
PI567540A	B	2021	1	1.40084	3.33846	10.2	1.88421	16.8235	14.0084	33.3846	102	18.8421	168.235	8.32667	19.8441	60.6294	11.1999	0.419605	0.137337	0.743459	2.38319	0.327301	1.77181	7.28135	3.05529	5.41339	1.34506	0.564395	0.184727	0.103471	0.115923	0.268222	0.0908298	0.287778	1.01626	0.276267	0.247568	2.15221	3.10497	1.95302	1.53997	0.397572	0.162421	0.139175	0.126125	0.464638	0.39219	0.649365	3.72826
PI567540A	B	2021	2	1.11712	3.50932	8.88203	1.46367	14.9721	11.1712	35.0932	88.8203	14.6367	149.721	7.46131	23.439	59.3237	9.77595	0.318329	0.125773	0.763232	3.14141	0.395104	2.39762	7.95084	2.53098	6.06833	1.31022	0.41708	0.16479	0.090153	0.107979	0.224637	0.0806291	0.350962	1.35979	0.339206	0.306148	1.91984	3.4416	1.78605	1.45844	0.31637	0.146379	0.11812	0.108352	0.520877	0.447185	0.685666	4.45163
PI567540A	W	2020	1	1.66209	2.58639	7.1065	1.0177	12.3727	16.6209	25.8639	71.065	10.177	123.727	13.4336	20.904	57.437	8.22538	0.64263	0.233884	1.63318	1.5561	0.363947	2.54141	4.27563	2.74765	6.9829	0.612301	0.393483	0.143207	0.171476	0.204585	0.461168	0.155182	0.294961	0.965145	0.318356	0.264287	1.67271	2.65188	1.97179	1.34946	0.239544	0.116062	0.104995	0.0896259	0.597831	0.522942	0.741038	2.16841
PI567540A	W	2020	2	1.69578	2.94936	6.83934	0.982956	12.4674	16.9578	29.4936	68.3934	9.82956	124.674	13.6017	23.6565	54.8576	7.88419	0.574966	0.247945	1.72518	1.73923	0.431234	3.0005	4.03315	2.31892	6.95793	0.579649	0.333278	0.143721	0.173238	0.216788	0.431242	0.15743	0.345556	1.10103	0.377045	0.309869	1.47237	2.5532	1.73927	1.21521	0.21161	0.115166	0.100417	0.08559	0.679179	0.593833	0.8229	2.31888
PI567540A	W	2021	1	1.34016	2.7889	10.0519	1.8277	16.0087	13.4016	27.889	100.519	18.277	160.087	8.37145	17.4212	62.7905	11.4169	0.480533	0.133324	0.73325	2.08102	0.277449	1.52591	7.50054	3.60426	5.49977	1.36379	0.655348	0.181826	0.104367	0.112812	0.290292	0.0913629	0.24481	0.880374	0.234763	0.210964	2.43443	3.1731	2.17734	1.68748	0.442643	0.160436	0.142335	0.128884	0.410773	0.347575	0.592599	3.44481
PI567540A	W	2021	2	1.10814	2.2443	8.34161	1.67422	13.3683	11.0814	22.443	83.4161	16.7422	133.683	8.28931	16.7883	62.3986	12.5238	0.493756	0.132844	0.661882	2.02529	0.269049	1.3405	7.5276	3.7168	4.98238	1.51084	0.745988	0.200707	0.10468	0.110639	0.282795	0.0903854	0.237498	0.806618	0.224075	0.201754	2.48822	2.99804	2.12877	1.65947	0.499404	0.177171	0.158156	0.143169	0.401893	0.334714	0.6026	3.53613
PI567552	B	2020	1	1.64204	3.15939	8.81975	1.34827	14.9695	16.4204	31.5939	88.1975	13.4827	149.695	10.9693	21.1056	58.9183	9.00679	0.519734	0.186178	1.21789	1.92406	0.358218	2.3433	5.37121	2.7916	6.54154	0.821092	0.426749	0.152869	0.137075	0.161491	0.364278	0.123208	0.301993	1.05654	0.310719	0.267517	1.8369	2.94944	1.95661	1.43418	0.280805	0.128875	0.112551	0.0989831	0.544396	0.472209	0.697265	2.74515
PI567552	B	2020	2	1.19038	2.00363	5.27628	0.770473	9.24076	11.9038	20.0363	52.7628	7.70473	92.4076	12.8818	21.6825	57.0979	8.33776	0.59411	0.225609	1.545	1.68319	0.379743	2.60052	4.43244	2.63336	6.8481	0.647251	0.384538	0.146026	0.163515	0.196862	0.429103	0.147866	0.309841	1.02182	0.331357	0.276855	1.65193	2.69081	1.90197	1.33089	0.241224	0.119145	0.105835	0.0909618	0.605353	0.528219	0.751379	2.33044
PI567552	B	2021	1	1.54646	4.08494	9.21963	1.35542	16.2064	15.4646	40.8494	92.1963	13.5542	162.064	9.54224	25.2056	56.8887	8.36344	0.378576	0.167735	1.14095	2.64148	0.44307	3.01379	5.96177	2.25698	6.80207	0.876465	0.331808	0.147014	0.116235	0.146236	0.284257	0.105488	0.379426	1.40769	0.386281	0.336999	1.63718	3.17713	1.69467	1.31958	0.240689	0.125897	0.101876	0.0912675	0.610805	0.532517	0.757819	3.51795
PI567552	B	2021	2	1.58811	3.99965	8.97307	1.33737	15.8982	15.8811	39.9965	89.7307	13.3737	158.982	9.98923	25.1579	56.4408	8.41206	0.397061	0.176986	1.18749	2.51851	0.44574	2.9907	5.65017	2.24346	6.70951	0.842113	0.33437	0.149042	0.122419	0.154029	0.297564	0.110978	0.378713	1.36718	0.387923	0.336147	1.60584	3.06722	1.68129	1.29573	0.239338	0.12663	0.103091	0.0918468	0.622726	0.541952	0.771768	3.36062
PI567552	W	2020	1	2.18243	2.70246	8.75975	1.10179	14.7464	21.8243	27.0246	87.5975	11.0179	147.464	14.7997	18.3262	59.4025	7.47157	0.807571	0.249143	1.9808	1.23828	0.308509	2.45279	4.01376	3.2414	7.95048	0.504846	0.407699	0.125779	0.190402	0.221307	0.573682	0.173705	0.246976	0.822863	0.27404	0.224383	1.79323	2.66723	2.30262	1.46321	0.225551	0.100692	0.0961236	0.0807489	0.557652	0.495347	0.68343	1.74313
PI567552	W	2020	2	1.91191	2.87069	7.62698	1.00178	13.4114	19.1191	28.7069	76.2698	10.0178	134.114	14.2559	21.4049	56.8695	7.46966	0.666012	0.250677	1.90851	1.50147	0.376386	2.86558	3.98919	2.65685	7.61341	0.523969	0.34897	0.131347	0.182127	0.221574	0.493719	0.166261	0.300945	0.985239	0.332688	0.272344	1.59474	2.61763	1.96954	1.31855	0.209464	0.105021	0.0954291	0.0807266	0.627063	0.554262	0.75841	2.02544
PI567552	W	2021	1	1.45807	3.81301	9.45777	1.31129	16.0401	14.5807	38.1301	94.5777	13.1129	160.401	9.09016	23.7716	58.9631	8.17507	0.382395	0.154167	1.11194	2.6151	0.403161	2.90782	6.48648	2.4804	7.21256	0.899331	0.3439	0.138647	0.109871	0.135395	0.284541	0.099991	0.349309	1.37685	0.35407	0.311848	1.79427	3.41514	1.84567	1.43683	0.248771	0.120127	0.0988105	0.0890288	0.557328	0.489465	0.695975	3.51443
PI567552	W	2021	2	1.63046	4.22518	9.07542	1.23626	16.1673	16.3046	42.2518	90.7542	12.3626	161.673	10.0849	26.1341	56.1344	7.64666	0.385892	0.179657	1.31887	2.5914	0.465563	3.41771	5.56617	2.14794	7.34103	0.758227	0.292594	0.136221	0.122586	0.158118	0.298541	0.11216	0.394659	1.47387	0.409747	0.353804	1.54986	3.16578	1.66173	1.27969	0.211123	0.115475	0.0929477	0.0827979	0.64522	0.567865	0.78144	3.34963
PI567556	B	2020	1	1.68439	2.80665	7.67929	1.05884	13.2292	16.8439	28.0665	76.7929	10.5884	132.292	12.7324	21.2156	58.0482	8.00383	0.600143	0.219342	1.59079	1.66627	0.365483	2.65068	4.5591	2.73611	7.25255	0.62862	0.377262	0.137883	0.160633	0.192763	0.435751	0.145901	0.299738	1.02312	0.321195	0.269287	1.70992	2.79936	1.98663	1.38369	0.235768	0.11308	0.100977	0.0870018	0.584824	0.513958	0.722707	2.29489
PI567556	B	2020	2	2.06005	4.26524	10.76	1.47361	18.5589	20.6005	42.6524	107.6	14.7361	185.589	11.1	22.9822	57.9776	7.94019	0.482985	0.191454	1.39796	2.07046	0.396398	2.89441	5.22319	2.52272	7.30179	0.715329	0.345493	0.136953	0.137106	0.168392	0.358965	0.12486	0.332701	1.20703	0.348649	0.298401	1.70111	3.045	1.87494	1.37968	0.232971	0.114946	0.0980757	0.0862503	0.587852	0.517041	0.724804	2.78579
PI567556	B	2021	1	1.82301	3.3895	9.08757	1.33444	15.6345	18.2301	33.895	90.8757	13.3444	156.345	11.6602	21.6796	58.125	8.53521	0.537839	0.200605	1.36612	1.85929	0.372983	2.54002	4.98493	2.68109	6.81003	0.731998	0.393698	0.146842	0.146109	0.174919	0.385908	0.131992	0.310662	1.07349	0.325226	0.276807	1.74341	2.87814	1.92373	1.38806	0.256007	0.122307	0.106951	0.0933169	0.573587	0.500145	0.72043	2.59129
PI567556	B	2021	2	1.59391	3.90003	9.48779	1.19031	16.172	15.9391	39.0003	94.8779	11.9031	161.72	9.85596	24.1159	58.6679	7.36029	0.408692	0.167996	1.33907	2.44683	0.411057	3.27648	5.95253	2.43275	7.97087	0.746785	0.305205	0.125457	0.119057	0.149269	0.313125	0.109336	0.351934	1.40076	0.365236	0.317799	1.72696	3.4077	1.86388	1.41943	0.216659	0.107412	0.0889098	0.0794507	0.579053	0.514505	0.70451	3.19362
PI567556	W	2020	1	2.3207	3.51657	10.7786	1.51722	18.1331	23.207	35.1657	107.786	15.1722	181.331	12.7981	19.3931	59.4417	8.36712	0.659931	0.215305	1.52957	1.51531	0.326253	2.31777	4.64458	3.0651	7.1042	0.653779	0.431449	0.140762	0.162341	0.188738	0.461023	0.146764	0.268454	0.916271	0.285996	0.240588	1.84652	2.80846	2.14126	1.46559	0.25992	0.115824	0.106135	0.0913114	0.541558	0.474734	0.68232	2.16909
PI567556	W	2020	2	2.13343	2.99353	8.99813	1.26826	15.3934	21.3343	29.9353	89.9813	12.6826	153.934	13.8594	19.4469	58.4546	8.23903	0.712679	0.237097	1.68217	1.40316	0.332684	2.36034	4.21769	3.00586	7.09485	0.594472	0.423667	0.140947	0.177909	0.207807	0.500594	0.160893	0.268923	0.880013	0.291586	0.241417	1.75506	2.64519	2.11135	1.40701	0.247371	0.113934	0.105762	0.0897879	0.569781	0.499393	0.710728	1.99763
PI567556	W	2021	1	1.6996	4.29678	10.6366	1.282	17.915	16.996	42.9678	106.366	12.82	179.15	9.48703	23.9843	59.3727	7.15602	0.395552	0.159788	1.32574	2.52811	0.403961	3.35162	6.2583	2.47549	8.29689	0.754295	0.298363	0.120527	0.113812	0.142601	0.304655	0.104814	0.348306	1.4411	0.36051	0.315517	1.77384	3.56742	1.90662	1.4614	0.213796	0.103922	0.0858479	0.0770758	0.563749	0.50311	0.684276	3.28241
PI567556	W	2021	2	1.59625	3.5101	10.4706	1.29655	16.8735	15.9625	35.101	104.706	12.9655	168.735	9.46015	20.8025	62.0534	7.68394	0.45476	0.152452	1.23116	2.19896	0.335235	2.70727	6.55945	2.98298	8.07573	0.812243	0.369376	0.123828	0.114176	0.135654	0.332093	0.104486	0.290889	1.21339	0.298298	0.262666	2.05049	3.61952	2.17835	1.63528	0.253908	0.107447	0.0927385	0.0832351	0.487687	0.433952	0.611515	3.0112
PI567562A	B	2020	1	1.83562	3.64744	9.08726	1.60041	16.1707	18.3562	36.4744	90.8726	16.0041	161.707	11.3515	22.5558	56.1958	9.89693	0.503262	0.201999	1.14697	1.98704	0.401379	2.27907	4.95052	2.49141	5.6781	0.871862	0.438775	0.176115	0.144143	0.171751	0.349785	0.128051	0.333927	1.06153	0.341276	0.291253	1.65733	2.6447	1.73162	1.28288	0.291882	0.146519	0.125673	0.10984	0.603379	0.513027	0.779494	2.8589
PI567562A	B	2020	2	1.45023	2.46529	6.28791	1.1426	11.346	14.5023	24.6529	62.8791	11.426	113.46	12.7819	21.7282	55.4195	10.0705	0.588261	0.230638	1.26924	1.69993	0.392068	2.15761	4.33579	2.55058	5.50316	0.787873	0.463475	0.181714	0.16568	0.195173	0.401962	0.14655	0.318589	0.950809	0.331779	0.277599	1.60589	2.42511	1.74282	1.24313	0.291813	0.147658	0.130535	0.111982	0.622706	0.526952	0.80442	2.4878
PI567562A	B	2021	1	1.8028	3.98275	8.89513	1.42596	16.1066	18.028	39.8275	88.9513	14.2596	161.066	11.1929	24.7274	55.2265	8.85327	0.452653	0.202673	1.26427	2.2092	0.447745	2.79302	4.93406	2.23341	6.23798	0.790971	0.358035	0.160308	0.139992	0.174672	0.333314	0.126036	0.372291	1.23352	0.385884	0.328504	1.53747	2.75496	1.64459	1.23346	0.24647	0.133293	0.11073	0.097132	0.650418	0.560556	0.810726	3.00017
PI567562A	B	2021	2	1.98391	4.06431	8.80881	1.34654	16.2036	19.8391	40.6431	88.0881	13.4654	162.036	12.2437	25.0828	54.3634	8.31014	0.48813	0.225219	1.47334	2.04863	0.461391	3.01834	4.44012	2.16736	6.54181	0.67873	0.331308	0.152863	0.154113	0.195356	0.366654	0.139519	0.376579	1.22035	0.400214	0.334807	1.45643	2.64493	1.62799	1.19122	0.222634	0.124764	0.104601	0.0906332	0.686611	0.59557	0.839473	2.72736
PI567562A	W	2020	1	2.47118	1.05837	0.952088	0.190137	4.67177	24.7118	10.5837	9.52088	1.90137	46.7177	52.8959	22.6546	20.3796	4.06992	2.33488	2.59553	12.9968	0.428287	1.11163	5.56636	0.385277	0.899576	5.00737	0.076942	0.179651	0.199706	1.22916	2.16348	1.9793	1.12296	0.309171	0.397688	0.926589	0.292902	0.269748	0.357751	0.762579	0.255959	0.0538701	0.0555427	0.094574	0.0424259	3.70717	3.09006	3.90687	0.505229
PI567562A	W	2020	2	1.94032	2.53535	5.9684	0.881062	11.3251	19.4032	25.3535	59.684	8.81062	113.251	17.1328	22.387	52.7005	7.77971	0.765305	0.325099	2.20225	1.30667	0.424796	2.87761	3.07599	2.35407	6.77409	0.454082	0.347511	0.147621	0.228172	0.28328	0.56794	0.206751	0.320577	0.898621	0.370154	0.288443	1.33352	2.11542	1.74698	1.11419	0.196856	0.111404	0.103609	0.0843601	0.749895	0.653434	0.897516	1.76075
PI567562A	W	2021	1	1.56931	3.19598	7.47514	1.14757	13.388	15.6931	31.9598	74.7514	11.4757	133.88	11.7218	23.8719	55.8346	8.57163	0.491028	0.209938	1.36751	2.03654	0.427547	2.78499	4.76332	2.33892	6.51388	0.731257	0.359067	0.153518	0.147062	0.181998	0.361298	0.132782	0.353363	1.17634	0.370646	0.313576	1.56866	2.75137	1.72098	1.26422	0.240819	0.126881	0.10754	0.0937525	0.637485	0.552644	0.791003	2.7678
PI567562A	W	2021	2	2.16597	4.2247	9.30785	1.46981	17.1683	21.6597	42.247	93.0785	14.6981	171.683	12.6161	24.6075	54.2152	8.56117	0.512692	0.232704	1.47364	1.95049	0.453885	2.87432	4.29731	2.2032	6.33269	0.678592	0.347909	0.157911	0.160056	0.200968	0.380361	0.144375	0.368203	1.16198	0.391987	0.326392	1.45648	2.56007	1.63453	1.18413	0.229993	0.128101	0.108613	0.0936273	0.686589	0.592955	0.8445	2.62908
PI567632B	B	2020	1	1.89161	3.16039	9.49593	1.8324	16.3803	18.9161	31.6039	94.9593	18.324	163.803	11.548	19.2938	57.9716	11.1866	0.598536	0.199202	1.03231	1.67074	0.332815	1.72473	5.02003	3.00467	5.18224	0.968699	0.579801	0.192967	0.14946	0.16698	0.378868	0.130557	0.277531	0.848653	0.278981	0.239062	1.87964	2.54992	1.90193	1.37934	0.362708	0.160913	0.144781	0.125956	0.532017	0.445961	0.724984	2.63944
PI567632B	B	2020	2	1.76394	3.08251	9.06342	1.66923	15.5791	17.6394	30.8251	90.6342	16.6923	155.791	11.3224	19.7862	58.1768	10.7146	0.57224	0.194621	1.05673	1.74752	0.340105	1.84666	5.13818	2.94027	5.42969	0.946312	0.541517	0.184173	0.145229	0.164352	0.371218	0.127681	0.284697	0.897862	0.287209	0.246668	1.87012	2.63996	1.90739	1.39102	0.344424	0.154168	0.137432	0.120004	0.534726	0.451561	0.718899	2.69383
PI567632B	B	2021	1	1.61584	3.11534	8.85111	1.53917	15.1215	16.1584	31.1534	88.5111	15.3917	151.215	10.6857	20.6021	58.5335	10.1787	0.518672	0.182558	1.04981	1.928	0.351971	2.02404	5.47772	2.84114	5.75059	0.95255	0.494061	0.173895	0.135031	0.155514	0.347156	0.119642	0.297636	0.987426	0.299832	0.259479	1.87081	2.80542	1.90162	1.41158	0.325324	0.14705	0.128624	0.113322	0.534529	0.455346	0.708424	2.88055
PI567632B	B	2021	2	1.66386	2.90954	9.11875	1.51999	15.2121	16.6386	29.0954	91.1875	15.1999	152.121	10.9377	19.1264	59.9439	9.99198	0.571865	0.182466	1.09465	1.74866	0.319072	1.91418	5.48047	3.13409	5.9992	0.913533	0.522418	0.166689	0.138329	0.156397	0.375629	0.12281	0.269836	0.913841	0.273485	0.236498	1.99387	2.86406	2.05863	1.4965	0.332355	0.140967	0.126368	0.111012	0.501538	0.429882	0.668227	2.6622
PI567632B	W	2020	1	2.10532	2.90503	7.79969	1.32988	14.1399	21.0532	29.0503	77.9969	13.2988	141.399	14.8892	20.5449	55.1608	9.40516	0.724717	0.269924	1.58309	1.37985	0.372454	2.18443	3.70475	2.68489	5.86495	0.631676	0.457786	0.170504	0.196672	0.230605	0.497135	0.174939	0.293289	0.845664	0.3182	0.258572	1.55672	2.27052	1.84176	1.23019	0.265427	0.134264	0.124233	0.103816	0.642378	0.548804	0.812882	2.01153
PI567632B	W	2020	2	1.69767	2.9675	7.20152	1.28955	13.1562	16.9767	29.675	72.0152	12.8955	131.562	12.9039	22.5559	54.7384	9.80182	0.572086	0.235737	1.31648	1.74799	0.412066	2.30119	4.24201	2.42679	5.58452	0.759602	0.434557	0.179066	0.166945	0.199935	0.398789	0.148157	0.333458	0.993401	0.349485	0.291253	1.54368	2.41078	1.69167	1.20938	0.276421	0.144907	0.126812	0.10867	0.647803	0.549421	0.82687	2.50759
PI567632B	W	2021	1	1.67079	3.1439	9.62724	1.48808	15.93	16.7079	31.439	96.2724	14.8808	159.3	10.4883	19.7357	60.4346	9.34135	0.531438	0.173548	1.12279	1.88169	0.326563	2.11273	5.76208	3.06219	6.46958	0.890642	0.473322	0.15457	0.130826	0.150314	0.360708	0.117173	0.27827	0.995262	0.282844	0.245884	1.99955	3.04768	2.07843	1.52746	0.30907	0.131711	0.116519	0.103039	0.500112	0.433159	0.654681	2.77233
PI567632B	W	2021	2	1.86794	3.29194	10.4151	1.66038	17.2354	18.6794	32.9194	104.151	16.6038	172.354	10.8378	19.0999	60.4287	9.63356	0.567429	0.179349	1.12501	1.76233	0.316073	1.98264	5.57571	3.16382	6.27273	0.888882	0.504378	0.15942	0.136276	0.154689	0.377185	0.121552	0.268006	0.933004	0.272613	0.236092	2.01848	2.95186	2.10308	1.52708	0.321786	0.135176	0.121133	0.106605	0.495422	0.427302	0.654843	2.65122
PI567633	B	2020	1	1.68639	3.74799	10.1793	1.39138	17.0051	16.8639	37.4799	101.793	13.9138	170.051	9.91697	22.0404	59.8605	8.18212	0.449944	0.165668	1.21203	2.2225	0.368197	2.69373	6.03617	2.71594	7.31601	0.825063	0.371232	0.136687	0.121085	0.145746	0.328131	0.110087	0.315868	1.21776	0.323921	0.282716	1.87313	3.30737	1.98066	1.49131	0.256032	0.11726	0.0999027	0.0891125	0.533865	0.469668	0.670551	3.04756
PI567633	B	2020	2	1.66748	3.91677	9.8071	1.34951	16.7409	16.6748	39.1677	98.071	13.4951	167.409	9.96053	23.3964	58.5818	8.06119	0.425728	0.170028	1.23562	2.34892	0.399381	2.90236	5.8814	2.50388	7.26714	0.809313	0.344548	0.137606	0.121502	0.149461	0.316633	0.110624	0.341343	1.29824	0.351071	0.305423	1.75621	3.25062	1.86224	1.4144	0.241664	0.117609	0.0983333	0.08768	0.569408	0.500532	0.707014	3.15823
PI567633	B	2021	1	1.40628	3.3778	8.01684	1.25328	14.0542	14.0628	33.778	80.1684	12.5328	140.542	10.0061	24.0341	57.0423	8.91745	0.416331	0.175416	1.12209	2.40194	0.421339	2.69518	5.70072	2.37339	6.3967	0.891197	0.371033	0.156331	0.123416	0.151701	0.303662	0.111187	0.358459	1.27006	0.364376	0.316381	1.67573	3.01435	1.73109	1.32787	0.261968	0.133	0.109988	0.0979052	0.596755	0.516077	0.753086	3.29313
PI567633	B	2021	2	1.24007	3.28197	7.49838	1.14136	13.1618	12.4007	32.8197	74.9838	11.4136	131.618	9.42176	24.9356	56.9708	8.67176	0.377843	0.165379	1.08649	2.6466	0.437691	2.8755	6.04673	2.28472	6.5697	0.920397	0.347766	0.152214	0.115031	0.143531	0.280348	0.104018	0.375579	1.37815	0.37987	0.33219	1.65818	3.14869	1.69519	1.32401	0.252399	0.130613	0.105874	0.0949516	0.60307	0.523401	0.755284	3.567
PI567633	W	2020	1	1.75675	3.13787	7.65544	1.25881	13.8089	17.5675	31.3787	76.5544	12.5881	138.089	12.7219	22.7236	55.4385	9.11594	0.559855	0.229478	1.39557	1.78618	0.409888	2.49273	4.35772	2.43969	6.0815	0.716553	0.401166	0.164433	0.162763	0.197073	0.399564	0.145763	0.333384	1.04056	0.352007	0.294056	1.56405	2.53864	1.74119	1.24409	0.257182	0.133742	0.116629	0.100303	0.639366	0.549079	0.803799	2.50273
PI567633	W	2020	2	2.06018	3.40853	8.02782	1.16075	14.6573	20.6018	34.0853	80.2782	11.6075	146.573	14.0557	23.2549	54.7702	7.91924	0.592763	0.251681	1.74065	1.68702	0.42459	2.93651	3.97328	2.35521	6.9161	0.574498	0.340541	0.14459	0.176669	0.219888	0.442182	0.16039	0.339216	1.07146	0.370954	0.304089	1.4787	2.52352	1.75691	1.21823	0.213805	0.115517	0.101496	0.0862571	0.676271	0.590841	0.820861	2.26151
PI567633	W	2021	1	0.981379	2.89713	6.62327	0.88458	11.3864	9.81379	28.9713	66.2327	8.8458	113.864	8.6189	25.4438	58.1685	7.76877	0.338742	0.148171	1.10943	2.9521	0.437416	3.27514	6.74894	2.28615	7.48747	0.901365	0.30533	0.133556	0.103082	0.130714	0.259507	0.0943182	0.380968	1.55262	0.38588	0.341271	1.70769	3.54953	1.7514	1.39054	0.228072	0.116321	0.0929142	0.0842315	0.585588	0.516593	0.719144	3.85346
PI567633	W	2021	2	0.973306	2.52543	6.59953	0.965223	11.0635	9.73306	25.2543	65.9953	9.65223	110.635	8.79746	22.8267	59.6514	8.72441	0.385402	0.147481	1.00837	2.59469	0.382668	2.61642	6.78053	2.61323	6.83731	0.991696	0.382202	0.146256	0.106664	0.128663	0.278832	0.0964607	0.333485	1.30275	0.333842	0.295785	1.88626	3.4044	1.89063	1.4784	0.275878	0.127459	0.105778	0.0955831	0.530149	0.462505	0.676406	3.58639
PI567639	B	2020	1	2.21109	3.10296	9.14426	1.37599	15.8343	22.1109	31.0296	91.4426	13.7599	158.343	13.9639	19.5964	57.7497	8.68992	0.712574	0.2418	1.60691	1.40336	0.339334	2.25508	4.13564	2.94695	6.6456	0.622313	0.443444	0.150475	0.180538	0.210174	0.493662	0.162303	0.273259	0.865038	0.294951	0.243726	1.72077	2.54923	2.04161	1.36685	0.258934	0.121175	0.112351	0.0951693	0.581134	0.505125	0.731609	2.02568
PI567639	B	2020	2	1.96964	3.30959	8.18247	1.17391	14.6356	19.6964	33.0959	81.8247	11.7391	146.356	13.4578	22.6133	55.908	8.0209	0.595129	0.240714	1.67785	1.68031	0.404474	2.8193	4.1543	2.47235	6.97029	0.596002	0.354698	0.143466	0.171391	0.210513	0.439308	0.155506	0.326001	1.05282	0.353726	0.292212	1.54994	2.60294	1.82502	1.26798	0.222363	0.115632	0.102149	0.0872035	0.645188	0.564239	0.788654	2.27631
PI567639	B	2021	1	2.09389	3.51996	8.95633	1.24843	15.8186	20.9389	35.1996	89.5633	12.4843	158.186	13.2369	22.252	56.6189	7.89215	0.594862	0.233789	1.67722	1.68106	0.393014	2.81951	4.27736	2.54444	7.17408	0.596224	0.354671	0.139391	0.16783	0.205188	0.439119	0.152564	0.318542	1.05315	0.344933	0.286207	1.5954	2.67967	1.87827	1.30515	0.222383	0.112978	0.100064	0.0856838	0.626803	0.550121	0.766194	2.27729
[truncated: 765 more rows]
[truncated: 3 more columns]
