# Supplementary material for: Identification of novel candidate genes for regulating oil composition in soybean seeds under environmental stresses
Source: Front Plant Sci. 2025 Apr 17;16:1572319. doi: 10.3389/fpls.2025.1572319 (PMC12044429; doi:10.3389/fpls.2025.1572319)
Supplement: Supplementary file 7 [file Table3.xlsx]

## Sheet: Supplementary Table S3
Supplementary Table S3. Least squares means and Tukey’s HSD results of ratios representing composition of major FA in soybean seeds grown in the two locations and years. 218 soybean lines were grown in Blacksburg and Warsaw, VA in 2020 and 2021. Least squares means and Tukey’s HSD results comparing the ratios of major soybean FAs revealed significant differences across all soybean lines between l…
Trait	Blacksburg, VA		Warsaw, VA
	2020	2021	2020	2021
PA/OA	0.612 B	0.487 C	0.684 A	0.478 C
PA/LA	0.217 B	0.196 B	0.307 A	0.196 B
PA/ALA	1.416 B	1.351 B	2.385 A	1.418 B
OA/PA	1.769 B	2.189 A	1.674 C	2.242 A
OA/LA	0.378 C	0.412 B	0.439 A	0.430 AB
OA/ALA	2.473 C	2.865 B	3.322 A	3.158 AB
LA/PA	4.774 B	5.383 A	4.047 C	5.324 A
LA/OA	2.876 A	2.522 B	2.526 B	2.489 B
LA/ALA	6.340 C	6.859 B	7.079 AB	7.189 A
ALA/PA	0.787 AB	0.808 A	0.607 C	0.764 B
ALA/OA	0.480 A	0.381 B	0.383 B	0.361 C
ALA/LA	0.163 A	0.149 B	0.149 B	0.143 C
PA/(OA+LA)	0.157 B	0.138 C	0.203 A	0.137 C
PA/(LA+ALA)	0.187 B	0.170 B	0.268 A	0.171 B
PA/(OA+ALA)	0.411 B	0.352 C	0.497 A	0.349 C
PA/(OA+ LA +ALA)	0.141 B	0.125 C	0.184 A	0.124 C
OA/(PA+LA)	0.310 C	0.345 B	0.335 B	0.359 A
OA/(PA+ALA)	1.003 D	1.214 B	1.043 C	1.283 A
OA/(LA+ALA)	0.326 C	0.360 B	0.384 A	0.377 AB
OA/(PA+LA+ALA)	0.274 C	0.307 B	0.301 B	0.321 A
LA/(PA+OA)	1.764 A	1.694 B	1.523 C	1.672 B
LA/( PA+ALA)	2.663 B	2.953 A	2.482 C	3.001 A
LA/(OA+ALA)	1.913 A	1.814 B	1.798 B	1.808 B
LA/(PA+OA+ALA)	1.354 A	1.343 A	1.226 B	1.338 A
ALA/(PA+OA)	0.293 A	0.255 B	0.230 D	0.242 C
ALA/(PA+LA)	0.135 A	0.125 B	0.118 C	0.120 C
ALA/(OA+LA)	0.120 A	0.106 B	0.105 B	0.101 C
ALA/(PA+OA+LA)	0.104 A	0.094 B	0.089 C	0.089 C
(PA+OA)/LA	0.594 B	0.608 B	0.747 A	0.626 B
(PA+OA)/(LA+ALA)	0.513 B	0.530 B	0.653 A	0.549 B
(PA+OA+ALA)/LA	0.758 B	0.757 B	0.895 A	0.769 B
(OA+ALA)/PA	2.556 B	2.997 A	2.281 C	3.006 A
(PA+ALA)/LA	0.380 B	0.345 C	0.456 A	0.338 C
(OA+ALA)/(LA+PA)	0.444 B	0.470 A	0.453 B	0.479 A
(OA+ALA)/LA	0.541 C	0.561 B	0.588 A	0.573 AB
