# Supplementary material for: Identification of novel candidate genes for regulating oil composition in soybean seeds under environmental stresses
Source: Front Plant Sci. 2025 Apr 17;16:1572319. doi: 10.3389/fpls.2025.1572319 (PMC12044429; doi:10.3389/fpls.2025.1572319)
Supplement: Supplementary file 8 [file Table4.xlsx]

## Sheet: Supplementary Table S4
Supplementary Table S4. Effects of various parameters on FA composition and ratios. ANOVA was conducted to determine the significance of year, location, and year x location effects on FA composition and ratios as described in Materials and methods. Significant effects were seen for all variables for nearly all measured traits.
Y	Source	DF	Sum of Squares	F Ratio	Prob > F
PA % of weight	genotype	217	88.7862	3.47497	2.43438e-45
PA % of weight	location	1	0.0204357	0.173561	0.677025
PA % of weight	year	1	8.40693	71.4007	6.71579e-17
PA % of weight	year x location	1	0.563547	4.78624	0.0288395
OA % of weight	genotype	217	862.106	8.0285	2.33587e-142
OA % of weight	location	1	0.831692	1.68072	0.195025
OA % of weight	year	1	107.033	216.297	6.95996e-46
OA % of weight	year x location	1	19.3956	39.1956	4.97507e-10
LA % of weight	genotype	217	1631.96	3.41038	6.98076e-44
LA % of weight	location	1	239.736	108.714	1.23701e-24
LA % of weight	year	1	213.647	96.883	3.32621e-22
LA % of weight	year x location	1	294.516	133.555	1.13435e-29
ALA % of weight	genotype	217	55.0369	3.68554	4.21645e-50
ALA % of weight	location	1	17.6712	256.786	1.58511e-53
ALA % of weight	year	1	0.00138937	0.0201895	0.887028
ALA % of weight	year x location	1	11.0005	159.853	6.46991e-35
Total % of weight	genotype	217	4261.09	3.26629	1.22168e-40
Total % of weight	location	1	430.232	71.5643	6.20436e-17
Total % of weight	year	1	488.415	81.2424	5.83393e-19
Total % of weight	year x location	1	657.047	109.292	9.42064e-25
PA % of oil	genotype	217	6119.28	2.55388	5.58339e-25
PA % of oil	location	1	617.84	55.9547	1.24686e-13
PA % of oil	year	1	2616.09	236.927	8.43384e-50
PA % of oil	year x location	1	666.58	60.3688	1.43617e-14
OA % of oil	genotype	217	23265.6	12.0663	4.52024e-213
OA % of oil	location	1	578.578	65.1151	1.41923e-15
OA % of oil	year	1	1220.99	137.415	1.90352e-30
OA % of oil	year x location	1	100.094	11.265	0.00080928
LA % of oil	genotype	217	16963.1	6.08709	3.96916e-103
LA % of oil	location	1	1012.16	78.8156	1.87381e-18
LA % of oil	year	1	625.701	48.7227	4.386e-12
LA % of oil	year x location	1	720.267	56.0864	1.16884e-13
ALA % of oil	genotype	217	2632.48	9.07135	5.93176e-162
ALA % of oil	location	1	292.261	218.543	2.59274e-46
ALA % of oil	year	1	77.598	58.0253	4.51915e-14
ALA % of oil	year x location	1	80.7328	60.3695	1.43571e-14
PA/OA	genotype	217	32.8099	3.4481	9.83818e-45
PA/OA	location	1	0.440672	10.0496	0.00155412
PA/OA	year	1	12.0136	273.974	1.02286e-56
PA/OA	year x location	1	0.719702	16.413	5.35014e-05
PA/LA	genotype	217	12.7709	1.63721	1.45034e-07
PA/LA	location	1	0.893223	24.8487	6.90983e-07
PA/LA	year	1	1.91662	53.3188	4.55143e-13
PA/LA	year x location	1	0.893227	24.8488	6.90945e-07
PA/ALA	genotype	217	2432.73	2.08831	1.70711e-15
PA/ALA	location	1	117.17	21.8261	3.24811e-06
PA/ALA	year	1	116.138	21.634	3.58519e-06
PA/ALA	year x location	1	88.7108	16.5249	5.04677e-05
OA/PA	genotype	217	269.435	6.91921	2.17794e-120
OA/PA	location	1	0.194501	1.08389	0.297994
OA/PA	year	1	106.182	591.716	1.07862e-110
OA/PA	year x location	1	2.41307	13.4472	0.000253805
OA/LA	genotype	217	17.6398	6.44146	1.46711e-110
OA/LA	location	1	0.691624	54.8051	2.19228e-13
OA/LA	year	1	0.0718949	5.69704	0.017115
OA/LA	year x location	1	0.210991	16.7192	4.56035e-05
OA/ALA	genotype	217	3063.67	3.91788	2.32124e-55
OA/ALA	location	1	142.143	39.4451	4.39237e-10
OA/ALA	year	1	5.67535	1.57493	0.209685
OA/ALA	year x location	1	33.5643	9.31422	0.00231314
LA/PA	genotype	217	728.485	4.09848	1.91366e-59
LA/PA	location	1	67.4644	82.3638	3.40488e-19
LA/PA	year	1	387.97	473.652	1.16863e-91
LA/PA	year x location	1	48.7707	59.5416	2.15192e-14
LA/OA	genotype	217	432.968	9.35296	4.47367e-167
LA/OA	location	1	15.9767	74.8928	1.24141e-17
LA/OA	year	1	16.748	78.5082	2.17264e-18
LA/OA	year x location	1	10.9144	51.1625	1.31582e-12
LA/ALA	genotype	217	2082.9	4.93858	2.9548e-78
LA/ALA	location	1	124.545	64.0795	2.34973e-15
LA/ALA	year	1	43.1264	22.189	2.69593e-06
LA/ALA	year x location	1	18.3505	9.44151	0.0021589
ALA/PA	genotype	217	34.882	5.31346	1.69065e-86
ALA/PA	location	1	5.459	180.447	5.82032e-39
ALA/PA	year	1	3.46214	114.44	8.38548e-26
ALA/PA	year x location	1	1.99702	66.0111	9.1779e-16
ALA/OA	genotype	217	20.3534	8.60105	3.06627e-153
ALA/OA	location	1	1.49146	136.768	2.56589e-30
ALA/OA	year	1	1.62327	148.856	9.83938e-33
ALA/OA	year x location	1	0.646874	59.3189	2.39947e-14
ALA/LA	genotype	217	0.614765	9.91812	3.78699e-177
ALA/LA	location	1	0.0476696	166.887	2.64921e-36
ALA/LA	year	1	0.0452391	158.377	1.26684e-34
ALA/LA	year x location	1	0.00748475	26.2034	3.46409e-07
PA/(OA+LA)	genotype	217	2.92233	1.8327	8.65016e-11
PA/(OA+LA)	location	1	0.20754	28.2438	1.22833e-07
PA/(OA+LA)	year	1	0.783242	106.59	3.36496e-24
PA/(OA+LA)	year x location	1	0.236924	32.2427	1.62678e-08
PA/(LA+ALA)	genotype	217	10.2275	1.68588	2.48642e-08
PA/(LA+ALA)	location	1	0.742423	26.5562	2.89467e-07
PA/(LA+ALA)	year	1	1.39668	49.9588	2.38233e-12
PA/(LA+ALA)	year x location	1	0.709305	25.3716	5.29198e-07
PA/(OA+ALA)	genotype	217	14.7643	2.57349	2.1366e-25
PA/(OA+ALA)	location	1	0.757695	28.6592	9.95075e-08
PA/(OA+ALA)	year	1	4.63784	175.422	5.58855e-38
PA/(OA+ALA)	year x location	1	0.863102	32.6461	1.3276e-08
PA/(OA+ LA +ALA))	genotype	217	2.51582	1.85709	3.23131e-11
PA/(OA+ LA +ALA))	location	1	0.196088	31.4097	2.47608e-08
PA/(OA+ LA +ALA))	year	1	0.614873	98.4916	1.55029e-22
PA/(OA+ LA +ALA))	year x location	1	0.21108	33.8112	7.38592e-09
OA/(PA+LA)	genotype	217	9.39202	12.7921	1.96939e-224
OA/(PA+LA)	location	1	0.173282	51.2148	1.28233e-12
OA/(PA+LA)	year	1	0.377528	111.581	3.21044e-25
OA/(PA+LA)	year x location	1	0.0136652	4.03885	0.0446403
OA/(PA+ALA)	genotype	217	118.075	11.3342	3.15477e-201
OA/(PA+ALA)	location	1	1.2776	26.6126	2.81279e-07
OA/(PA+ALA)	year	1	22.1475	461.334	1.31416e-89
OA/(PA+ALA)	year x location	1	0.090059	1.87594	0.170998
OA/(LA+ALA)	genotype	217	14.7829	6.33114	2.93288e-108
OA/(LA+ALA)	location	1	0.633401	58.8653	2.99563e-14
OA/(LA+ALA)	year	1	0.0796508	7.40238	0.0065879
OA/(LA+ALA)	year x location	1	0.179114	16.6461	4.73758e-05
OA/(PA+LA+ALA)	genotype	217	8.10128	12.8726	1.13725e-225
OA/(PA+LA+ALA)	location	1	0.186832	64.4205	1.99021e-15
OA/(PA+LA+ALA)	year	1	0.315864	108.911	1.12714e-24
OA/(PA+LA+ALA)	year x location	1	0.0168775	5.81943	0.0159677
LA/(PA+OA)	genotype	217	102.672	7.71494	2.876e-136
LA/(PA+OA)	location	1	7.54908	123.093	1.46603e-27
LA/(PA+OA)	year	1	0.692879	11.2979	0.000795165
LA/(PA+OA)	year x location	1	5.22282	85.1618	8.90191e-20
LA/((PA+ALA))	genotype	217	109.112	4.94056	2.67063e-78
LA/((PA+ALA))	location	1	1.92353	18.9001	1.46878e-05
LA/((PA+ALA))	year	1	71.1282	698.886	4.55363e-127
LA/((PA+ALA))	year x location	1	5.6792	55.8023	1.34371e-13
LA/(OA+ALA)	genotype	217	100.598	10.4329	4.34418e-186
LA/(OA+ALA)	location	1	1.61828	36.4192	1.99476e-09
LA/(OA+ALA)	year	1	0.864898	19.4645	1.09689e-05
LA/(OA+ALA)	year x location	1	1.30568	29.3843	6.89174e-08
LA/(PA+OA+ALA)	genotype	217	39.2264	7.87467	2.21084e-139
LA/(PA+OA+ALA)	location	1	1.93481	84.2855	1.35467e-19
LA/(PA+OA+ALA)	year	1	1.11914	48.7528	4.32124e-12
LA/(PA+OA+ALA)	year x location	1	1.62638	70.8495	8.77002e-17
ALA/(PA+OA)	genotype	217	5.60836	7.94781	8.44813e-141
ALA/(PA+OA)	location	1	0.642694	197.64	2.66819e-42
ALA/(PA+OA)	year	1	0.0747019	22.9722	1.80401e-06
ALA/(PA+OA)	year x location	1	0.265256	81.571	4.98212e-19
ALA/(PA+LA)	genotype	217	0.467255	8.61662	1.56637e-153
ALA/(PA+LA)	location	1	0.0553999	221.693	6.50915e-47
ALA/(PA+LA)	year	1	0.00646199	25.8588	4.12839e-07
ALA/(PA+LA)	year x location	1	0.0152619	61.0732	1.01807e-14
ALA/(OA+LA)	genotype	217	0.499396	10.0552	1.50044e-179
ALA/(OA+LA)	location	1	0.0439659	192.097	3.15306e-41
ALA/(OA+LA)	year	1	0.0363318	158.742	1.07285e-34
ALA/(OA+LA)	year x location	1	0.00973949	42.5541	9.33162e-11
ALA/(PA+OA+LA)	genotype	217	0.376283	9.07916	4.26912e-162
ALA/(PA+OA+LA)	location	1	0.0421769	220.833	9.48864e-47
ALA/(PA+OA+LA)	year	1	0.0119147	62.3839	5.36976e-15
ALA/(PA+OA+LA)	year x location	1	0.0118658	62.128	6.08386e-15
(PA+OA)/LA	genotype	217	41.4857	2.5118	4.35055e-24
(PA+OA)/LA	location	1	3.15682	41.476	1.59575e-10
(PA+OA)/LA	year	1	1.2461	16.3719	5.46605e-05
(PA+OA)/LA	year x location	1	1.97246	25.9153	4.01135e-07
(PA+OA)/(LA+ALA)	genotype	217	34.9446	2.60549	4.43024e-26
(PA+OA)/(LA+ALA)	location	1	2.74732	44.4507	3.63698e-11
(PA+OA)/(LA+ALA)	year	1	0.809258	13.0935	0.000306006
(PA+OA)/(LA+ALA)	year x location	1	1.60129	25.9084	4.02557e-07
(PA+OA+ALA)/LA	genotype	217	38.4372	2.36937	4.10182e-21
(PA+OA+ALA)/LA	location	1	2.42864	32.4866	1.43864e-08
(PA+OA+ALA)/LA	year	1	1.76619	23.6254	1.29115e-06
(PA+OA+ALA)/LA	year x location	1	1.73694	23.2341	1.57754e-06
(OA+ALA)/PA	genotype	217	305.521	5.16994	2.34615e-83
(OA+ALA)/PA	location	1	7.71436	28.3273	1.1774e-07
(OA+ALA)/PA	year	1	147.991	543.425	4.85194e-103
(OA+ALA)/PA	year x location	1	8.80051	32.3157	1.56805e-08
(PA+ALA)/LA	genotype	217	12.4729	1.60421	4.6279e-07
(PA+ALA)/LA	location	1	0.528196	14.7417	0.000128341
(PA+ALA)/LA	year	1	2.55078	71.1909	7.43357e-17
(PA+ALA)/LA	year x location	1	0.737181	20.5744	6.1855e-06
(OA+ALA)/(LA+PA)	genotype	217	8.14736	12.5544	9.44636e-221
(OA+ALA)/(LA+PA)	location	1	0.0326382	10.9135	0.000976824
(OA+ALA)/(LA+PA)	year	1	0.285234	95.376	6.80609e-22
(OA+ALA)/(LA+PA)	year x location	1	4.14433e-05	0.0138577	0.906306
(OA+ALA)/LA	genotype	217	15.4899	6.14705	2.15161e-104
(OA+ALA)/LA	location	1	0.375075	32.2995	1.58091e-08
(OA+ALA)/LA	year	1	0.00309957	0.266918	0.605482
(OA+ALA)/LA	year x location	1	0.138703	11.9444	0.000563188
