# Supplementary material for: Identification of novel candidate genes for regulating oil composition in soybean seeds under environmental stresses
Source: Front Plant Sci. 2025 Apr 17;16:1572319. doi: 10.3389/fpls.2025.1572319 (PMC12044429; doi:10.3389/fpls.2025.1572319)
Supplement: Supplementary file 9 [file Table5.xlsx]

## Sheet: Supplementary Table S5
Supplementary Table S5. Effects of the genetics and environment on the seed FA traits. Narrow-sense heritability (h2) values were determined for each FA composition and ratio as described in Materials and Methods. Vg and Ve correspond to the genetic and environmental variances, respectively. For FA composition data, Vg and Ve are presented as %. For the FA ratios, Vg and Ve are scaled to 1.
Trait	Vg	Ve	h2	Standard error
PA % of seed weight	0.0312	0.0171	0.6437	0.1276
OA % of seed weight	0.3158	0.1379	0.6939	0.1291
LA % of seed weight	0.3151	0.607	0.3456	0.1604
ALA % of seed weight	0.0049	0.0269	0.1509	0.1133
Total % of seed weight	1.3396	0.9596	0.5867	0.1956
PA % of oil	0.408	1.2817	0.2425	0.1794
OA % of oil	6.1558	6.9287	0.4667	0.1393
LA % of oil	2.335	6.2548	0.2705	0.1306
ALA % of oil	0.9216	0.4907	0.6483	0.1132
PA/OA	0.0032	0.0153	0.1826	0.1298
PA/LA	0.0002	0.0067	0.0268	0.0542
PA/ALA	0.0393	0.1961	0.1891	0.123
OA/PA	0.0624	0.0924	0.3987	0.1531
OA/LA	0.0033	0.0067	0.3272	0.1127
OA/ALA	0.407	0.761	0.3453	0.1279
LA/PA	0.104	0.3242	0.2395	0.1758
LA/OA	0.1274	0.1168	0.5186	0.1334
LA/ALA	0.6332	0.3543	0.6366	0.1358
ALA/PA	0.0125	0.0069	0.6412	0.1359
ALA/OA	0.0069	0.0042	0.6135	0.129
ALA/LA	0.0002	9.55613e-05	0.7096	0.1376
PA/(OA+LA)	4.28778e-05	0.0016	0.0305	0.0667
PA/(LA+ALA)	0.0002	0.0054	0.0314	0.05
PA/(OA+ALA)	0.0008	0.0075	0.1027	0.1146
PA/(OA+LA+ALA)	5.20385e-05	0.0014	0.0379	0.0671
OA/(PA+LA)	0.0023	0.0031	0.4193	0.1365
OA/(PA+ALA)	0.0318	0.0352	0.4667	0.1398
OA/(LA+ALA)	0.0027	0.0056	0.3262	0.1118
OA/(PA+LA+ALA)	0.002	0.0026	0.4347	0.1444
LA/(PA+OA)	0.0238	0.0339	0.4118	0.1265
LA/(PA+ALA)	0.0067	0.0563	0.1098	0.161
LA/(OA+ALA)	0.0239	0.0335	0.4144	0.1268
LA/(PA+OA+ALA)	0.0069	0.0156	0.3038	0.1293
ALA/(PA+OA)	0.0019	0.0012	0.6109	0.1156
ALA/(PA+LA)	0.0002	7.79704e-05	0.6863	0.1214
ALA/(OA+LA)	0.0002	8.63841e-05	0.6733	0.1302
ALA/(PA+OA+LA)	0.0001	6.9524e-05	0.6496	0.1142
(PA+OA)/LA	0.0029	0.0191	0.1405	0.0784
(PA+OA)/(LA+ALA)	0.0027	0.0162	0.1543	0.0799
(PA+OA+ALA)/LA	0.0018	0.0189	0.0954	0.0731
(OA+ALA)/PA	0.0698	0.1079	0.389	0.1713
(PA+ALA)/LA	5.69886e-05	0.0067	0.0146	0.0606
(OA+ALA)/(LA+PA)	0.0019	0.0029	0.3932	0.1434
(OA+ALA)/LA	0.0024	0.0063	0.2761	0.1111
