# Supplementary material for: Identification of novel candidate genes for regulating oil composition in soybean seeds under environmental stresses
Source: Front Plant Sci. 2025 Apr 17;16:1572319. doi: 10.3389/fpls.2025.1572319 (PMC12044429; doi:10.3389/fpls.2025.1572319)
Supplement: Supplementary file 10 [file Table6.xlsx]

## Sheet: Supplementary Table S6
Supplementary Table S6. Significant and suggestive SNPs identified for individual FA compositions and ratios. Chromosomes, positions, and -log10(p-values) are shown for each SNP that was significant or suggestive for at least one FA trait. 20 SNPs were found significant (**) for 21 different FA traits, while 90 more SNPs exceeded the suggestive threshold (*) for 36 different FA traits.
SNP ID	Chromosome	Position	PA % of Seed Weight	LA % of Seed Weight	PA % of FA	OA % of FA	LA % of FA	PA/OA	PA/LA	PA/ALA	OA/PA	OA/LA	OA/ALA	LA/PA	LA/OA	LA/ALA	ALA/OA	ALA/LA	PA/(OA+LA)	PA/(LA+ALA)	PA/(OA+ALA)	PA/(OA+LA+ALA)	OA/(PA+LA)	OA/(PA+ALA)	OA/(LA+ALA)	OA/(PA+LA+ALA)	LA/(PA+OA)	LA/(OA+ALA)	LA/(PA+OA+ALA)	ALA/(PA+OA)	ALA/(PA+LA)	(PA+OA)/LA	(PA+OA)/(LA+ALA)	(PA+OA+ALA)/LA	(OA+ALA)/PA	(PA+ALA)/LA	(OA+ALA)/(LA+PA)	(OA+ALA)/LA
ss715580837	Gm01	862022	NS	NS	NS	NS	NS	NS	NS	NS	NS	NS	NS	NS	NS	NS	NS	NS	NS	NS	NS	NS	NS	NS	NS	NS	NS	NS	NS	NS	NS	NS	NS	NS	NS	4.2525*	NS	NS
ss715578718	Gm01	20785378	NS	NS	NS	NS	NS	NS	NS	NS	NS	NS	NS	NS	NS	NS	NS	NS	NS	NS	4.5815*	NS	NS	NS	NS	NS	NS	NS	NS	NS	NS	NS	NS	NS	NS	NS	NS	NS
ss715580150	Gm01	51679468	NS	NS	NS	NS	NS	NS	4.4105*	NS	NS	NS	NS	NS	NS	NS	NS	NS	5.4016**	NS	NS	5.2294**	NS	NS	NS	NS	NS	NS	NS	NS	NS	NS	NS	NS	NS	4.7840*	NS	NS
ss715580258	Gm01	52546368	NS	NS	NS	5.5923**	NS	NS	NS	NS	NS	4.9522*	NS	NS	5.7885**	NS	4.3860*	NS	NS	NS	NS	NS	5.3619**	4.4907*	4.8415*	5.2676**	5.1837**	5.5022**	4.7640*	NS	NS	NS	NS	NS	NS	NS	5.2574**	4.9088*
ss715580259	Gm01	52563338	NS	NS	NS	5.3419**	NS	NS	NS	NS	NS	4.7074*	NS	NS	5.3875**	NS	NS	NS	NS	NS	NS	NS	5.1365**	4.4832*	4.6183*	5.0566**	4.7083*	5.0961**	4.2831*	NS	NS	NS	NS	NS	NS	NS	5.0204**	4.6369*
ss715580260	Gm01	52577562	NS	NS	NS	5.4000**	NS	NS	NS	NS	NS	4.7876*	NS	NS	5.3840**	NS	NS	NS	NS	NS	NS	NS	5.1955**	4.5728*	4.7077*	5.1232**	4.6982*	5.0928**	4.2699*	NS	NS	NS	NS	NS	NS	NS	5.0570**	4.6978*
ss715580261	Gm01	52584479	NS	NS	NS	NS	NS	4.5922*	NS	NS	NS	NS	NS	NS	NS	NS	NS	NS	NS	NS	NS	NS	NS	NS	NS	NS	NS	NS	NS	NS	NS	NS	NS	NS	NS	NS	NS	NS
ss715580262	Gm01	52586216	NS	NS	NS	NS	NS	4.6200*	NS	NS	NS	NS	NS	NS	NS	NS	NS	NS	NS	NS	NS	NS	NS	NS	NS	NS	NS	NS	NS	NS	NS	NS	NS	NS	NS	NS	NS	NS
ss715580263	Gm01	52592295	NS	NS	NS	4.2559*	NS	4.5246*	NS	NS	NS	NS	NS	NS	NS	NS	NS	NS	NS	NS	NS	NS	NS	NS	NS	NS	NS	NS	NS	NS	NS	NS	NS	NS	NS	NS	NS	NS
ss715580265	Gm01	52595378	NS	NS	NS	NS	NS	4.6627*	NS	NS	NS	NS	NS	NS	NS	NS	NS	NS	NS	NS	NS	NS	NS	NS	NS	NS	NS	NS	NS	NS	NS	NS	NS	NS	NS	NS	NS	NS
ss715580267	Gm01	52603506	NS	NS	NS	4.2559*	NS	4.5246*	NS	NS	NS	NS	NS	NS	NS	NS	NS	NS	NS	NS	NS	NS	NS	NS	NS	NS	NS	NS	NS	NS	NS	NS	NS	NS	NS	NS	NS	NS
ss715580283	Gm01	52704862	NS	NS	NS	NS	NS	NS	NS	NS	NS	NS	NS	NS	NS	NS	NS	NS	4.6482*	NS	4.4955*	4.4280*	NS	NS	NS	NS	NS	NS	NS	NS	NS	NS	NS	NS	NS	NS	NS	NS
ss715580315	Gm01	52844384	NS	NS	NS	NS	NS	NS	NS	NS	NS	NS	NS	NS	NS	NS	NS	NS	4.2582*	NS	NS	NS	NS	NS	NS	NS	NS	NS	NS	NS	NS	NS	NS	NS	NS	NS	NS	NS
ss715582171	Gm02	37286171	NS	NS	NS	NS	NS	NS	NS	NS	NS	4.7989*	6.0893**	NS	NS	NS	NS	NS	NS	NS	NS	NS	NS	NS	5.1246**	NS	NS	NS	NS	NS	NS	4.7125*	5.1615**	NS	NS	NS	NS	NS
ss715582578	Gm02	40339928	NS	NS	5.6273**	NS	NS	4.3073*	NS	NS	NS	NS	NS	NS	NS	NS	NS	NS	5.4228**	NS	5.4428**	5.4908**	NS	NS	NS	NS	NS	NS	NS	NS	NS	NS	NS	NS	NS	NS	NS	NS
ss715582608	Gm02	40566145	NS	NS	NS	NS	NS	NS	4.4481*	NS	NS	NS	NS	NS	NS	NS	NS	NS	4.3631*	4.3385*	NS	4.2844*	NS	NS	NS	NS	NS	NS	NS	NS	NS	NS	NS	NS	NS	4.9699*	NS	NS
ss715582610	Gm02	40589605	NS	NS	NS	NS	NS	NS	4.4005*	NS	NS	NS	NS	NS	NS	NS	NS	NS	4.3532*	4.3080*	NS	4.2809*	NS	NS	NS	NS	NS	NS	NS	NS	NS	NS	NS	NS	NS	4.9298*	NS	NS
ss715582615	Gm02	40612022	NS	NS	NS	NS	NS	NS	NS	NS	NS	NS	NS	NS	NS	NS	NS	NS	NS	NS	NS	NS	NS	NS	NS	NS	NS	NS	NS	NS	NS	NS	NS	NS	NS	4.6303*	NS	NS
ss715582621	Gm02	40625499	NS	NS	NS	NS	NS	NS	NS	NS	NS	NS	NS	NS	NS	NS	NS	NS	NS	NS	NS	NS	NS	NS	NS	NS	NS	NS	NS	NS	NS	NS	NS	NS	NS	4.2547*	NS	NS
ss715582629	Gm02	40653575	NS	NS	NS	NS	NS	NS	NS	NS	NS	NS	NS	NS	NS	NS	NS	NS	NS	NS	NS	NS	NS	NS	NS	NS	NS	NS	NS	NS	NS	NS	NS	NS	NS	4.5814*	NS	NS
ss715582630	Gm02	40657421	NS	NS	NS	NS	NS	NS	NS	NS	NS	NS	NS	NS	NS	NS	NS	NS	NS	NS	NS	NS	NS	NS	NS	NS	NS	NS	NS	NS	NS	NS	NS	NS	NS	4.2474*	NS	NS
ss715582631	Gm02	40658010	NS	NS	NS	NS	NS	NS	NS	NS	NS	NS	NS	NS	NS	NS	NS	NS	NS	NS	NS	NS	NS	NS	NS	NS	NS	NS	NS	NS	NS	NS	NS	NS	NS	4.2823*	NS	NS
ss715582643	Gm02	40722490	NS	NS	NS	NS	NS	NS	NS	NS	NS	NS	NS	NS	NS	NS	NS	NS	NS	NS	NS	NS	NS	NS	NS	NS	NS	NS	NS	NS	NS	NS	NS	NS	NS	4.5087*	NS	NS
ss715582644	Gm02	40730110	NS	NS	NS	NS	NS	NS	NS	NS	NS	NS	NS	NS	NS	NS	NS	NS	NS	NS	NS	NS	NS	NS	NS	NS	NS	NS	NS	NS	NS	NS	NS	NS	NS	4.7153*	NS	NS
ss715582649	Gm02	40758231	NS	NS	6.2275**	NS	NS	5.1137**	4.5697*	NS	NS	NS	NS	NS	NS	NS	NS	NS	6.0509**	4.4047*	6.4045**	6.1332**	NS	NS	NS	NS	NS	NS	NS	NS	NS	NS	NS	NS	NS	NS	NS	NS
ss715582700	Gm02	41037819	NS	NS	4.9034*	NS	NS	4.4308*	NS	NS	NS	NS	NS	NS	NS	NS	NS	NS	5.2697**	NS	5.3331**	5.2583**	NS	NS	NS	NS	NS	NS	NS	NS	NS	NS	NS	NS	NS	NS	NS	NS
ss715585161	Gm03	3254988	NS	NS	NS	NS	NS	NS	NS	4.4924*	NS	NS	NS	NS	NS	NS	NS	NS	NS	NS	NS	NS	NS	NS	NS	NS	NS	NS	NS	NS	NS	NS	NS	NS	NS	NS	NS	NS
ss715584764	Gm03	17253944	NS	NS	4.8506*	NS	NS	NS	NS	NS	NS	NS	NS	NS	NS	NS	NS	NS	NS	NS	4.9485*	4.2905*	NS	NS	NS	NS	NS	NS	NS	NS	NS	NS	NS	NS	NS	NS	NS	NS
ss715586316	Gm03	42635973	NS	NS	NS	NS	NS	4.8106*	NS	NS	NS	NS	NS	NS	NS	NS	NS	NS	NS	NS	NS	NS	NS	NS	NS	NS	NS	NS	NS	NS	NS	NS	NS	NS	NS	NS	NS	NS
ss715586385	Gm03	43128153	NS	NS	NS	NS	NS	4.9419*	NS	NS	NS	NS	NS	NS	NS	NS	NS	NS	NS	NS	5.2031**	NS	NS	NS	NS	NS	NS	NS	NS	NS	NS	NS	NS	NS	NS	NS	NS	NS
ss715586386	Gm03	43147264	NS	NS	NS	NS	NS	4.4045*	NS	NS	NS	NS	NS	NS	NS	NS	NS	NS	NS	NS	4.6078*	NS	NS	NS	NS	NS	NS	NS	NS	NS	NS	NS	NS	NS	NS	NS	NS	NS
ss715586388	Gm03	43150478	NS	NS	NS	NS	NS	4.5625*	NS	NS	NS	NS	NS	NS	NS	NS	NS	NS	NS	NS	4.7178*	NS	NS	NS	NS	NS	NS	NS	NS	NS	NS	NS	NS	NS	NS	NS	NS	NS
ss715586389	Gm03	43156159	NS	NS	NS	NS	NS	5.1528**	NS	NS	NS	NS	NS	NS	NS	NS	NS	NS	NS	NS	5.2436**	NS	NS	NS	NS	NS	NS	NS	NS	NS	NS	NS	NS	NS	NS	NS	NS	NS
ss715589086	Gm04	5668201	NS	NS	NS	NS	NS	NS	NS	NS	NS	NS	4.4289*	NS	NS	NS	NS	NS	NS	NS	NS	NS	NS	NS	NS	NS	NS	NS	NS	NS	NS	NS	NS	NS	NS	NS	NS	NS
ss715589087	Gm04	5672037	NS	NS	NS	NS	NS	NS	NS	NS	NS	NS	4.3588*	NS	NS	NS	NS	NS	NS	NS	NS	NS	NS	NS	NS	NS	NS	NS	NS	NS	NS	NS	NS	NS	NS	NS	NS	NS
ss715589089	Gm04	5692773	NS	NS	NS	NS	NS	NS	NS	NS	NS	NS	4.4867*	NS	NS	NS	NS	NS	NS	NS	NS	NS	NS	NS	NS	NS	NS	NS	NS	NS	NS	NS	NS	NS	NS	NS	NS	NS
ss715590750	Gm05	32310826	NS	NS	NS	NS	NS	NS	NS	NS	NS	NS	NS	NS	NS	NS	NS	NS	NS	NS	NS	NS	NS	NS	NS	NS	NS	NS	NS	NS	4.4789*	NS	NS	NS	NS	NS	NS	NS
ss715592720	Gm06	10851807	4.3141*	NS	NS	NS	NS	NS	NS	NS	NS	NS	NS	NS	NS	NS	NS	NS	NS	NS	NS	NS	NS	NS	NS	NS	NS	NS	NS	NS	NS	NS	NS	NS	NS	NS	NS	NS
ss715597291	Gm07	34955678	NS	NS	NS	NS	NS	NS	NS	NS	NS	NS	NS	NS	NS	NS	NS	NS	NS	NS	4.5290*	NS	NS	NS	NS	NS	NS	NS	NS	NS	NS	NS	NS	NS	NS	NS	NS	NS
ss715602319	Gm08	45735822	NS	NS	NS	5.2942**	5.2094**	NS	NS	NS	NS	5.6190**	NS	NS	NS	NS	NS	NS	NS	NS	NS	NS	5.4995**	NS	5.4863**	5.5589**	4.7788*	NS	4.6396*	NS	NS	NS	NS	NS	NS	NS	4.9507*	5.3821**
ss715604322	Gm09	42951837	NS	NS	NS	NS	NS	NS	NS	NS	NS	NS	4.3568*	NS	NS	NS	NS	NS	NS	NS	NS	NS	NS	NS	NS	NS	NS	NS	NS	NS	NS	NS	NS	NS	NS	NS	NS	NS
ss715604430	Gm09	43673203	NS	NS	4.2637*	NS	NS	NS	NS	4.2649*	NS	NS	NS	NS	NS	NS	NS	NS	NS	NS	NS	NS	NS	NS	NS	NS	NS	NS	NS	NS	NS	NS	NS	NS	NS	NS	NS	NS
ss715604434	Gm09	43687289	NS	NS	4.2637*	NS	NS	NS	NS	4.2649*	NS	NS	NS	NS	NS	NS	NS	NS	NS	NS	NS	NS	NS	NS	NS	NS	NS	NS	NS	NS	NS	NS	NS	NS	NS	NS	NS	NS
ss715604447	Gm09	43761779	NS	NS	NS	NS	NS	NS	NS	4.8102*	NS	NS	NS	NS	NS	NS	NS	NS	NS	NS	NS	NS	NS	NS	NS	NS	NS	NS	NS	NS	NS	NS	NS	NS	NS	NS	NS	NS
ss715606584	Gm10	38276663	4.5696*	NS	NS	NS	NS	NS	NS	NS	NS	NS	NS	NS	NS	NS	NS	NS	NS	NS	NS	NS	NS	NS	NS	NS	NS	NS	NS	NS	NS	NS	NS	NS	NS	NS	NS	NS
ss715606589	Gm10	38286143	4.5040*	NS	NS	NS	NS	NS	NS	NS	NS	NS	NS	NS	NS	NS	NS	NS	NS	NS	NS	NS	NS	NS	NS	NS	NS	NS	NS	NS	NS	NS	NS	NS	NS	NS	NS	NS
ss715606591	Gm10	38287179	4.5040*	NS	NS	NS	NS	NS	NS	NS	NS	NS	NS	NS	NS	NS	NS	NS	NS	NS	NS	NS	NS	NS	NS	NS	NS	NS	NS	NS	NS	NS	NS	NS	NS	NS	NS	NS
ss715607553	Gm10	46215350	NS	NS	NS	NS	NS	NS	NS	4.7096*	NS	NS	NS	NS	NS	NS	NS	NS	NS	NS	NS	NS	NS	NS	NS	NS	NS	NS	NS	NS	NS	NS	NS	NS	NS	NS	NS	NS
ss715609369	Gm11	1666776	NS	NS	NS	NS	NS	NS	NS	4.6466*	NS	NS	NS	NS	NS	NS	NS	NS	NS	NS	NS	NS	NS	NS	NS	NS	NS	NS	NS	NS	NS	NS	NS	NS	NS	NS	NS	NS
ss715610948	Gm11	6015546	NS	NS	NS	NS	NS	NS	NS	NS	NS	NS	4.5745*	NS	NS	4.5219*	NS	NS	NS	NS	NS	NS	NS	NS	NS	NS	NS	NS	NS	NS	NS	NS	NS	NS	NS	NS	NS	NS
ss715610949	Gm11	6024799	NS	NS	NS	NS	NS	NS	NS	NS	NS	NS	5.0873**	NS	NS	NS	NS	NS	NS	NS	NS	NS	NS	NS	NS	NS	NS	NS	NS	NS	NS	NS	NS	NS	NS	NS	NS	NS
ss715611329	Gm11	9942634	NS	NS	NS	NS	NS	NS	NS	NS	NS	NS	4.5535*	NS	NS	NS	NS	NS	NS	NS	NS	NS	NS	NS	NS	NS	NS	NS	NS	NS	NS	NS	NS	NS	NS	NS	NS	NS
ss715611330	Gm11	9942726	NS	NS	NS	NS	NS	NS	NS	NS	NS	NS	4.5535*	NS	NS	NS	NS	NS	NS	NS	NS	NS	NS	NS	NS	NS	NS	NS	NS	NS	NS	NS	NS	NS	NS	NS	NS	NS
ss715609832	Gm11	18321103	NS	NS	NS	NS	NS	NS	NS	NS	NS	NS	NS	NS	NS	NS	NS	NS	NS	NS	NS	NS	NS	NS	NS	NS	NS	NS	NS	NS	NS	NS	NS	NS	NS	4.5003*	NS	NS
ss715612345	Gm12	343914	NS	NS	NS	NS	NS	NS	NS	4.4863*	NS	NS	NS	NS	NS	NS	NS	NS	NS	NS	NS	NS	NS	NS	NS	NS	NS	NS	NS	NS	NS	NS	NS	NS	NS	NS	NS	NS
ss715612955	Gm12	39323815	NS	NS	NS	NS	NS	NS	NS	NS	NS	NS	NS	NS	5.2799**	NS	NS	NS	NS	NS	NS	NS	NS	NS	NS	NS	4.7399*	4.7649*	4.3148*	NS	NS	NS	NS	NS	NS	NS	NS	NS
ss715612969	Gm12	39433016	NS	NS	NS	NS	NS	NS	4.6234*	NS	NS	NS	NS	NS	NS	NS	NS	NS	NS	4.6687*	NS	NS	NS	NS	NS	NS	NS	NS	NS	NS	NS	NS	NS	NS	NS	4.3651*	NS	NS
ss715613929	Gm13	20138365	NS	NS	NS	NS	NS	NS	NS	NS	NS	NS	NS	NS	NS	NS	NS	NS	NS	NS	NS	NS	NS	NS	NS	NS	NS	NS	NS	4.3234*	NS	NS	NS	NS	NS	NS	NS	NS
ss715614815	Gm13	29523311	NS	NS	NS	NS	NS	NS	NS	4.7526*	NS	NS	NS	NS	NS	NS	NS	NS	NS	4.3104*	NS	NS	NS	NS	NS	NS	NS	NS	NS	NS	NS	NS	NS	NS	NS	4.2540*	NS	NS
ss715614846	Gm13	29750856	NS	NS	NS	NS	NS	NS	NS	4.3835*	NS	NS	NS	NS	NS	NS	NS	NS	NS	NS	NS	NS	NS	NS	NS	NS	NS	NS	NS	NS	NS	NS	NS	NS	NS	NS	NS	NS
ss715615032	Gm13	30772925	NS	NS	NS	NS	NS	NS	NS	5.1278**	NS	NS	NS	NS	NS	NS	NS	NS	NS	NS	NS	NS	NS	NS	NS	NS	NS	NS	NS	NS	NS	NS	NS	NS	NS	NS	NS	NS
ss715615034	Gm13	30773965	NS	NS	NS	NS	NS	NS	NS	NS	NS	NS	NS	NS	NS	4.7015*	NS	NS	NS	NS	NS	NS	NS	NS	NS	NS	NS	NS	NS	NS	NS	NS	NS	NS	NS	NS	NS	NS
ss715620393	Gm15	12101875	NS	NS	NS	NS	NS	NS	NS	4.9822*	NS	NS	4.6365*	NS	NS	NS	NS	NS	NS	NS	NS	NS	NS	NS	NS	NS	NS	NS	NS	NS	NS	NS	NS	NS	NS	NS	NS	NS
ss715620394	Gm15	12106979	NS	NS	NS	NS	NS	NS	NS	5.4548**	NS	NS	4.9395*	NS	NS	NS	NS	NS	NS	NS	NS	NS	NS	NS	NS	NS	NS	NS	NS	NS	NS	4.6297*	4.8693*	4.7854*	NS	NS	NS	NS
ss715620397	Gm15	12138544	NS	NS	NS	NS	NS	NS	NS	4.5180*	NS	NS	NS	NS	NS	NS	NS	NS	NS	NS	NS	NS	NS	NS	NS	NS	NS	NS	NS	NS	NS	NS	NS	NS	NS	NS	NS	NS
ss715620407	Gm15	12205372	NS	4.6476*	NS	NS	NS	NS	NS	5.2706**	NS	NS	5.1120**	NS	NS	NS	NS	NS	NS	NS	NS	NS	NS	NS	NS	NS	NS	NS	NS	NS	NS	4.3624*	4.6156*	4.4919*	NS	NS	NS	NS
ss715620417	Gm15	12259761	NS	4.2871*	NS	NS	4.5070*	NS	NS	NS	NS	NS	NS	NS	NS	NS	NS	NS	NS	NS	NS	NS	NS	NS	NS	NS	NS	NS	NS	NS	NS	4.5188*	4.6232*	4.7397*	NS	NS	NS	NS
ss715624374	Gm16	31156608	NS	NS	NS	NS	NS	NS	NS	NS	NS	4.5586*	NS	NS	NS	NS	NS	NS	NS	NS	NS	NS	4.3859*	NS	4.4954*	4.4719*	NS	NS	NS	NS	NS	NS	NS	NS	NS	NS	NS	4.4533*
ss715624375	Gm16	31157775	NS	NS	NS	4.4473*	4.5705*	NS	NS	NS	NS	5.1718**	NS	NS	NS	NS	NS	NS	NS	NS	NS	NS	4.8220*	NS	5.0534**	4.9021*	NS	NS	NS	NS	NS	NS	NS	NS	NS	NS	4.5168*	5.1500**
ss715624377	Gm16	31172215	NS	NS	NS	4.4133*	NS	NS	NS	NS	NS	4.8166*	NS	NS	NS	NS	NS	NS	NS	NS	NS	NS	4.6617*	NS	4.7391*	4.7441*	NS	NS	NS	NS	NS	NS	NS	NS	NS	NS	4.3112*	4.7074*
ss715624378	Gm16	31174895	NS	NS	NS	NS	NS	NS	NS	NS	NS	4.5586*	NS	NS	NS	NS	NS	NS	NS	NS	NS	NS	4.3859*	NS	4.4954*	4.4719*	NS	NS	NS	NS	NS	NS	NS	NS	NS	NS	NS	4.4533*
ss715626443	Gm17	2272814	NS	NS	NS	NS	NS	NS	4.9278*	NS	NS	NS	NS	NS	NS	NS	NS	NS	NS	4.8119*	NS	NS	NS	NS	NS	NS	NS	NS	NS	NS	NS	NS	NS	NS	NS	5.3439**	NS	NS
ss715627896	Gm17	4085459	NS	NS	NS	NS	NS	NS	NS	NS	NS	NS	NS	NS	NS	NS	NS	NS	NS	NS	NS	NS	NS	NS	NS	NS	NS	NS	NS	NS	NS	4.3225*	4.3594*	4.4815*	NS	NS	NS	NS
ss715630915	Gm18	44482929	NS	NS	NS	NS	NS	NS	NS	NS	NS	NS	NS	NS	NS	NS	NS	NS	NS	NS	4.3124*	NS	NS	NS	NS	NS	NS	NS	NS	NS	NS	NS	NS	NS	NS	NS	NS	NS
ss715631198	Gm18	47166838	NS	NS	NS	NS	NS	NS	NS	NS	NS	NS	NS	NS	NS	NS	NS	NS	NS	NS	NS	NS	NS	NS	NS	NS	NS	NS	NS	NS	NS	NS	NS	NS	NS	NS	NS	4.3588*
ss715631952	Gm18	53880585	NS	NS	NS	NS	NS	NS	NS	NS	NS	NS	NS	NS	NS	4.6936*	NS	NS	NS	NS	NS	NS	NS	NS	NS	NS	NS	NS	NS	NS	NS	NS	NS	NS	NS	NS	NS	NS
ss715631961	Gm18	53943477	NS	NS	NS	NS	NS	NS	NS	NS	NS	NS	NS	NS	NS	4.3576*	NS	NS	NS	NS	NS	NS	NS	NS	NS	NS	NS	NS	NS	NS	NS	NS	NS	NS	NS	NS	NS	NS
ss715631993	Gm18	54133882	NS	NS	NS	NS	NS	NS	NS	NS	NS	NS	NS	NS	NS	4.5386*	NS	4.4086*	NS	NS	NS	NS	NS	NS	NS	NS	NS	NS	NS	NS	NS	NS	NS	NS	NS	NS	NS	NS
ss715631995	Gm18	54143499	NS	NS	NS	NS	NS	NS	NS	NS	NS	NS	NS	NS	NS	6.4876**	NS	4.8305*	NS	NS	NS	NS	NS	NS	NS	NS	NS	NS	NS	NS	4.4188*	NS	NS	NS	NS	NS	NS	NS
ss715632174	Gm18	55325946	NS	NS	4.4684*	NS	NS	NS	NS	NS	NS	NS	NS	NS	NS	NS	NS	NS	NS	NS	4.5074*	4.3131*	NS	NS	NS	NS	NS	NS	NS	NS	NS	NS	NS	NS	NS	NS	NS	NS
ss715635103	Gm19	41336035	NS	NS	NS	NS	NS	NS	NS	4.2835*	NS	NS	4.3317*	NS	NS	NS	NS	NS	NS	NS	NS	NS	NS	NS	NS	NS	NS	NS	NS	NS	NS	NS	NS	NS	NS	NS	NS	NS
ss715635104	Gm19	41336973	NS	NS	NS	NS	NS	NS	NS	4.2876*	NS	NS	4.3923*	NS	NS	NS	NS	NS	NS	NS	NS	NS	NS	NS	NS	NS	NS	NS	NS	NS	NS	NS	4.3327*	NS	NS	NS	NS	NS
ss715635406	Gm19	45006486	NS	NS	NS	NS	NS	4.6644*	NS	NS	4.5611*	NS	NS	NS	4.3722*	NS	NS	NS	NS	NS	NS	NS	NS	NS	NS	NS	NS	NS	NS	NS	NS	NS	NS	NS	4.3146*	NS	NS	NS
ss715635408	Gm19	45042351	NS	NS	NS	NS	NS	4.6693*	NS	NS	NS	NS	NS	NS	5.2373**	NS	4.2576*	NS	NS	NS	NS	NS	NS	NS	NS	NS	NS	4.4079*	NS	NS	NS	NS	NS	NS	NS	NS	NS	NS
ss715635415	Gm19	45141100	NS	NS	NS	4.7165*	NS	NS	NS	NS	4.4382*	4.4274*	NS	NS	4.8052*	NS	NS	NS	NS	NS	NS	NS	4.4825*	4.2823*	4.2978*	4.3984*	NS	4.9141*	NS	NS	NS	NS	NS	NS	NS	NS	4.4634*	4.4606*
ss715635416	Gm19	45142445	NS	NS	NS	4.8731*	NS	NS	NS	NS	4.5659*	4.6508*	NS	NS	4.8300*	NS	NS	NS	NS	NS	NS	NS	4.6333*	4.4891*	4.5412*	4.5736*	NS	4.9261*	NS	NS	NS	NS	NS	NS	NS	NS	4.5346*	4.6229*
ss715635419	Gm19	45159526	NS	NS	NS	NS	NS	NS	NS	NS	NS	NS	NS	NS	4.2790*	NS	NS	NS	NS	NS	NS	NS	NS	NS	NS	NS	NS	NS	NS	NS	NS	NS	NS	NS	NS	NS	NS	NS
ss715635420	Gm19	45167656	NS	NS	NS	NS	NS	NS	NS	NS	NS	NS	NS	NS	4.4835*	NS	NS	NS	NS	NS	NS	NS	NS	NS	NS	NS	NS	NS	NS	NS	NS	NS	NS	NS	NS	NS	NS	NS
ss715635421	Gm19	45172801	NS	NS	NS	NS	NS	NS	NS	NS	NS	NS	NS	NS	4.3314*	NS	NS	NS	NS	NS	NS	NS	NS	NS	NS	NS	NS	NS	NS	NS	NS	NS	NS	NS	NS	NS	NS	NS
ss715635422	Gm19	45177746	NS	NS	NS	NS	NS	NS	NS	NS	NS	NS	NS	NS	4.3401*	NS	NS	NS	NS	NS	NS	NS	NS	NS	NS	NS	NS	NS	NS	NS	NS	NS	NS	NS	NS	NS	NS	NS
ss715638312	Gm20	42557190	NS	NS	NS	NS	4.5277*	NS	NS	NS	NS	NS	NS	NS	NS	NS	NS	NS	NS	NS	NS	NS	NS	NS	NS	NS	NS	NS	NS	NS	NS	NS	NS	NS	NS	NS	NS	NS
ss715638314	Gm20	42566926	NS	NS	NS	NS	4.6389*	NS	NS	NS	NS	NS	NS	NS	NS	NS	NS	NS	NS	NS	NS	NS	NS	NS	NS	NS	NS	NS	NS	NS	NS	NS	NS	NS	NS	NS	NS	NS
ss715638331	Gm20	42769670	NS	NS	NS	NS	NS	NS	NS	NS	NS	NS	NS	4.3032*	NS	NS	NS	NS	NS	NS	NS	NS	NS	NS	NS	NS	NS	NS	NS	NS	NS	NS	NS	NS	NS	NS	NS	NS
