# Supplementary material for: Identification of novel candidate genes for regulating oil composition in soybean seeds under environmental stresses
Source: Front Plant Sci. 2025 Apr 17;16:1572319. doi: 10.3389/fpls.2025.1572319 (PMC12044429; doi:10.3389/fpls.2025.1572319)
Supplement: Supplementary file 11 [file Table7.xlsx]

## Sheet: Supplementary Table S7A
Supplementary Table S7. Clumping analysis and candidate genes within 10-kb regions of significant and suggestive SNPs for FA compositions and ratios. A. Clumping analysis for highly correlating SNPs and FA ratio traits (r2 = 0.5) was performed as described in Methods.The most signifiant FA traits are listed with lead and clump SNPs. B. Potential linkage groups were determined from the clumping an…
Linakge Group	Lead_SNP	Chromosome	Position	Clump_SNPs	Trait	Significance
1.1	ss715580837	Gm01	862022	ss715580837	(PA+ALA)/LA	4.25247
1.2	ss715578718	Gm01	20785378	ss715578718	PA/(OA+ALA)	4.58146
1.3	ss715580150	Gm01	51679468	ss715580150	PA/(OA+LA)	5.40155
1.4	ss715580258	Gm01	52546368	ss715580258;ss715580259;ss715580260	LA/OA	5.78852
1.5	ss715580265	Gm01	52595378	ss715580261;ss715580262;ss715580263;ss715580265;ss715580267;ss715580283;ss715580315	PA/OA	4.66273
2.1	ss715582171	Gm02	37286171	ss715582171	OA/ALA	6.08931
2.2	ss715582578	Gm02	40339928	ss715582578	PA % of FA	5.62729
2.3	ss715582608	Gm02	40566145	ss715582608;ss715582610;ss715582615;ss715582621;ss715582629;ss715582630;ss715582631;ss715582643;ss715582644	(PA+ALA)/LA	4.96985
2.4	ss715582649	Gm02	40758231	ss715582649	PA/(OA+ALA)	6.4045
2.5	ss715582700	Gm02	41037819	ss715582700	PA/(OA+ALA)	5.33314
3.1	ss715585161	Gm03	3254988	ss715585161	PA/ALA	4.49243
3.2	ss715584764	Gm03	17253944	ss715584764	PA/(OA+ALA)	4.94853
3.3	ss715586316	Gm03	42635973	ss715586316	PA/OA	4.81061
3.4	ss715586389	Gm03	43156159	ss715586385;ss715586386;ss715586388;ss715586389	PA/(OA+ALA)	5.24362
4.1	ss715589089	Gm04	5692773	ss715589086;ss715589087;ss715589089	OA/ALA	4.48668
5.1	ss715590750	Gm05	32310826	ss715590750	ALA/(PA+LA)	4.47891
6.1	ss715592720	Gm06	10851807	ss715592720	PA % of Seed Weight	4.31414
7.1	ss715597291	Gm07	34955678	ss715597291	PA/(OA+ALA)	4.52902
8.1	ss715602319	Gm08	45735822	ss715602319	OA/LA	5.61897
9.1	ss715604322	Gm09	42951837	ss715604322	OA/ALA	4.3568
9.2	ss715604447	Gm09	43761779	ss715604430;ss715604434;ss715604447	PA/ALA	4.81017
10.1	ss715606584	Gm10	38276663	ss715606584;ss715606589;ss715606591	PA % of Seed Weight	4.56961
10.2	ss715607553	Gm10	46215350	ss715607553	PA/ALA	4.70957
11.1	ss715609369	Gm11	1666776	ss715609369	PA/ALA	4.6466
11.2	ss715610949	Gm11	6024799	ss715610948;ss715610949	OA/ALA	5.08729
11.3	ss715611329	Gm11	9942634	ss715611329;ss715611330	OA/ALA	4.55351
11.4	ss715609832	Gm11	18321103	ss715609832	(PA+ALA)/LA	4.50029
12.1	ss715612345	Gm12	343914	ss715612345	PA/ALA	4.4863
12.2	ss715612955	Gm12	39323815	ss715612955	LA/OA	5.27985
12.3	ss715612969	Gm12	39433016	ss715612969	PA/(LA+ALA)	4.66874
13.1	ss715613929	Gm13	20138365	ss715613929	ALA/(PA+OA)	4.32336
13.2	ss715614815	Gm13	29523311	ss715614815;ss715614846	PA/ALA	4.75255
13.3	ss715615032	Gm13	30772925	ss715615032	PA/ALA	5.12784
13.4	ss715615034	Gm13	30773965	ss715615034	LA/ALA	4.70151
15.1	ss715620394	Gm15	12106979	ss715620393;ss715620394;ss715620397;ss715620407;ss715620417	PA/ALA	5.45476
16.1	ss715624375	Gm16	31157775	ss715624374;ss715624375;ss715624377;ss715624378	OA/LA	5.1718
17.1	ss715626443	Gm17	2272814	ss715626443	(PA+ALA)/LA	5.34386
17.2	ss715627896	Gm17	4085459	ss715627896	(PA+OA+ALA)/LA	4.48148
18.1	ss715630915	Gm18	44482929	ss715630915	PA/(OA+ALA)	4.31242
18.2	ss715631198	Gm18	47166838	ss715631198	(OA+ALA)/LA	4.35877
18.3	ss715631952	Gm18	53880585	ss715631952	LA/ALA	4.69358
18.4	ss715631995	Gm18	54143499	ss715631961;ss715631993;ss715631995	LA/ALA	6.48763
18.5	ss715632174	Gm18	55325946	ss715632174	PA/(OA+ALA)	4.50737
19.1	ss715635104	Gm19	41336973	ss715635103;ss715635104	OA/ALA	4.3923
19.2	ss715635408	Gm19	45042351	ss715635406;ss715635408;ss715635415;ss715635416;ss715635419;ss715635420;ss715635421;ss715635422	LA/OA	5.23733
20.1	ss715638314	Gm20	42566926	ss715638312;ss715638314	LA % of FA	4.6389
20.2	ss715638331	Gm20	42769670	ss715638331	LA/PA	4.30317

## Sheet: Supplementary Table S7B
Supplementary Table S7. Clumping analysis and candidate genes within 10-kb regions of significant and suggestive SNPs for FA compositions and ratios. A. Clumping analysis for correlating SNPs and FA ratio traits (R2 = 0.5) was performed as described in Materials and Methods. The most significant FA traits are listed with the lead and clump SNPs. B. Potential linkage groups were determined from th…
Potential linkage group	SNP	Chromosome	Position	Significant	Suggestive	Genomic Location	Wm82 Allele	Alternative Allele	Candidate Gene Model	Gene Description
1.1	ss715580837	Gm01	862022		(PA+ALA)/LA	Intergenic	A	G	Glyma.01g008700	RNA-dependent RNA polymerase
									Glyma.01g008800	Mitochondrial 28S Ribosomal Protein S6
									Glyma.01g008900	Golgin-84
1.2	ss715578718	Gm01	20785378		PA/(OA+ALA)	Intergenic	A	G	None
1.3	ss715580150	Gm01	51679468	PA/(OA+LA), PA/(OA+LA+ALA)	PA/LA, (PA+ALA)/LA	Intergenic	T	C	Glyma.01g180500	PADRE domain
									Glyma.01g180400	Cysteine-rich secretory protein-related
1.4	ss715580258	Gm01	52546368	OA % of FA, LA/OA, OA/(PA+LA), OA/(PA+LA+ALA), LA/(PA+OA), LA/(OA+ALA), (OA+ALA)/(LA+PA)	OA/LA, ALA/OA, OA/(PA+ALA), OA/(LA+ALA), LA/(PA+OA+ALA), (OA+ALA)/LA	Coding Sequence	G	A	Glyma.01g190700	Natural resistance-associated macrophage protein
									Glyma.01g190800	Aspartyl protease
	ss715580259	Gm01	52563338	OA % of FA, LA/OA, OA/(PA+LA), OA/(PA+LA+ALA), LA/(OA+ALA), (OA+ALA)/(LA+PA)	OA/LA, OA/(PA+ALA), OA/(LA+ALA), LA/(PA+OA), LA/(PA+OA+ALA), (OA+ALA)/LA	Coding Sequence	T	C	Glyma.01g190900	Lysine-rich arabinogalactan protein 18-like
									Glyma.01g191000	TPR repeat domain
									Glyma.01g191100	TPR repeat domain
	ss715580260	Gm01	52577562	OA % of FA, LA/OA, OA/(PA+LA), OA/(PA+LA+ALA), LA/(OA+ALA), (OA+ALA)/(LA+PA)	OA/LA, OA/(PA+ALA), OA/(LA+ALA), LA/(PA+OA), LA/(PA+OA+ALA), (OA+ALA)/LA	Intron	T	C	Glyma.01g191100	TPR repeat domain
									Glyma.01g191200	KAI2-related Esterase
1.5	ss715580261	Gm01	52584479		PA/OA	Intergenic	T	C	Glyma.01g191100	TPR repeat domain
									Glyma.01g191200	KAI2-related Esterase
									Glyma.01g191300	Protein phosphatase 2C
	ss715580262	Gm01	52586216		PA/OA	Coding Sequence	T	C	Glyma.01g191100	TPR repeat domain
									Glyma.01g191200	KAI2-related Esterase
									Glyma.01g191300	Protein phosphatase 2C
	ss715580263	Gm01	52592295		OA % of FA, PA/OA	Coding Sequence	C	T	Glyma.01g191200	KAI2-related Esterase
									Glyma.01g191300	Protein phosphatase 2C
	ss715580265	Gm01	52595378		PA/OA	Intergenic	C	T	Glyma.01g191200	KAI2-related Esterase
									Glyma.01g191300	Protein phosphatase 2C
									Glyma.01g191400	Hypothetical protein
	ss715580267	Gm01	52603506		OA % of FA, PA/OA	Intergenic	G	T	Glyma.01g191300	Protein phosphatase 2C
									Glyma.01g191400	Hypothetical protein
									Glyma.01g191500	DnaJ domain
	ss715580283	Gm01	52704862		PA/(OA+LA), PA/(OA+ALA), PA/(OA+LA+ALA)	Intergenic	C	T	Glyma.01g192600	Unknown
	ss715580315	Gm01	52844384		PA/(OA+LA)	5UTR	T	G	Glyma.01g193800	60S ribosomal protein L26
									Glyma.01g193900	BTB/POZ domain
									Glyma.01g194000	Adenylyl-sulfate kinase
									Glyma.01g194100	Peptidyl-prolyl cis-trans isomerase
									Glyma.01g194200	GRAS transcription factor
2.1	ss715582171	Gm02	37286171	OA/ALA, OA/(LA+ALA), (PA+OA)/(LA+ALA)	OA/LA, (PA+OA)/LA	Intergenic	C	T	None
2.2	ss715582578	Gm02	40339928	PA % of FA, PA/(OA+LA), PA/(OA+ALA), PA/(OA+LA+ALA)	PA/OA	Intergenic	A	C	Glyma.02g216500	TRAf-type zinc finger protein-related
									Glyma.02g216600	MADS box transcription
2.3	ss715582608	Gm02	40566145		PA/LA, PA/(OA+LA), PA/(LA+ALA), PA/(OA+LA+ALA), (PA+ALA)/LA	Coding Sequence	G	A	Glyma.02g218200	RING finger domain
	ss715582610	Gm02	40589605		PA/LA, PA/(OA+LA), PA/(LA+ALA), PA/(OA+LA+ALA), (PA+ALA)/LA	Coding Sequence	T	C	Glyma.02G218300	Glutamyl-tRNA reductase
	ss715582615	Gm02	40612022		(PA+ALA)/LA	Intergenic	G	A	None
	ss715582621	Gm02	40625499		(PA+ALA)/LA	Intergenic	G	A	None
	ss715582629	Gm02	40653575		(PA+ALA)/LA	Intergenic	C	T	Glyma.02g218400	Multidrug resistance protein
									Glyma.02g218600	Sugar transporter
	ss715582630	Gm02	40657421		(PA+ALA)/LA	Intron	T	G	Glyma.02g218600	Sugar transporter
	ss715582631	Gm02	40658010		(PA+ALA)/LA	Coding Sequence	A	G	Glyma.02g218600	Sugar transporter
									Glyma.02g218700	Glycerol-3-phosphate dehydrogenase (GmGPDHp1)			doi: 10.1007/s42994-023-00122-8
	ss715582643	Gm02	40722490		(PA+ALA)/LA	Intron	A	C	Glyma.02g219200	Zinc finger protein
									Glyma.02g219300	Protein kinase superfamily protein
									Glyma.02g219400	Uncharacterized protein
	ss715582644	Gm02	40730110		(PA+ALA)/LA	Intergenic	G	T	Glyma.02g219300	Protein kinase superfamily protein
									Glyma.02g219400	Uncharacterized protein
2.4	ss715582649	Gm02	40758231	PA % of FA, PA/OA, PA/(OA+LA), PA/(OA+ALA), PA/(OA+LA+ALA)	PA/LA, PA/(LA+ALA)	Intron	A	G	Glyma.02g219600	Uncharacterized protein
									Glyma.02g219700	Methyl esterase 17
2.5	ss715582700	Gm02	41037819	PA/(OA+LA), PA/(OA+ALA), PA/(OA+LA+ALA)	PA % of FA, PA/OA	Intergenic	C	A	Glyma.02g222700	Copper transport protein ATOX1-related
									Glyma.02g222800	Unreported
3.1	ss715585161	Gm03	3254988		PA/ALA	3UTR	G	T	Glyma.03g029600	Auxin responsive protein
3.2	ss715584764	Gm03	17253944		PA % of FA, PA/(OA+ALA), PA/(OA+LA+ALA)	Intergenic	C	G	None
3.3	ss715586316	Gm03	42635973		PA/OA	Coding Sequence	A	G	Glyma.03g223800	PPR repeat domain
									Glyma.03g223900	Potassium channel
									Glyma.03g224000	benzyl alcohol O-benzoyltransferase
									Glyma.03g224100	ATP-binding cassette transporter
3.4	ss715586385	Gm03	43128153	PA/(OA+ALA)	PA/OA	Intergenic	A	G	None
	ss715586386	Gm03	43147264		PA/OA, PA/(OA+ALA)	CDS	A	G	Glyma.03g229300	Pyrrolidone-carboxylate peptidase
									Glyma.03g229400	Glucose-6-phosphate 1-dehydrogenase			https://doi.org/10.3389/fpls.2020.00214
									Glyma.03g229500	protein NIM1-INTERACTING 1-like isoform X2
	ss715586388	Gm03	43150478		PA/OA, PA/(OA+ALA)	3UTR	G	A	Glyma.03g229300	Pyrrolidone-carboxylate peptidase
									Glyma.03g229400	Glucose-6-phosphate 1-dehydrogenase
									Glyma.03g229500	protein NIM1-INTERACTING 1-like isoform X2
									Glyma.03g229600	Zinc finger FYVE domain containing protein
	ss715586389	Gm03	43156159	PA/OA, PA/(OA+ALA)		3UTR	A	G	Glyma.03g229400	Glucose-6-phosphate 1-dehydrogenase
									Glyma.03g229500	protein NIM1-INTERACTING 1-like isoform X2
									Glyma.03g229600	Zinc finger FYVE domain containing protein
4.1	ss715589086	Gm04	5668201		OA/ALA	Intergenic	T	C	Glyma.04g067700	Solute carrier family 35
	ss715589087	Gm04	5672037		OA/ALA	Intergenic	A	G	Glyma.04g067700	Solute carrier family 35
									Glyma.04g067800	Solute carrier family 25
	ss715589089	Gm04	5692773		OA/ALA	Intergenic	G	A	Glyma.04g067800	Solute carrier family 25
									Glyma.04g067900	X-box transcription factor related protein
									Glyma.04g068000	Overexpressor of cationic peroxidase 3
									Glyma.04g068100	Unknown protein
5.1	ss715590750	Gm05	32310826		ALA/(PA+LA)	Intergenic	T	G	Glyma.05g130200	Cytochromee B561 and DOMON domain-containing protein
	ss715592720	Gm06	10851807		PA % of Seed Weight	Intron	C	T	Glyma.06g131600	FAD NAD binding oxidoreductase
6.1									Glyma.06g131700	Nucleotide binding protein
									Glyma.06g131800	Oligopeptide transporter
7.1	ss715597291	Gm07	34955678		PA/(OA+ALA)	Intergenic	G	T	Glyma.07g181300	Unknown protein
									Glyma.07g181400	Unknown protein
									Glyma.07g181500	DnaJ domain
8.1	ss715602319	Gm08	45735822	OA % of FA, LA % of FA, OA/LA, OA/(PA+LA), OA/(LA+ALA), OA/(PA+LA+ALA), (OA+ALA)/LA	LA/(PA+OA), LA/(PA+OA+ALA), (OA+ALA)/(LA+PA)	Intron	T	C	Glyma.08g341400	Kunitz trypsin and protease inhibitor
									Glyma.08g341500	Kunitz trypsin and protease inhibitor
									Glyma.08g341600	Kunitz trypsin and protease inhibitor
									Glyma.08g341700	Kunitz trypsin and protease inhibitor
9.1	ss715604322	Gm09	42951837		OA/ALA	Intergenic	C	T	Glyma.09g205400	Tetraspanin-2
									Glyma.09g205500	Chloroplastic RNA binding protein
9.2	ss715604430	Gm09	43673203		PA % of FA, PA/ALA	Intergenic	T	C	Glyma.09g212800	BREVIS RADIX domain
									Glyma.09g212900	Mitogen-activated protein kinase
									Glyma.09g213000	Uncharacterized protein
	ss715604434	Gm09	43687289		PA % of FA, PA/ALA	5UTR	A	G	Glyma.09g213100	S-adenosyl-L-methionine-dependent methyltransferase
	ss715604447	Gm09	43761779		PA/ALA	Intergenic	C	T	Glyma.09g213900	TPR repeat domain
									Glyma.09g214000	Ankyrin repeat and protein kinase domain
									Glyma.09g214100	S-adenosyl-L-methionine-dependent methyltransferase
									Glyma.09g214200	Uncharacterized protein
									Glyma.09g214300	Amino acid transporter
10.1	ss715606584	Gm10	38276663		PA % of Seed Weight	Intergenic	A	G	None
	ss715606589	Gm10	38286143		PA % of Seed Weight	Intergenic	T	C	Glyma.10g147400	Hypothetical protein
	ss715606591	Gm10	38287179		PA % of Seed Weight	Intergenic	T	C	Glyma.10g147400	Hypothetical protein
10.2	ss715607553	Gm10	46215350		PA/ALA	Coding sequence	C	A	Glyma.10g232600	Divalent ion symporter
									Glyma.10g232700	Ribosomal protein
									Glyma.10g232800	Serine/threonine protein kinase 25
11.1	ss715609369	Gm11	1666776		PA/ALA	Coding sequence	C	A	Glyma.11g022900	Serine/threonine protein kinase 25
									Glyma.11g023000	Unknown protein
									Glyma.11g023100	Unknown protein
									Glyma.11g023200	Aquaporin transporter
									Glyma.11G023300	Signal peptide peptidase
									Glyma.11g023400	Uncharacterized protein
11.2	ss715610948	Gm11	6015546		OA/ALA, LA/ALA	Intergenic	C	T	Glyma.11g080000	bZIP protein
									Glyma.11g080100	Lupus La protein-related
	ss715610949	Gm11	6024799	OA/ALA		Intergenic	A	G	Glyma.11g080100	La-related protein related
									Glyma.11g080200	Hepatocellular carcinoma- associated antigen
									Glyma.11g080300	Peroxidase
11.3	ss715611329	Gm11	9942634		OA/ALA	Intergenic	G	A	Glyma.11g130300	Lipoxygenase
									Glyma.11g130400	Synaptotagmin
	ss715611330	Gm11	9942726		OA/ALA	Intergenic	C	T	Glyma.11g130300	Lipoxygenase
									Glyma.11g130400	Synaptotagmin
11.4	ss715609832	Gm11	18321103		(PA+ALA)/LA	Intergenic	T	C	Glyma.11g170700	Cleavage and polyadenylation specificity factor
12.1	ss715612345	Gm12	343914		PA/ALA	Intergenic	G	T	Glyma.12g004200	Nucleotide kinase
									Glyma.12g004300	PPR repeat superfamily protein
									Glyma.12g004400	Pectinesterase
									Glyma.12g004500	Pectinesterase inhibitor
									Glyma.12g004600	Pectinesterase inhibitor
12.2	ss715612955	Gm12	39323815	LA/OA	LA/(PA+OA), LA/(OA+ALA), LA/(PA+OA+ALA)	Intron	T	C	Glyma.12g233900	B-box zinc finger protein
									Glyma.12g234000	NAD(H) kinase 3
12.3	ss715612969	Gm12	39433016		PA/LA, PA/(LA+ALA), (PA+ALA)/LA	Intron	G	T	Glyma.12g235000	Nucleoporin
									Glyma.12g235100	Oxidoreductase
									Glyma.12g235200	Oxidoreductase
									Glyma.12g235300	Oxidoreductase
13.1	ss715613929	Gm13	20138365		ALA/(PA+OA)	Intergenic	A	G	None
13.2	ss715614815	Gm13	29523311		PA/ALA, PA/(LA+ALA), (PA+ALA)/LA	Intron	A	G	Glyma.13g181800	Wings Apart-like protein homolog
									Glyma.13g181900	Cytochrome P450
									Glyma.13g182000	Alpha/beta hydrolase fold-containing protein
									Glyma.13g182100	Alpha/beta hydrolase fold-containing protein
									Glyma.13g182200	Glycosyltransferase
	ss715614846	Gm13	29750856		PA/ALA	Intron	G	A	Glyma.13g183800	Phospholipase
									Glyma.13g183900	DNA helicase
13.3	ss715615032	Gm13	30772925	PA/ALA		Intergenic	C	T	Glyma.13g194500	Leucine-rich repeat containing protein
									Glyma.13g194600	Leucine-rich repeat containing protein
13.4	ss715615034	Gm13	30773965		LA/ALA	Intergenic	T	C	Glyma.13g194500	Leucine-rich repeat containing protein
									Glyma.13g194600	Leucine-rich repeat containing protein
15.1	ss715620393	Gm15	12101875		PA/ALA, OA/ALA	Intergenic	T	C	Glyma.15G146900	DnaJ domain
	ss715620394	Gm15	12106979	PA/ALA	OA/ALA, (PA+OA)/LA, (PA+OA)/(LA+ALA), (PA+OA+ALA)/LA	Intergenic	C	A	Glyma.15G146900	DnaJ domain
	ss715620397	Gm15	12138544		PA/ALA	Intergenic	G	A	Glyma.15g147100	5'-3' exoribonuclease 3
									Glyma.15g147200	Vesicle-associated membrane protein
	ss715620407	Gm15	12205372	PA/ALA, OA/ALA	LA % of Seed Weight, (PA+OA)/LA, (PA+OA)/(LA+ALA), (PA+OA+ALA)/LA	Intergenic	A	G	Glyma.15g148200	Protein arginine N-methyltransferase
									Glyma.15g148300	CLASP
									Glyma.15g148400	Uncharacterized protein
	ss715620417	Gm15	12259761		LA % of Seed Weight, LA % of FA, (PA+OA)/LA, (PA+OA)/(LA+ALA), (PA+OA+ALA)/LA	Intergenic	C	T	Glyma.15g148800	Kinesin
16.1	ss715624374	Gm16	31156608		OA/LA, OA/(PA+LA), OA/(LA+ALA), OA/(PA+LA+ALA), (OA+ALA)/LA	Intergenic	A	C	Glyma.16g151000	Phosphatidylethanolamine binding protein
									Glyma.16g151100	TatD-related Dnase
	ss715624375	Gm16	31157775	OA/LA, OA/(LA+ALA), (OA+ALA)/LA	OA % of FA, LA % of FA, OA/(PA+LA), OA/(PA+LA+ALA), (OA+ALA)/(LA+PA)	Intergenic	C	A	Glyma.16g151000	Phosphatidylethanolamine binding protein
									Glyma.16g151100	TatD-related Dnase
	ss715624377	Gm16	31172215		OA % of FA, OA/LA, OA/(PA+LA), OA/(LA+ALA), OA/(PA+LA+ALA), (OA+ALA)/(LA+PA), (OA+ALA)/LA	Intergenic	C	T	Glyma.16g151100	TatD-related Dnase
									Glyma.16g151200	Syntaxin
									Glyma.16g151300	Aquaporin transporter
	ss715624378	Gm16	31174895		OA/LA, OA/(PA+LA), OA/(LA+ALA), OA/(PA+LA+ALA), (OA+ALA)/LA	Coding Sequence	A	G	Glyma.16g151200	Syntaxin
									Glyma.16g151300	Aquaporin transporter
17.1	ss715626443	Gm17	2272814	(PA+ALA)/LA	PA/LA, PA/(LA+ALA)	Intergenic	C	T	Glyma.17g030800	Leucine-rich repeat extensin-like protein
									Glyma.17g030900	GATA transcription factor
									Glyma.17g031000	Importin alpha
17.2	ss715627896	Gm17	4085459		(PA+OA)/LA, (PA+OA)/(LA+ALA), (PA+OA+ALA)/LA	Intergenic	C	A	Glyma.17g053600	Calmodulin-binding family protein
									Glyma.17g053700	Heat shock transcription factor
									Glyma.17g053800	Nucleosome assembly protein
18.1	ss715630915	Gm18	44482929		PA/(OA+ALA)	Coding sequence	G	T	Glyma.18g184800	Oxidoreductase
									Glyma.18g184900	Oxidoreductase
									Glyma.18g185000	Zinc finger protein
									Glyma.18g185100	Thaumatin
									Glyma.18g185200	TPR repeat domain
18.2	ss715631198	Gm18	47166838		(OA+ALA)/LA	Intergenic	A	G	None
18.3	ss715631952	Gm18	53880585		LA/ALA	Intron	C	T	Glyma.18g252000	Leucine carboxyl methyltransferase
									Glyma.18g252100	COP9 signalosome
18.4	ss715631961	Gm18	53943477		LA/ALA	Intron	T	C	Glyma.18g252800	PPR domain
									Glyma.18g252900	Unknown protein
									Glyma.18g253000	Uncharacterized protein
									Glyma.18g253100	Alpha/beta hydrolase superfamily protein
									Glyma.18g253200	Palmitoyl-protein thioesterase
	ss715631993	Gm18	54133882		LA/ALA, ALA/LA	Coding sequence	G	T	Glyma.18g255000	DIPHOSPHOINOSITOL PENTAKISPHOSPHATE KINASE
									Glyma.18g255100	AN1-type zinc finger protein
	ss715631995	Gm18	54143499	LA/ALA	ALA/LA, ALA/(PA+LA)	Coding Sequence	A	G	Glyma.18g255000	DIPHOSPHOINOSITOL PENTAKISPHOSPHATE KINASE
									Glyma.18g255100	AN1-type zinc finger protein
18.5	ss715632174	Gm18	55325946		PA % of FA, PA/(OA+ALA), PA/(OA+LA+ALA)	Intergenic	C	T	Glyma.18g269500	Leucine-rich repeat-containing protein
									Glyma.18g269600	O-methyltransferase
									Glyma.18g269700	PLC-like phosphodiesterases superfamily protein
19.1	ss715635103	Gm19	41336035		PA/ALA, OA/ALA	Coding sequence	T	C	Glyma.19g153000	Uncharacterized protein
									Glyma.19g153100	Hypothetical protein
	ss715635104	Gm19	41336973		PA/ALA, OA/ALA, (PA+OA)/(LA+ALA)	Intergenic	A	G	Glyma.19g153000	Uncharacterized protein
									Glyma.19g153100	Hypothetical protein
19.2	ss715635406	Gm19	45006486		PA/OA, OA/PA, LA/OA, (OA+ALA)/PA	Intergenic	A	G	Glyma.19g192600	RAB6-interacting protein GORAB
	ss715635408	Gm19	45042351	LA/OA	PA/OA, ALA/OA, LA/(OA+ALA)	Intergenic	T	C	Glyma.19g192700	Growth-regulating factor
									Glyma.19g192800	Alpha amylase
	ss715635415	Gm19	45141100		OA % of FA, OA/PA, OA/LA, LA/OA, OA/(PA+LA), OA/(PA+ALA), OA/(LA+ALA), OA/(PA+LA+ALA), LA/(OA+ALA), (OA+ALA)/(LA+PA), (OA+ALA)/LA	Intergenic	T	C	Glyma.19g193700	Inosine-uridine preferring nucleoside hydrolase
									Glyma.19g193800	AN1-type zinc finger protein
									Glyma.19g193900	Purple acid phosphatase
	ss715635416	Gm19	45142445		OA % of FA, OA/PA, OA/LA, LA/OA, OA/(PA+LA), OA/(PA+ALA), OA/(LA+ALA), OA/(PA+LA+ALA), LA/(OA+ALA), (OA+ALA)/(LA+PA), (OA+ALA)/LA	Coding Sequence	A	G	Glyma.19g193800	AN1-type zinc finger protein
									Glyma.19g193900	Purple acid phosphatase
	ss715635419	Gm19	45159526		LA/OA	Intergenic	T	G	Glyma.19g194000	Purple acid phosphatase
									Glyma.19g194100	protein little zipper 3
	ss715635420	Gm19	45167656		LA/OA	Intergenic	C	T	Glyma.19g194100	protein little zipper 3
									Glyma.19g194200	Golgi membrane protein YIP1
	ss715635421	Gm19	45172801		LA/OA	Intergenic	T	G	Glyma.19g194100	protein little zipper 3
									Glyma.19g194200	Golgi membrane protein YIP1
	ss715635422	Gm19	45177746		LA/OA	Intergenic	C	T	Glyma.19g194200	Golgi membrane protein YIP1
									Glyma.19g194300	Phosphatidylethanolamine binding protein
20.1	ss715638312	Gm20	42557190		LA % of FA	Coding Sequence	G	T	Glyma.20g186900	Major facilitator superfamily protein
									Glyma.20g187000	RNA binding protein
	ss715638314	Gm20	42566926		LA % of FA	Intron	G	A	Glyma.20g187000	RNA binding protein
									Glyma.20g187100	Copper transport protein ATOX1-related
									Glyma.20g187200	Ribosomal protein kinase
20.2	ss715638331	Gm20	42769670		LA/PA	Intergenic	C	T	Glyma.20g189000	Aspartate/glutamate.uridylate kinase
									Glyma.20g189100	Myotubularin-like phosphatase II-like protein
