# Supplementary material for: Identification of novel candidate genes for regulating oil composition in soybean seeds under environmental stresses
Source: Front Plant Sci. 2025 Apr 17;16:1572319. doi: 10.3389/fpls.2025.1572319 (PMC12044429; doi:10.3389/fpls.2025.1572319)
Supplement: Supplementary file 12 [file Table8.xlsx]

## Sheet: Supplementary Table S8
Supplementary Table S8. SNP effect sizes for each FA trait. SNP effect sizes (b) and the corresponding SE, p-value, and -log10(p-value) values were determined for each significant and suggestive SNP-FA trait pair as described in Materials and Methods.
SNP	Chromosome	Position	Trait	Beta	Standard error	p-value	(-log10(p-value))	Significance
ss715578718	Gm01	20785378	PA/(OA+ALA)	0.0551572	0.0133169	2.62143309892911e-05	4.58146	Suggestive
ss715580150	Gm01	51679468	PA/(OA+LA+ALA)	0.0204958	0.00428452	5.89700332054741e-06	5.22937	Significant
ss715580150	Gm01	51679468	PA/(OA+LA)	0.0224267	0.0046108	3.96688016122485e-06	5.40155	Significant
ss715580150	Gm01	51679468	(PA+ALA)/LA	0.04042	0.00929745	1.64425593004768e-05	4.78403	Suggestive
ss715580150	Gm01	51679468	PA/LA	0.0413532	0.0095471	3.88571883318073e-05	4.41053	Suggestive
ss715580258	Gm01	52546368	LA/OA	-0.149517	0.03304	1.62735725655365e-06	5.78852	Significant
ss715580258	Gm01	52546368	LA/(OA+ALA)	-0.0713836	0.0162915	3.14653082759535e-06	5.50217	Significant
ss715580258	Gm01	52546368	LA/(PA+OA)	-0.0692879	0.0163757	6.55021300281576e-06	5.18374	Significant
ss715580258	Gm01	52546368	LA/(PA+OA+ALA)	-0.0419492	0.0104298	1.72173794729558e-05	4.76403	Suggestive
ss715580258	Gm01	52546368	ALA/OA	-0.0270243	0.00708626	4.11190950731832e-05	4.38596	Suggestive
ss715580258	Gm01	52546368	OA/(PA+LA+ALA)	0.0196492	0.00461982	5.40036208323752e-06	5.26758	Significant
ss715580258	Gm01	52546368	(OA+ALA)/(LA+PA)	0.0197479	0.00464011	5.52818776933256e-06	5.25742	Significant
ss715580258	Gm01	52546368	OA/(PA+LA)	0.0213605	0.00496427	4.34580940785511e-06	5.36193	Significant
ss715580258	Gm01	52546368	OA/(LA+ALA)	0.0257193	0.00632215	1.44055886120104e-05	4.84147	Suggestive
ss715580258	Gm01	52546368	(OA+ALA)/LA	0.0267027	0.00648221	1.23356418467509e-05	4.90884	Suggestive
ss715580258	Gm01	52546368	OA/LA	0.0284385	0.00688967	1.11627182458566e-05	4.95223	Suggestive
ss715580258	Gm01	52546368	OA/(PA+ALA)	0.0682779	0.0178485	3.23086088467235e-05	4.49068	Suggestive
ss715580258	Gm01	52546368	OA % of oil	1.0806	0.244942	2.55689434835081e-06	5.59229	Significant
ss715580259	Gm01	52563338	LA/OA	-0.142826	0.032993	4.09712748525603e-06	5.38752	Significant
ss715580259	Gm01	52563338	LA/(OA+ALA)	-0.0680349	0.0162653	8.01469229734827e-06	5.09611	Significant
ss715580259	Gm01	52563338	LA/(PA+OA)	-0.0651895	0.0163686	1.95764631717152e-05	4.70827	Suggestive
ss715580259	Gm01	52563338	LA/(PA+OA+ALA)	-0.039226	0.0104255	5.2104178926256e-05	4.28313	Suggestive
ss715580259	Gm01	52563338	OA/(PA+LA+ALA)	0.0191401	0.00460195	8.77885301978218e-06	5.05656	Significant
ss715580259	Gm01	52563338	(OA+ALA)/(LA+PA)	0.0191987	0.00462306	9.54119870211538e-06	5.0204	Significant
ss715580259	Gm01	52563338	OA/(PA+LA)	0.0207865	0.00494574	7.30371881257256e-06	5.13646	Significant
ss715580259	Gm01	52563338	OA/(LA+ALA)	0.0249842	0.00630197	2.40824114334429e-05	4.6183	Suggestive
ss715580259	Gm01	52563338	(OA+ALA)/LA	0.0258174	0.0064647	2.30736829308334e-05	4.63688	Suggestive
ss715580259	Gm01	52563338	OA/LA	0.027575	0.00686905	1.96174875281148e-05	4.70736	Suggestive
ss715580259	Gm01	52563338	OA/(PA+ALA)	0.0680764	0.0177474	3.2870883294164e-05	4.48319	Suggestive
ss715580259	Gm01	52563338	OA % of oil	1.04909	0.244123	4.55047218595657e-06	5.34194	Significant
ss715580260	Gm01	52577562	LA/OA	-0.143597	0.0331745	4.13049666216574e-06	5.384	Significant
ss715580260	Gm01	52577562	LA/(OA+ALA)	-0.0683894	0.0163549	8.07650686189086e-06	5.09278	Significant
ss715580260	Gm01	52577562	LA/(PA+OA)	-0.0654744	0.0164597	2.00333060401789e-05	4.69825	Suggestive
ss715580260	Gm01	52577562	LA/(PA+OA+ALA)	-0.0393666	0.010484	5.37131303154257e-05	4.26992	Suggestive
ss715580260	Gm01	52577562	(OA+ALA)/(LA+PA)	0.0193955	0.00464652	8.77056557277518e-06	5.05697	Significant
ss715580260	Gm01	52577562	OA/(PA+LA+ALA)	0.019412	0.0046239	7.53013496785713e-06	5.1232	Significant
ss715580260	Gm01	52577562	OA/(PA+LA)	0.0210586	0.00496969	6.37475931637611e-06	5.19554	Significant
ss715580260	Gm01	52577562	OA/(LA+ALA)	0.0254352	0.00633091	1.96019142651778e-05	4.7077	Suggestive
ss715580260	Gm01	52577562	(OA+ALA)/LA	0.0261804	0.00649597	2.0052763290132e-05	4.69783	Suggestive
ss715580260	Gm01	52577562	OA/LA	0.0280322	0.00690111	1.63075259209857e-05	4.78761	Suggestive
ss715580260	Gm01	52577562	OA/(PA+ALA)	0.069364	0.0178283	2.67440685931064e-05	4.57277	Suggestive
ss715580260	Gm01	52577562	OA % of oil	1.06241	0.24531	3.98126810703067e-06	5.39998	Significant
ss715580261	Gm01	52584479	PA/OA	0.0607994	0.0139911	2.55748675108949e-05	4.59219	Suggestive
ss715580262	Gm01	52586216	PA/OA	0.061047	0.0139975	2.39899445147114e-05	4.61997	Suggestive
ss715580263	Gm01	52592295	OA % of oil	-1.33707	0.328865	5.54747499968654e-05	4.2559	Suggestive
ss715580263	Gm01	52592295	PA/OA	0.0553436	0.0127267	2.98843134303132e-05	4.52456	Suggestive
ss715580265	Gm01	52595378	PA/OA	0.0565727	0.0128092	2.1740382984316e-05	4.66273	Suggestive
ss715580267	Gm01	52603506	OA % of oil	-1.33707	0.328865	5.54747499968654e-05	4.2559	Suggestive
ss715580267	Gm01	52603506	PA/OA	0.0553436	0.0127267	2.98843134303132e-05	4.52456	Suggestive
ss715580283	Gm01	52704862	PA/(OA+LA+ALA)	0.0160133	0.00337744	3.73208370378583e-05	4.42805	Suggestive
ss715580283	Gm01	52704862	PA/(OA+LA)	0.0175944	0.00363312	2.24801452327913e-05	4.6482	Suggestive
ss715580283	Gm01	52704862	PA/(OA+ALA)	0.0402864	0.0092046	3.19526901786425e-05	4.49549	Suggestive
ss715580315	Gm01	52844384	PA/(OA+LA)	-0.0126051	0.00299968	5.51872207657161e-05	4.25816	Suggestive
ss715580837	Gm01	862022	(PA+ALA)/LA	0.0372011	0.00933156	5.59145727442623e-05	4.25247	Suggestive
ss715582171	Gm02	37286171	OA/(LA+ALA)	0.0579046	0.012541	7.5061851226791e-06	5.12458	Significant
ss715582171	Gm02	37286171	OA/LA	0.0610427	0.0137325	1.58884249710414e-05	4.79892	Suggestive
ss715582171	Gm02	37286171	(PA+OA)/(LA+ALA)	0.0860754	0.0191998	6.89412674282247e-06	5.16152	Significant
ss715582171	Gm02	37286171	(PA+OA)/LA	0.0887307	0.0209417	1.93875291252105e-05	4.71248	Suggestive
ss715582171	Gm02	37286171	OA/ALA	0.924328	0.183455	8.14123838493743e-07	6.08931	Significant
ss715582578	Gm02	40339928	PA/(OA+LA+ALA)	0.024376	0.00503238	3.23020399140937e-06	5.49077	Significant
ss715582578	Gm02	40339928	PA/(OA+LA)	0.026026	0.00544678	3.77749037982936e-06	5.4228	Significant
ss715582578	Gm02	40339928	PA/(OA+ALA)	0.0639759	0.013721	3.60756281999411e-06	5.44279	Significant
ss715582578	Gm02	40339928	PA/OA	0.0857295	0.0213554	4.92778290381481e-05	4.30735	Suggestive
ss715582578	Gm02	40339928	PA % of oil	1.33552	0.281403	2.35889652096068e-06	5.62729	Significant
ss715582608	Gm02	40566145	PA/(OA+LA+ALA)	0.0121094	0.00298056	5.19467054591271e-05	4.28444	Suggestive
ss715582608	Gm02	40566145	PA/(OA+LA)	0.0131681	0.00321149	4.33395152420639e-05	4.36312	Suggestive
ss715582608	Gm02	40566145	PA/(LA+ALA)	0.0244267	0.00604398	4.58716824319671e-05	4.33846	Suggestive
ss715582608	Gm02	40566145	PA/LA	0.027323	0.00667255	3.56356239400678e-05	4.44812	Suggestive
ss715582608	Gm02	40566145	(PA+ALA)/LA	0.0277463	0.00644058	1.07187741216517e-05	4.96985	Suggestive
ss715582610	Gm02	40589605	PA/(OA+LA+ALA)	0.0119063	0.00293503	5.2371559968529e-05	4.2809	Suggestive
ss715582610	Gm02	40589605	PA/(OA+LA)	0.0129372	0.00316147	4.43419154517367e-05	4.35319	Suggestive
ss715582610	Gm02	40589605	PA/(LA+ALA)	0.0239496	0.0059628	4.92050990897287e-05	4.30799	Suggestive
ss715582610	Gm02	40589605	PA/LA	0.0267329	0.00658282	3.97616372023284e-05	4.40054	Suggestive
ss715582610	Gm02	40589605	(PA+ALA)/LA	0.0271905	0.00634667	1.17556193837462e-05	4.92975	Suggestive
ss715582615	Gm02	40612022	(PA+ALA)/LA	0.0261498	0.00633819	2.34282468632032e-05	4.63026	Suggestive
ss715582621	Gm02	40625499	(PA+ALA)/LA	0.0245963	0.00625114	5.56351884892094e-05	4.25465	Suggestive
ss715582629	Gm02	40653575	(PA+ALA)/LA	0.0258981	0.00630369	2.62166578317867e-05	4.58142	Suggestive
ss715582630	Gm02	40657421	(PA+ALA)/LA	0.0244493	0.0062212	5.65719870065313e-05	4.2474	Suggestive
ss715582631	Gm02	40658010	(PA+ALA)/LA	0.0248224	0.00629109	5.22042212714346e-05	4.28229	Suggestive
ss715582643	Gm02	40722490	(PA+ALA)/LA	0.0253288	0.00623144	3.09956254413242e-05	4.5087	Suggestive
ss715582644	Gm02	40730110	(PA+ALA)/LA	0.0262626	0.0062989	1.92625989528097e-05	4.71529	Suggestive
ss715582649	Gm02	40758231	PA/(OA+LA+ALA)	0.0260209	0.00510297	7.35921609548599e-07	6.13317	Significant
ss715582649	Gm02	40758231	PA/(OA+LA)	0.0277885	0.00551683	8.89317660860837e-07	6.05094	Significant
ss715582649	Gm02	40758231	PA/(LA+ALA)	0.0436312	0.0104942	3.93829632473657e-05	4.40469	Suggestive
ss715582649	Gm02	40758231	PA/LA	0.0489248	0.0113496	2.69350976528027e-05	4.56968	Suggestive
ss715582649	Gm02	40758231	PA/(OA+ALA)	0.0689301	0.0136004	3.940005354753e-07	6.4045	Significant
ss715582649	Gm02	40758231	PA/OA	0.0919114	0.0209817	7.69683421822902e-06	5.11369	Significant
ss715582649	Gm02	40758231	PA % of oil	1.39861	0.279506	5.92214345309686e-07	6.22752	Significant
ss715582700	Gm02	41037819	PA/(OA+LA+ALA)	0.0240877	0.00513363	5.51639765279202e-06	5.25834	Significant
ss715582700	Gm02	41037819	PA/(OA+LA)	0.02594	0.00553876	5.37427999106962e-06	5.26968	Significant
ss715582700	Gm02	41037819	PA/(OA+ALA)	0.0634532	0.0137225	4.6436416289222e-06	5.33314	Significant
ss715582700	Gm02	41037819	PA/OA	0.0872196	0.0211847	3.70830609391661e-05	4.43082	Suggestive
ss715582700	Gm02	41037819	PA % of oil	1.2295	0.283713	1.24905512494398e-05	4.90342	Suggestive
ss715584764	Gm03	17253944	PA/(OA+LA+ALA)	0.0171675	0.00431164	5.12300992626952e-05	4.29047	Suggestive
ss715584764	Gm03	17253944	PA/(OA+ALA)	0.0473067	0.011148	1.12581351973165e-05	4.94853	Suggestive
ss715584764	Gm03	17253944	PA % of oil	0.975502	0.22735	1.41058678929876e-05	4.8506	Suggestive
ss715585161	Gm03	3254988	PA/ALA	0.493656	0.119067	3.21791564123889e-05	4.49243	Suggestive
ss715586316	Gm03	42635973	PA/OA	0.0610833	0.0140678	1.54665289746724e-05	4.81061	Suggestive
ss715586385	Gm03	43128153	PA/(OA+ALA)	0.0377025	0.00824247	6.26510561649105e-06	5.20307	Significant
ss715586385	Gm03	43128153	PA/OA	0.0563585	0.0128156	1.14305918672143e-05	4.94193	Suggestive
ss715586386	Gm03	43147264	PA/(OA+ALA)	0.0345177	0.00819287	2.46716853659026e-05	4.6078	Suggestive
ss715586386	Gm03	43147264	PA/OA	0.0517322	0.012738	3.94018508023708e-05	4.40448	Suggestive
ss715586388	Gm03	43150478	PA/(OA+ALA)	0.0352576	0.00825081	1.9150080546214e-05	4.71783	Suggestive
ss715586388	Gm03	43150478	PA/OA	0.0531815	0.01281	2.73856132537873e-05	4.56248	Suggestive
ss715586389	Gm03	43156159	PA/(OA+ALA)	0.0376561	0.00821655	5.70657485929516e-06	5.24362	Significant
ss715586389	Gm03	43156159	PA/OA	0.0574232	0.0127712	7.03438395909309e-06	5.15277	Significant
ss715589086	Gm04	5668201	OA/ALA	0.761655	0.179649	3.72440058003651e-05	4.42894	Suggestive
ss715589087	Gm04	5672037	OA/ALA	0.799672	0.190237	4.37731894737938e-05	4.35879	Suggestive
ss715589089	Gm04	5692773	OA/ALA	0.751536	0.176078	3.260748361108e-05	4.48668	Suggestive
ss715590750	Gm05	32310826	ALA/(PA+LA)	0.00489413	0.00114751	3.31960188252644e-05	4.47891	Suggestive
ss715592720	Gm06	10851807	PA % of seed weight	-0.0726244	0.0179402	4.85131811922334e-05	4.31414	Suggestive
ss715597291	Gm07	34955678	PA/(OA+ALA)	0.0590416	0.0131207	2.95790588185967e-05	4.52902	Suggestive
ss715602319	Gm08	45735822	LA % of oil	-1.73381	0.480508	6.17471832014189e-06	5.20938	Significant
ss715602319	Gm08	45735822	LA/(PA+OA)	-0.128123	0.0361209	1.66416680743652e-05	4.7788	Suggestive
ss715602319	Gm08	45735822	LA/(PA+OA+ALA)	-0.0772139	0.022981	2.29301712082232e-05	4.63959	Suggestive
ss715602319	Gm08	45735822	(OA+ALA)/(LA+PA)	0.0328057	0.0102269	1.1201269090079e-05	4.95073	Suggestive
ss715602319	Gm08	45735822	OA/(PA+LA+ALA)	0.0371516	0.0101017	2.76149241036569e-06	5.55886	Significant
ss715602319	Gm08	45735822	OA/(PA+LA)	0.0391515	0.0108811	3.1659427658966e-06	5.4995	Significant
ss715602319	Gm08	45735822	(OA+ALA)/LA	0.0499934	0.0143501	4.14873294066029e-06	5.38208	Significant
ss715602319	Gm08	45735822	OA/(LA+ALA)	0.0514826	0.0139115	3.26390579216673e-06	5.48626	Significant
ss715602319	Gm08	45735822	OA/LA	0.0562353	0.0151771	2.40453962481946e-06	5.61897	Significant
ss715602319	Gm08	45735822	OA % of oil	1.94704	0.538125	5.07910213708883e-06	5.29421	Significant
ss715604322	Gm09	42951837	OA/ALA	0.785847	0.174939	4.39742719174763e-05	4.3568	Suggestive
ss715604430	Gm09	43673203	PA/ALA	0.544003	0.13549	5.43421951434753e-05	4.26486	Suggestive
ss715604430	Gm09	43673203	PA % of oil	0.869527	0.215247	5.44915825583219e-05	4.26367	Suggestive
ss715604434	Gm09	43687289	PA/ALA	0.544003	0.13549	5.43421951434753e-05	4.26486	Suggestive
ss715604434	Gm09	43687289	PA % of oil	0.869527	0.215247	5.44915825583219e-05	4.26367	Suggestive
ss715604447	Gm09	43761779	PA/ALA	0.720654	0.16765	1.54820712133571e-05	4.81017	Suggestive
ss715606584	Gm10	38276663	PA % of seed weight	-0.0764614	0.0181776	2.69395605756796e-05	4.56961	Suggestive
ss715606589	Gm10	38286143	PA % of seed weight	-0.0754071	0.0180523	3.132968124543e-05	4.50404	Suggestive
ss715606591	Gm10	38287179	PA % of seed weight	-0.0754071	0.0180523	3.132968124543e-05	4.50404	Suggestive
ss715607553	Gm10	46215350	PA/ALA	0.774732	0.182191	1.95175928068611e-05	4.70957	Suggestive
ss715609369	Gm11	1666776	PA/ALA	0.493932	0.109648	2.25629208476219e-05	4.6466	Suggestive
ss715609832	Gm11	18321103	(PA+ALA)/LA	0.0255736	0.00631188	3.16016083410714e-05	4.50029	Suggestive
ss715610948	Gm11	6015546	LA/ALA	0.624506	0.141277	3.00701089903091e-05	4.52186	Suggestive
ss715610948	Gm11	6015546	OA/ALA	0.774098	0.177447	2.66369554030656e-05	4.57452	Suggestive
ss715610949	Gm11	6024799	OA/ALA	0.687807	0.14844	8.17913305527113e-06	5.08729	Significant
ss715611329	Gm11	9942634	OA/ALA	0.691666	0.183994	2.79568834388327e-05	4.55351	Suggestive
ss715611330	Gm11	9942726	OA/ALA	0.691666	0.183994	2.79568834388327e-05	4.55351	Suggestive
ss715612345	Gm12	343914	PA/ALA	0.683605	0.162998	3.2636030172908e-05	4.4863	Suggestive
ss715612955	Gm12	39323815	LA/(PA+OA+ALA)	0.0595654	0.0146827	4.84443776958586e-05	4.31476	Suggestive
ss715612955	Gm12	39323815	LA/(OA+ALA)	0.0988095	0.022965	1.71832948064504e-05	4.76489	Suggestive
ss715612955	Gm12	39323815	LA/(PA+OA)	0.0988306	0.0230204	1.8199510028948e-05	4.73994	Suggestive
ss715612955	Gm12	39323815	LA/OA	0.212088	0.0464133	5.24987314829192e-06	5.27985	Significant
ss715612969	Gm12	39433016	PA/(LA+ALA)	0.036406	0.00849072	2.14416983516926e-05	4.66874	Suggestive
ss715612969	Gm12	39433016	(PA+ALA)/LA	0.0375155	0.00912956	4.31372695485594e-05	4.36515	Suggestive
ss715612969	Gm12	39433016	PA/LA	0.0401497	0.00945966	2.38029732152483e-05	4.62337	Suggestive
ss715613929	Gm13	20138365	ALA/(PA+OA)	0.0166766	0.00397771	4.74945187871537e-05	4.32336	Suggestive
ss715614815	Gm13	29523311	PA/(LA+ALA)	0.0385787	0.00956855	4.89298138186406e-05	4.31043	Suggestive
ss715614815	Gm13	29523311	(PA+ALA)/LA	0.0410319	0.0103623	5.57249131089558e-05	4.25395	Suggestive
ss715614815	Gm13	29523311	PA/ALA	0.670805	0.153024	1.76786756713189e-05	4.75255	Suggestive
ss715614846	Gm13	29750856	PA/ALA	0.654224	0.157744	4.13506557677229e-05	4.38352	Suggestive
ss715615032	Gm13	30772925	PA/ALA	0.87547	0.177132	7.45009370761394e-06	5.12784	Significant
ss715615034	Gm13	30773965	LA/ALA	0.381727	0.0881176	1.98834540022597e-05	4.70151	Suggestive
ss715620393	Gm15	12101875	PA/ALA	0.560638	0.127216	1.04191488418043e-05	4.98217	Suggestive
ss715620393	Gm15	12101875	OA/ALA	0.63597	0.147	2.30956795373282e-05	4.63647	Suggestive
ss715620394	Gm15	12106979	(PA+OA)/(LA+ALA)	0.0663754	0.015096	1.3511069652704e-05	4.86931	Suggestive
ss715620394	Gm15	12106979	(PA+OA+ALA)/LA	0.0684304	0.0157642	1.63891960530252e-05	4.78544	Suggestive
ss715620394	Gm15	12106979	(PA+OA)/LA	0.0700074	0.0164157	2.34575681655908e-05	4.62972	Suggestive
ss715620394	Gm15	12106979	PA/ALA	0.590617	0.127517	3.5094426978192e-06	5.45476	Significant
ss715620394	Gm15	12106979	OA/ALA	0.654268	0.145597	1.14958841965557e-05	4.93946	Suggestive
ss715620397	Gm15	12138544	PA/ALA	0.515921	0.123629	3.03394527347137e-05	4.51799	Suggestive
ss715620407	Gm15	12205372	LA % of seed weight	-0.432283	0.102415	2.25122636147539e-05	4.64758	Suggestive
ss715620407	Gm15	12205372	(PA+OA)/(LA+ALA)	0.0639907	0.0151594	2.4230861776277e-05	4.61563	Suggestive
ss715620407	Gm15	12205372	(PA+OA+ALA)/LA	0.0653762	0.015781	3.22200379488849e-05	4.49187	Suggestive
ss715620407	Gm15	12205372	(PA+OA)/LA	0.0671193	0.0164659	4.34083165829889e-05	4.36243	Suggestive
ss715620407	Gm15	12205372	PA/ALA	0.579248	0.126597	5.36246026745525e-06	5.27064	Significant
ss715620407	Gm15	12205372	OA/ALA	0.669534	0.147875	7.72667276119481e-06	5.11201	Significant
ss715620417	Gm15	12259761	LA % of oil	-1.30062	0.301321	3.11177530113478e-05	4.50699	Suggestive
ss715620417	Gm15	12259761	LA % of seed weight	-0.365593	0.0897927	5.16285164638345e-05	4.28711	Suggestive
ss715620417	Gm15	12259761	(PA+OA)/(LA+ALA)	0.0572679	0.0133769	2.38114384150599e-05	4.62321	Suggestive
ss715620417	Gm15	12259761	(PA+OA+ALA)/LA	0.0603224	0.0139464	1.82108564487624e-05	4.73967	Suggestive
ss715620417	Gm15	12259761	(PA+OA)/LA	0.0612956	0.0145301	3.02863053910807e-05	4.51875	Suggestive
ss715624374	Gm16	31156608	OA/LA	-0.0368673	0.00962456	2.76321198028083e-05	4.55859	Suggestive
ss715624374	Gm16	31156608	(OA+ALA)/LA	-0.0341764	0.00907	3.52115117413153e-05	4.45332	Suggestive
ss715624374	Gm16	31156608	OA/(LA+ALA)	-0.0335325	0.00882562	3.19576693998553e-05	4.49542	Suggestive
ss715624374	Gm16	31156608	OA/(PA+LA)	-0.0262199	0.00691574	4.11205406999949e-05	4.38594	Suggestive
ss715624374	Gm16	31156608	OA/(PA+LA+ALA)	-0.024691	0.00642403	3.37394844036744e-05	4.47186	Suggestive
ss715624375	Gm16	31157775	OA % of oil	-1.31674	0.333159	3.57009866663148e-05	4.44732	Suggestive
ss715624375	Gm16	31157775	OA/LA	-0.0396413	0.00931832	6.73289632911824e-06	5.1718	Significant
ss715624375	Gm16	31157775	(OA+ALA)/LA	-0.0371389	0.00877664	7.07951940297392e-06	5.15	Significant
ss715624375	Gm16	31157775	OA/(LA+ALA)	-0.0358406	0.00854872	8.84397064045725e-06	5.05335	Significant
ss715624375	Gm16	31157775	OA/(PA+LA)	-0.027914	0.00671159	1.50658655624135e-05	4.82201	Suggestive
ss715624375	Gm16	31157775	OA/(PA+LA+ALA)	-0.0262123	0.00623481	1.25282531484228e-05	4.90211	Suggestive
ss715624375	Gm16	31157775	(OA+ALA)/(LA+PA)	-0.0250443	0.00628689	3.042022663205e-05	4.51684	Suggestive
ss715624375	Gm16	31157775	LA % of oil	1.1687	0.297005	2.68848977945826e-05	4.57049	Suggestive
ss715624377	Gm16	31172215	OA % of oil	-1.29407	0.338222	3.86090434339838e-05	4.41331	Suggestive
ss715624377	Gm16	31172215	OA/LA	-0.0378151	0.00949182	1.52559672955342e-05	4.81656	Suggestive
ss715624377	Gm16	31172215	(OA+ALA)/LA	-0.0350669	0.00894536	1.96175549544701e-05	4.70736	Suggestive
ss715624377	Gm16	31172215	OA/(LA+ALA)	-0.0343411	0.00870513	1.82343031184508e-05	4.73911	Suggestive
ss715624377	Gm16	31172215	OA/(PA+LA)	-0.0270284	0.00682087	2.17937215447857e-05	4.66167	Suggestive
ss715624377	Gm16	31172215	OA/(PA+LA+ALA)	-0.0254151	0.00633615	1.80266956692832e-05	4.74408	Suggestive
ss715624377	Gm16	31172215	(OA+ALA)/(LA+PA)	-0.0240534	0.00639092	4.88389417998833e-05	4.31123	Suggestive
ss715624378	Gm16	31174895	OA/LA	-0.0368673	0.00962456	2.76321198028083e-05	4.55859	Suggestive
ss715624378	Gm16	31174895	(OA+ALA)/LA	-0.0341764	0.00907	3.52115117413153e-05	4.45332	Suggestive
ss715624378	Gm16	31174895	OA/(LA+ALA)	-0.0335325	0.00882562	3.19576693998553e-05	4.49542	Suggestive
ss715624378	Gm16	31174895	OA/(PA+LA)	-0.0262199	0.00691574	4.11205406999949e-05	4.38594	Suggestive
ss715624378	Gm16	31174895	OA/(PA+LA+ALA)	-0.024691	0.00642403	3.37394844036744e-05	4.47186	Suggestive
ss715626443	Gm17	2272814	PA/(LA+ALA)	0.0377016	0.00879701	1.54203995331201e-05	4.8119	Suggestive
ss715626443	Gm17	2272814	(PA+ALA)/LA	0.0422383	0.00941887	4.53043509313969e-06	5.34386	Significant
ss715626443	Gm17	2272814	PA/LA	0.0422496	0.00974973	1.18089997208198e-05	4.92779	Suggestive
ss715627896	Gm17	4085459	(PA+OA)/(LA+ALA)	0.0718834	0.0174989	4.37162558080605e-05	4.35936	Suggestive
ss715627896	Gm17	4085459	(PA+OA+ALA)/LA	0.0758812	0.018181	3.30004005789305e-05	4.48148	Suggestive
ss715627896	Gm17	4085459	(PA+OA)/LA	0.0775091	0.0189761	4.7590785775723e-05	4.32248	Suggestive
ss715630915	Gm18	44482929	PA/(OA+ALA)	0.046716	0.0113154	4.87051796001503e-05	4.31242	Suggestive
ss715631198	Gm18	47166838	(OA+ALA)/LA	-0.051529	0.0114629	4.37751876927208e-05	4.35877	Suggestive
ss715631952	Gm18	53880585	LA/ALA	0.620542	0.142131	2.02495405491024e-05	4.69358	Suggestive
ss715631961	Gm18	53943477	LA/ALA	0.565433	0.135235	4.38925449338063e-05	4.35761	Suggestive
ss715631993	Gm18	54133882	LA/ALA	-0.457547	0.105043	2.89352731508325e-05	4.53857	Suggestive
ss715631993	Gm18	54133882	ALA/LA	0.00736602	0.001701	3.90340834091939e-05	4.40856	Suggestive
ss715631995	Gm18	54143499	ALA/LA	-0.00944726	0.00211438	1.47756814232698e-05	4.83045	Suggestive
ss715631995	Gm18	54143499	ALA/(PA+LA)	-0.00788907	0.0018551	3.81227192202509e-05	4.41882	Suggestive
ss715631995	Gm18	54143499	LA/ALA	0.69085	0.129549	3.25364811220584e-07	6.48763	Significant
ss715632174	Gm18	55325946	PA/(OA+LA+ALA)	0.0180359	0.00437844	4.86280915097332e-05	4.31311	Suggestive
ss715632174	Gm18	55325946	PA/(OA+ALA)	0.0462509	0.0111166	3.10906501989985e-05	4.50737	Suggestive
ss715632174	Gm18	55325946	PA % of oil	0.969717	0.225627	3.40129173170382e-05	4.46836	Suggestive
ss715635103	Gm19	41336035	PA/ALA	0.477312	0.114316	5.20555540178616e-05	4.28353	Suggestive
ss715635103	Gm19	41336035	OA/ALA	0.562918	0.130555	4.65905880800668e-05	4.3317	Suggestive
ss715635104	Gm19	41336973	(PA+OA)/(LA+ALA)	0.0571097	0.013174	4.64787839440926e-05	4.33275	Suggestive
ss715635104	Gm19	41336973	PA/ALA	0.464226	0.112088	5.15718310868688e-05	4.28759	Suggestive
ss715635104	Gm19	41336973	OA/ALA	0.550915	0.128286	4.05231019321928e-05	4.3923	Suggestive
ss715635406	Gm19	45006486	(OA+ALA)/PA	-0.126882	0.0323639	4.84625513423159e-05	4.31459	Suggestive
ss715635406	Gm19	45006486	OA/PA	-0.122748	0.0302324	2.74725024701252e-05	4.5611	Suggestive
ss715635406	Gm19	45006486	PA/OA	0.0457938	0.0105705	2.16560936749508e-05	4.66442	Suggestive
ss715635406	Gm19	45006486	LA/OA	0.147998	0.0371533	4.24435703262144e-05	4.37219	Suggestive
ss715635408	Gm19	45042351	ALA/OA	0.0320812	0.00778295	5.52618861294658e-05	4.25757	Suggestive
ss715635408	Gm19	45042351	PA/OA	0.0455626	0.0104251	2.14128766652739e-05	4.66932	Suggestive
ss715635408	Gm19	45042351	LA/(OA+ALA)	0.0728491	0.0181228	3.90914535361233e-05	4.40792	Suggestive
ss715635408	Gm19	45042351	LA/OA	0.167188	0.0364454	5.78985296573905e-06	5.23733	Significant
ss715635415	Gm19	45141100	OA % of oil	-1.13126	0.262748	1.92072185001547e-05	4.71654	Suggestive
ss715635415	Gm19	45141100	OA/PA	-0.120966	0.0292121	3.64578431508138e-05	4.43821	Suggestive
ss715635415	Gm19	45141100	OA/(PA+ALA)	-0.0768999	0.0190393	5.22008090773933e-05	4.28232	Suggestive
ss715635415	Gm19	45141100	OA/LA	-0.0302468	0.00741866	3.73733476509839e-05	4.42744	Suggestive
ss715635415	Gm19	45141100	(OA+ALA)/LA	-0.0286358	0.00697985	3.46275896130655e-05	4.46058	Suggestive
ss715635415	Gm19	45141100	OA/(LA+ALA)	-0.0271838	0.00681061	5.03708850335641e-05	4.29782	Suggestive
ss715635415	Gm19	45141100	OA/(PA+LA)	-0.0222023	0.00532444	3.29229253869144e-05	4.4825	Suggestive
ss715635415	Gm19	45141100	(OA+ALA)/(LA+PA)	-0.0207675	0.00497168	3.44048927489224e-05	4.46338	Suggestive
ss715635415	Gm19	45141100	OA/(PA+LA+ALA)	-0.020364	0.00495582	3.99582966896776e-05	4.39839	Suggestive
ss715635415	Gm19	45141100	LA/(OA+ALA)	0.077319	0.0174629	1.21869647338242e-05	4.9141	Suggestive
ss715635415	Gm19	45141100	LA/OA	0.155952	0.0355615	1.56595161774988e-05	4.80522	Suggestive
ss715635416	Gm19	45142445	OA % of oil	-1.17232	0.266102	1.33923480989177e-05	4.87314	Suggestive
ss715635416	Gm19	45142445	OA/PA	-0.124932	0.0295782	2.71735522508165e-05	4.56585	Suggestive
ss715635416	Gm19	45142445	OA/(PA+ALA)	-0.0804097	0.0192713	3.24276511540876e-05	4.48908	Suggestive
ss715635416	Gm19	45142445	OA/LA	-0.0315946	0.00750519	2.2343726297964e-05	4.65084	Suggestive
ss715635416	Gm19	45142445	(OA+ALA)/LA	-0.0296567	0.00706586	2.38292770427553e-05	4.62289	Suggestive
ss715635416	Gm19	45142445	OA/(LA+ALA)	-0.0284976	0.00688867	2.87630281579649e-05	4.54117	Suggestive
ss715635416	Gm19	45142445	OA/(PA+LA)	-0.0230147	0.00539327	2.32672972657547e-05	4.63325	Suggestive
ss715635416	Gm19	45142445	(OA+ALA)/(LA+PA)	-0.0212988	0.00504049	2.92028268205956e-05	4.53458	Suggestive
ss715635416	Gm19	45142445	OA/(PA+LA+ALA)	-0.0211865	0.00501867	2.66930745187745e-05	4.5736	Suggestive
ss715635416	Gm19	45142445	LA/(OA+ALA)	0.0786226	0.0177154	1.18544716848696e-05	4.92612	Suggestive
ss715635416	Gm19	45142445	LA/OA	0.158962	0.0360579	1.47910428169712e-05	4.83	Suggestive
ss715635419	Gm19	45159526	LA/OA	0.144266	0.0363319	5.26073897808172e-05	4.27895	Suggestive
ss715635420	Gm19	45167656	LA/OA	0.146583	0.0360429	3.28498216705849e-05	4.48347	Suggestive
ss715635421	Gm19	45172801	LA/OA	0.144127	0.0361676	4.66208420301949e-05	4.33142	Suggestive
ss715635422	Gm19	45177746	LA/OA	0.144311	0.036108	4.56980011741002e-05	4.3401	Suggestive
ss715638312	Gm20	42557190	LA % of oil	-0.872928	0.20735	2.96688837285331e-05	4.5277	Suggestive
ss715638314	Gm20	42566926	LA % of oil	-0.895782	0.207945	2.2966709446641e-05	4.6389	Suggestive
ss715638331	Gm20	42769670	LA/PA	0.277116	0.067792	4.97543612768093e-05	4.30317	Suggestive
